# Supplementary material for: Effects of Strigolactone on Torreya grandis Gene Expression and Soil Microbial Community Structure Under Simulated Nitrogen Deposition
Source: Front Plant Sci. 2022 Jun 2;13:908129. doi: 10.3389/fpls.2022.908129 (PMC9201785; doi:10.3389/fpls.2022.908129)
Supplement: Supplementary Table S1 — Sequencing output statistics of 21 RNAseq samples. [file Table_1.XLSX]

## Sheet: TableS1
Table S1 Sequencing output statistics of 21 RNAseq samples
Sample	Raw Reads	Clean Reads	Raw Base(G)	Clean Base(G)	Effective Rate(%)	Error Rate(%)	Q20(%)	Q30(%)	GC Content(%)
CK-1	22147762	21410485	6.64	6.42	96.67	0.02	98.39	94.99	44.14
CK-2	22261068	21531602	6.68	6.46	96.72	0.02	98.44	95.05	44.12
CK-3	23210166	22306876	6.96	6.69	96.11	0.02	98.31	94.7	44.28
GR24-24h1	21047497	20300631	6.31	6.09	96.45	0.02	98.32	94.79	44.16
GR24-24h2	21465685	20735259	6.44	6.22	96.6	0.03	98.32	94.76	44.08
GR24-24h3	19312317	18574812	5.79	5.57	96.18	0.02	98.37	94.91	44.59
GR24-72h1	20288604	19613663	6.09	5.88	96.67	0.03	98.22	94.47	43.99
GR24-72h2	22357647	21229082	6.71	6.37	94.95	0.02	98.33	94.9	44.41
GR24-72h3	22641566	21790328	6.79	6.54	96.24	0.02	98.33	94.84	44.5
GR24N-24h1	20547497	19899525	6.16	5.97	96.85	0.02	98.4	94.94	43.91
GR24N-24h2	21385880	20564155	6.42	6.17	96.16	0.02	98.38	94.93	44.02
GR24N-24h3	21802044	21117423	6.54	6.34	96.86	0.03	98.27	94.69	44.18
GR24N-72h1	21371096	20568459	6.41	6.17	96.24	0.02	98.35	94.86	44.23
GR24N-72h2	21104065	20343867	6.33	6.1	96.4	0.03	98.28	94.75	44.17
GR24N-72h3	20146602	19194781	6.04	5.76	95.28	0.02	98.39	94.97	44.55
N-24h1	22728110	21712809	6.82	6.51	95.53	0.02	98.4	95.02	44.27
N-24h2	22577851	21440906	6.77	6.43	94.96	0.02	98.44	95.13	44.48
N-24h3	23090557	21729101	6.93	6.52	94.1	0.02	98.46	95.23	44.48
N-72h1	20466346	19564481	6.14	5.87	95.59	0.02	98.42	95.03	44.28
N-72h2	23167048	22335547	6.95	6.7	96.41	0.02	98.36	94.96	44.2
N-72h3	22370373	21687838	6.71	6.51	96.95	0.02	98.34	94.91	44.31
