# Supplementary material for: Effects of Strigolactone on Torreya grandis Gene Expression and Soil Microbial Community Structure Under Simulated Nitrogen Deposition
Source: Front Plant Sci. 2022 Jun 2;13:908129. doi: 10.3389/fpls.2022.908129 (PMC9201785; doi:10.3389/fpls.2022.908129)
Supplement: Supplementary Table S2 — The expression profile of all identified genes. [file Table_2.XLSX]

## Sheet: TableS2
Table S2 The expression profile of all identified genes
geneID	CK-1	CK-2	CK-3	GR24-24h1	GR24-24h2	GR24-24h3	GR24-72h1	GR24-72h2	GR24-72h3	N-24h1	N-24h2	N-24h3	N-72h1	N-72h2	N-72h3	GR24N-24h1	GR24N-24h2	GR24N-24h3	GR24N-72h1	GR24N-72h2	GR24N-72h3
evm.TU.PTG015417L.5	21.379	25.781	20.868	18.294	19.297	17.813	19.57	19.945	19.774	19.194	20.77	23.596	20.105	20.063	17.357	25.181	22.319	20.213	26.636	19.472	28.296
evm.TU.PTG012817L.35	0.544	0.181	0.471	0.197	0.637	0.455	0	0.093	0.372	0.1	0.099	0.355	0.305	0.455	0.551	0.594	0.098	0.522	0.184	0	0.672
evm.TU.PTG022093L.17	2.264	3.747	2.021	3.579	2.163	2.98	2.662	3.483	1.921	2.216	3.179	2.146	4.673	1.917	2.361	3.977	3.826	2.443	3.662	2.154	3.538
evm.TU.PTG020824L.5	18.558	17.452	13.532	14.372	10.632	11.692	15.115	14.253	15.223	17.586	17.737	15.166	15.763	13.946	11.742	21.607	17.798	19.626	12.064	11.233	16.536
evm.TU.PTG009186L.15	0.657	0	0.512	0.358	0	0	1.125	0.506	0	0	0.18	0	0.552	0	0	1.256	0.533	0.189	0	0.179	0.406
evm.TU.PTG012699L.33	2.108	1.777	1.932	2.923	2.238	3.4	3.818	2.078	2.076	2.954	1.586	3.075	2.731	3.236	1.338	2.347	2.191	2.569	11.245	8.63	3.879
evm.TU.PTG013436L.10	0.715	0.65	0.608	0.636	0.326	0.587	0.445	0.067	0.466	0.214	0.427	0.254	0.655	0.717	0.526	0.497	0.281	0.374	0.726	0.989	0
evm.TU.PTG019779L.19	0.926	0.168	0	0.092	0.084	0	0	0.043	0	0	0.6	0	0	0.253	0.085	0.551	0.546	0	0	0.183	0.364
evm.TU.PTG002868L.15	101.857	124.459	122.904	134.519	129.553	154.651	138.704	159.896	146.63	59.394	71.863	119.777	72.038	89.332	99.602	113.811	118.413	149.528	99.824	130.68	86.377
evm.TU.PTG008349L.47	0.182	0	0.103	0.397	0	0.033	0.132	0.255	0.119	0.219	0.218	0.032	0.148	0.333	0.302	0.181	0.179	0.401	0.488	0.144	0.553
evm.TU.PTG011323L.6	14.821	41.139	29.124	18.487	18.836	19.033	24.866	29.824	23.701	13.594	16.66	13.952	15.644	20.181	20.049	15.253	18.89	23.364	33.827	29.154	10.258
evm.TU.PTG014841L.6	1.293	0.742	0.943	0.598	0	0.055	0.282	0.987	0.085	0.695	0.241	0.673	0.493	1.353	1.029	0.27	0.119	0.348	0.391	0.359	0.611
evm.TU.PTG005427L.3	25.074	23.928	34.831	27.279	20.899	21.742	28.332	28.507	28.79	18.928	17.716	24.615	33.148	26.681	27.573	34.051	26.303	22.256	24.839	21.599	31.332
evm.TU.PTG010766L.26	32.44	24.958	28.061	27.126	26.415	29.446	27.71	29.539	28.178	26.02	24.398	22.768	27.376	24.838	27.358	25.395	32.113	26.948	32.439	28.244	25.372
evm.TU.PTG001637L.14	8.602	8.249	7.438	6.576	7.272	7.275	6.256	7.797	8.29	9.813	7.212	4.756	6.429	4.456	4.444	7.106	6.161	5.459	9.062	5.966	7.492
evm.TU.PTG016349L.4	75.718	69.822	68.243	67.101	57.424	63.5	64.121	53.306	57.697	53.926	60.196	61.826	76.394	73.14	78.609	54.313	56.586	58.666	81.119	72.345	67.892
evm.TU.PTG007919L.9	0	0	0	0.197	0	0	0	0	0	0	0.099	0	0.203	0	0	0.198	0.393	0	0.184	0.197	0.56
evm.TU.PTG001015L.4	17.793	11.1	17.118	10.523	13.889	14.494	11.438	16.168	21.782	13.258	12.435	16.013	11.499	16.419	18.84	13.167	16.016	15.121	13.213	11.687	22.559
evm.TU.PTG002252L.8	26.397	28.462	33.817	26.282	25.584	25.756	30.92	27.814	30.329	28.314	26.567	14.719	30.631	15.896	16.341	24.975	25.523	26.243	26.065	25.834	28.642
evm.TU.PTG014678L.4	6.796	11.307	7.585	6.659	7.237	7.41	8.038	10.564	9.343	7.702	8.513	7.932	7.609	7.753	7.001	9.815	10.638	10.738	8.398	7.206	9.798
evm.TU.PTG005663L.36	3.238	6.472	3.844	5.342	5.601	4.426	3.368	3.321	3.282	1.095	1.014	4.144	3.705	5.357	8.061	5.749	6.427	7.782	5.057	3.869	6.854
evm.TU.PTG000832L.51	4.603	4.914	7.969	6.677	5.105	4.897	5.606	8.405	6.611	6.555	6.536	7.782	6.598	11.934	12.661	6.472	3.998	5.58	5.876	4.967	7.449
evm.TU.PTG022714L.3	0.098	0.098	1.022	0	0	0.79	0	0.101	0.302	0.108	0	0	0	0	0.1	0.107	0.532	0	0	0	0.121
evm.TU.PTG001220L.19	1.27	2.285	2.287	5.527	2.717	3.482	2.51	0.695	1.649	2.606	2.692	2.321	1.422	2.21	0.856	0.74	0.641	2.144	0.258	1.013	2.196
evm.TU.PTG001852L.40	9.127	10.349	6.889	8.98	9.235	9.927	9.293	10.151	9.907	9.782	9.663	10.317	9.172	9.494	9.357	8.966	9.76	8.185	7.999	9.925	7.907
evm.TU.PTG015953L.9	16.335	18.479	8.418	3.995	22.219	59.192	42.885	46.89	13.366	39.672	73.706	23.054	16.164	15.759	12.679	4.286	23.695	36.005	6.813	18.176	24.704
evm.TU.PTG004250L.20	3.251	0.293	4.047	5.29	2.438	3.32	3.774	4.627	4.112	3.284	2.729	1.175	3.05	0.176	0.059	23.215	5.608	6.271	1.665	3.886	1.302
evm.TU.PTG017362L.7	60.265	77.802	78.45	72.43	79.79	78.469	70.186	66.834	71.786	81.393	80.245	69.699	69.784	68.755	69.869	62.067	67.621	68.409	69.671	63.642	80.692
evm.TU.PTG001315L.26	6.52	6.791	5.293	9.418	5.274	6.155	5.186	7.812	7.524	6.264	7.147	6.543	7.975	5.444	5.929	5.683	6.519	6.055	5.84	5.958	5.547
evm.TU.PTG012517L.1	1.375	1.907	3.41	2.778	0.703	2.448	1.152	2.763	1.409	2.837	1.907	0.22	0.628	1.38	1.958	1.195	1.305	0.194	0.171	1.495	0.416
evm.TU.PTG000700L.101	1.622	0.499	1.037	0.407	1.376	0.375	0.711	1.408	0.128	0.274	0.273	0.366	0.14	1.252	2.776	1.226	0.54	0.862	0.507	0.407	1.694
evm.TU.PTG004611L.27	0.616	0.479	0.213	0.075	0.412	0.275	0.39	0.422	0.491	0.376	0.15	0.938	0.23	0.137	0.485	0.897	0.296	0.158	0.556	0.372	0.085
evm.TU.PTG002265L.25	3.739	8.019	5.811	5.195	11.054	8.568	4.263	5.962	7.746	18.118	9.692	37.794	2.536	4.546	8.197	5.482	0.767	3.11	4.848	3.027	3.47
evm.TU.PTG011462L.11	11.95	11.836	8.7	14.336	8.108	7.931	6.545	14.664	7.436	8.255	8.706	5.371	10.672	6.921	5.696	7.883	8.122	9.766	13.083	13.819	8.603
evm.TU.PTG006449L.12	54.263	73.183	87.349	61.306	66.002	56.436	47.497	57.265	51.686	56.208	54.524	77.625	46.055	62.49	80.559	47.658	51.826	52.253	59.938	53.427	56.156
evm.TU.PTG020571L.7	0.216	0	0	0.117	0.432	0.594	0.184	0.553	0.055	0.178	0.591	0.105	0	0	0.054	0	0.058	0.062	0	0.117	0
evm.TU.PTG005278L.52	2.992	1.854	2.362	2.897	1.8	0.9	2.559	1.412	1.84	2.236	1.836	1.083	3.316	1.501	2.844	2.548	2.945	1.688	2.612	1.497	1.921
evm.TU.PTG000638L.8	28.812	27.145	23.711	15.649	16.586	18.923	20.442	23.245	25.024	27.023	22.687	23.61	19.789	21.415	21.022	21.62	16.299	13.986	18.591	18.75	17.116
evm.TU.PTG012592L.3	52.726	64.78	57.764	61.405	57.145	58.339	47.984	51.922	63.52	56.558	70.437	79.066	44.82	46.13	49.567	39.041	48.934	56.738	49.301	49.075	51.754
evm.TU.PTG005641L.55	147.566	101.883	173.721	103.613	134.785	113.062	156.868	120.874	163.607	145.532	160.492	89.324	145.598	91.172	104.52	191.434	156.781	192.275	89.451	110.618	122.698
evm.TU.PTG001668L.60	0.042	0.042	0	0.276	0.085	0	0	0.13	0.216	0.093	0.139	0.083	0.52	0.085	0.342	1.659	0.411	0.486	0.857	0.092	0.261
evm.TU.PTG004554L.22	400.277	459.067	443.164	565.386	474.344	458.86	373.518	396.09	444.478	551.456	500.666	472.625	392.834	387.533	409.059	389.145	475.143	509.896	389.516	369.736	507.5
evm.TU.PTG000022L.9	30.454	6.417	12.965	35.711	16.365	22.782	56.45	16.619	17.403	9.169	12.958	5.257	63.594	35.924	31.436	32.198	48.062	12.986	9.442	28.776	11.225
evm.TU.PTG010204L.31	0.339	0.678	0.235	0.123	0	0.453	0.129	0	0.579	0.497	0.372	1.106	0.126	0.794	0.457	0.247	0	0.13	0.459	0.491	0.418
evm.TU.PTG001974L.2	10.367	10.666	8.603	9.561	8.872	10.48	10.944	9.159	10.022	11.063	9.5	12.466	9.772	10.649	9.174	13.905	13.864	9.836	13.443	10.613	11.501
evm.model.BG.846.p	0	0	0	0.027	0.355	0.304	0	0	0	0	0	0.816	0	0.152	0.434	0	0	0	0.359	0.33	0
evm.TU.PTG021909L.5	2.794	1.064	0.829	0.724	1.067	2.536	1.062	0.819	1.227	0.731	0.729	2.735	0.596	3.606	3.364	0.726	2.303	0.153	1.486	1.302	0.986
evm.TU.PTG014748L.12	2.117	4.373	3.079	4.913	1.981	6.087	2.575	6.08	2.025	2.792	4.177	6.907	5.057	4.249	1.855	3.852	4.885	3.412	1.862	5.525	2.962
evm.TU.PTG004584L.10	9.351	7.159	6.614	9.921	8.212	8.715	10.058	8.333	7.544	9.186	8.687	7.53	6.98	9.052	7.948	6.372	7.855	6.527	6.833	8.258	4.995
evm.TU.PTG015172L.35	1.254	0	0	0	0	0	0.102	0	0	0	0	0	0	0	0	0.391	0	0	0	0	0
evm.TU.PTG006924L.22	13.604	5.145	14.513	3.6	1.106	2.397	1.258	3.206	3.768	4.648	5.038	4.678	2.47	5.904	7.995	3.01	3.579	1.27	4.665	2.999	3.632
evm.TU.PTG006280L.15	0.187	1.168	0.437	0.763	1.359	0.609	0.799	2.013	1.006	0.462	1.024	0.274	1.046	0.657	0.473	0.663	0.758	0.215	0.522	1.016	0.865
evm.TU.PTG000288L.7	15.046	13.696	10.117	18.197	15.894	20.618	16.697	16.743	13.492	12.922	15.462	12.689	18.577	16.382	12.839	16.793	23.177	9.124	14.046	19.429	21.979
evm.TU.PTG019900L.2	0	0	0	0	0	0	0.138	0.041	0	0	0	0	0.045	0	0	0	0	0	0.082	0.306	0.149
evm.TU.PTG017228L.7	14.269	7.948	19.531	0.728	7.824	9.915	16.355	1.982	14.165	1.716	1.874	7.565	10.568	12.754	11.95	7.87	13.103	13.089	7.695	5.657	4.313
evm.TU.PTG004410L.63	0.531	0.862	0.862	0.542	0.998	0.666	1.854	0.408	1.224	1.24	2.656	2.988	1.152	0.733	0.772	1.123	0.682	0.764	4.48	3.97	0.574
evm.TU.PTG008563L.10	1.224	0	0	0	0	0	0	0	0	0	0	0	0	0	0	2.123	0	0	0	0	0
evm.TU.PTG005574L.16	0.263	0.249	0.198	0.239	0.323	0.308	1.385	0.525	0.45	0.241	0.208	0.243	0.491	0.382	0.429	1.661	0.269	0.371	0.342	0.477	0.217
evm.TU.PTG008258L.67	0	0	0.056	0.204	0.027	0	0	0.069	0.041	0	0	0.013	0.42	0.094	0.054	0.044	0	0.015	0.163	0.087	0.578
evm.TU.PTG013800L.5	0.028	0	0	0	0.168	0.14	0	0.115	0.086	0.092	0	0.164	0	0	0.113	0	0	0	0.313	0.03	0
evm.TU.PTG014570L.31	168.183	0.299	0.155	1533.29	348.787	2841.07	551.891	12.492	223.263	107.756	865.422	10.092	2580.37	0.3	0.302	156.201	3244.42	82.05	202.425	229.681	232.754
evm.TU.PTG003617L.8	15.273	23.753	19.137	33.456	32.892	36.067	7.419	15.034	1.404	14.38	16.591	1.475	5.981	12.029	5.333	4.112	1.926	1.813	10.081	14.15	19.45
evm.TU.PTG015041L.5	21.4	17.345	17.107	16.989	20.157	18.771	18.743	15.758	15.192	21.092	23.977	23.514	39.817	20.875	24.392	27.331	32.241	35.477	26.697	24.267	30.756
evm.TU.PTG008192L.12	21.738	28.025	21.379	24.53	23.65	28.532	24.985	25.974	29.682	26.565	29.215	24.502	25.828	22.165	23.855	20.955	20.698	23.759	15.024	19.489	21.987
evm.TU.PTG005684L.20	9.854	9.261	14.666	11.36	16.073	14.31	10.23	14.633	19.743	11.317	18.056	10.364	16.796	12.399	11.453	10.276	13.999	18.453	10.6	12.314	10.351
evm.TU.PTG010198L.18	0.712	0.267	0.185	0.387	0	0.357	0.203	0.183	0	0.293	0.195	0.174	0.299	0	0	1.749	0.481	0	0	0.968	0
evm.TU.PTG000904L.23	0.584	0.278	0.405	0.999	0.67	0.447	0.603	0.628	0.97	0.857	0.488	0.381	0.53	0.531	0.479	0.091	0.12	0.096	0.48	0.545	0.447
evm.TU.PTG013362L.64	29.138	26.612	26.798	25.801	26.911	29.166	28.194	29.322	29.106	29.067	28.111	16.734	23.74	25.185	25.905	21.475	33.903	32.731	19.968	17.492	29.584
evm.TU.PTG017093L.6	0.195	0.162	0.741	0.776	0.26	0.033	0.037	0.665	0.066	0.748	0.746	1.872	0.581	0.455	1.016	0.071	0.035	0.821	0.395	0.564	1.081
evm.TU.PTG001621L.22	0.789	0.94	0.708	0.682	0.976	1.009	0.925	0.743	0.898	0.892	0.818	0.974	0.581	0.673	1.017	1.133	0.772	0.622	0.659	0.67	0.628
evm.TU.PTG008534L.2	7.83	8.977	7.894	6.013	13.162	11.319	6.303	4.725	12.744	5.57	10.855	6.762	10.057	12.713	11.879	9.303	5.48	6.628	9.117	9.767	13.081
evm.TU.PTG000898L.33	3.674	7.436	2.356	6.811	8.05	9.737	8.69	6.607	8.786	12.865	10.691	9.368	4.876	9.879	9.955	2.773	6.771	6.005	7.598	9.372	5.321
evm.TU.PTG005008L.52	96.934	73.176	84.674	109.802	98.088	118.065	132.267	114.589	118.306	84.488	108.473	111.1	89.101	115.141	119.623	82.897	104.439	108.12	124.825	137.806	110.366
evm.TU.PTG016290L.7	26.461	47.992	29.441	30.959	30.761	31.576	33.944	32.64	34.888	35.419	38.819	52.914	32.756	38.862	35.181	28.265	31.89	34.529	29.928	27.595	34.784
evm.TU.PTG011831L.52	0.505	0.336	0.175	0.183	0.232	0.148	1.032	0.453	0.151	0.971	1.015	0.227	0.565	0.401	0.298	3.147	0.592	0.412	0.256	2.197	0.234
evm.TU.PTG001920L.88	0.256	4.385	1.018	59.504	1.11	0.726	5.44	5.374	5.238	13.064	17.976	5.295	13.116	7.824	8.961	3.534	4.469	8.875	4.713	3.289	12.465
evm.TU.PTG005463L.45	17.316	20.158	13.045	18.537	19.462	22.649	24.264	19.095	18.055	17.689	18.013	21.791	16.93	21.597	19.925	18.877	19.016	18.059	19.871	19.612	17.314
evm.TU.PTG009015L.459	0.341	0.255	0.31	0.371	0.128	0.385	0.194	0.437	0.131	0.421	0.514	0.625	0.62	0.257	0.646	0.186	0.415	0.539	0.519	0.324	0.158
evm.TU.PTG014416L.13	72.877	64.178	85.915	74.519	69.115	68.315	75.272	81.692	80.468	70.264	67.877	80.431	73.967	78.76	75.672	71.057	70.664	82.041	76.991	70.247	82.53
evm.TU.PTG010884L.4	11.24	10.9	6.637	8.152	6.574	7.08	7.743	6.759	7.302	6.215	8.544	7.76	9.476	4.331	5.582	8.107	7.634	7.278	13.515	9.749	8.922
evm.TU.PTG016614L.9	9.224	18.91	4.768	8.355	10.022	10.629	13.746	14.61	15.212	13.818	15.096	16.167	14.459	11.496	9.545	5.62	9.049	5.63	11.323	13.622	10.065
evm.TU.PTG016569L.26	0.699	0.698	0.363	0.76	0.934	0.467	0.797	0.358	0.716	0.256	2.425	0.456	0.391	0.584	0.589	0	0.378	1.474	3.073	2.406	0.288
evm.TU.PTG012238L.2	9.591	10.032	7.199	9.082	7.961	8.588	10.294	9.698	7.978	9.817	8.555	9.615	9.891	11.048	11.898	13.353	10.394	7.174	11.154	10.281	7.095
evm.TU.PTG004337L.19	2.712	3.44	2.368	1.984	3.382	2.538	3.379	3.179	4.134	3.307	2.798	4.35	1.991	3.591	3.711	4.379	1.824	2.414	2.684	3.148	3.039
evm.TU.PTG008390L.17	7.6	8.495	6.11	7.032	7.939	8.327	8.305	6.942	6.881	6.422	7.201	7.594	6.882	7.801	7.606	7.186	7.234	7.014	7.232	9.055	7.361
evm.TU.PTG001513L.10	3.96	4.485	3.366	5.19	4.705	5.326	6.979	3.759	4.137	4.523	4.89	5.134	3.873	4.284	4.057	6.345	5.799	4.263	5.951	6.18	4.921
evm.TU.PTG021607L.2	2.94	3.893	3.628	4.484	5.266	4.613	3.037	3.505	4.275	4.751	3.966	4.403	3.208	2.371	2.77	4.801	3.18	4.397	4.694	2.733	4.344
evm.TU.PTG007348L.4	38.746	28.953	37.979	22.664	49.175	48.886	17.298	17.265	17.031	28.423	19.086	30.585	53.033	38.441	40.045	39.304	32.314	20.799	39.252	33.622	20.425
evm.TU.PTG011174L.14	42.91	1.42	71.925	19.323	0.95	0.998	3.402	1.069	2.378	1.77	1.35	0.232	39.401	7.51	9.436	13.805	41.084	12.376	7.452	2.112	22.865
evm.TU.PTG002052L.3	0	0	0	0.074	0.136	0.408	0	0	0.139	0	0	0	0	0	0	0.074	0	0	0	0	0.167
evm.model.BG.503.p	0.854	0.922	0.958	0.632	0.754	1.473	1.208	1.016	0.735	0.676	0.899	1.07	0.574	1.097	1.486	0.895	1.108	0.393	1.387	0.854	1.097
evm.TU.PTG004013L.21	20.451	20.616	16.802	13.378	10.827	11.45	16.434	15.778	19.196	15.504	15.363	15.616	17.124	15.35	13.952	25.309	10.869	11.314	15.212	17.733	13.823
evm.TU.PTG002457L.11	0	0	0	0.425	0.098	0.098	0	0	0.1	0	0	0	0.109	0.294	0	0	0	0	0	0	0
evm.TU.PTG005171L.1	75.133	217.599	89.059	140.894	116.23	122.473	195.976	288.405	201.769	201.141	213.18	194.912	187.222	123.218	150.21	80.186	94.314	105.477	249.99	264.93	98.242
evm.TU.PTG003045L.11	1.156	1.171	1.786	1.937	1.464	1.343	2.047	1.763	1.091	1.003	1.618	1.474	1.789	1.848	1.923	1.146	1.415	1.296	1.529	2.283	1.728
evm.TU.PTG003313L.6	4.639	5.251	3.533	3.895	4.428	4.386	5.473	3.864	4.389	4.023	3.914	6.101	3.46	3.78	2.684	4.307	3.111	2.634	6.237	5.858	2.166
evm.model.BG.125.p	0.598	0.736	0.693	0.902	0.992	1.085	0.63	1.228	1.014	1.316	1.135	0.766	0.902	1.525	1.21	0.93	0.846	0.424	0.888	1.076	1.165
evm.TU.PTG000871L.9	3.457	5.255	3.027	3.637	3.466	4.356	4.985	3.751	4.714	3.486	3.946	5.23	2.687	2.925	2.745	8.516	4.327	4.21	4.989	4.381	2.716
evm.TU.PTG001711L.3	7.369	6.58	4.552	5.366	4.788	5.756	6.543	5.482	7.108	7.172	6.053	5.905	6.249	5.502	5.942	6.672	5.633	4.705	7.68	6.71	4.828
evm.TU.PTG007117L.67	56.823	55.089	53.399	49.056	48.326	57.031	44.478	63.633	41.274	41.336	56.68	43.054	54.454	44.55	46.548	43.424	52.314	54.367	43.837	50.704	49.649
evm.TU.PTG010936L.23	1.71	0.462	1.585	0.78	1.634	2.643	2.53	1.98	1.03	1.69	2.762	6.594	1.527	7.017	6.393	1.224	2.2	2.009	1.525	2.149	2.226
evm.TU.PTG018574L.2	3.361	1.132	1.02	3.615	2.309	3.371	8.655	1.743	1.238	0.623	2.525	0.37	8.329	4.699	4.048	2.144	5.065	1.521	0.958	2.915	1.492
evm.TU.PTG016166L.25	9.752	9.525	10.187	8.439	7.972	8.114	8.403	5.342	9.056	5.999	9.11	9.924	8.871	9.398	8.685	6.533	6.742	8.132	10.292	7.26	7.218
evm.TU.PTG005839L.8	2.904	0	2.413	0	0	0	0	0	0	0	0	0	1.568	0	0	0	0	0	0	0.019	2.446
evm.TU.PTG007113L.5	13.141	11.247	18.043	16.351	13.175	12.954	15.329	8.444	13.621	7.721	7.202	16.114	9.302	7.731	9.7	10.883	16.174	16.952	9.813	12.154	4.663
evm.TU.PTG007665L.8	32.601	50.677	35.268	49.361	19.431	26.598	51.649	49.465	49.111	45.498	46.604	45.804	37.764	26.914	41.479	42.397	71.986	57.847	64.051	57.668	96.181
evm.TU.PTG006269L.3	40.76	31.796	39.855	33.763	38.766	33.231	23.775	32.52	30.315	26.523	22.207	24.3	41.215	21.708	25.978	29.098	32.753	34.424	44.675	45.053	28.067
evm.TU.PTG000572L.113	0.555	1.079	0.256	0	12.802	11.571	0.528	0	0.063	0	0.034	0	0	1.362	1.56	0.034	0	0	0	0.369	0
evm.TU.PTG005463L.54	948.779	787.757	1011.24	1215.15	1156.93	1214.11	1278.85	963.004	1189.82	947.155	968.176	1007.2	1212.36	1102.45	1104.36	754.739	915.181	1177.14	1368.15	1745.86	1100.13
evm.TU.PTG000876L.10	3.097	4.748	3.127	3.426	3.646	3.142	3.551	3.266	4.244	4.227	4.158	2.657	3.838	4.767	4.258	4.863	4.667	3.625	5.775	3.065	3.91
evm.TU.PTG021839L.3	1.143	0	0	2.695	0.382	2.676	0	0	0	0	0	0	0	0	0.385	0.208	0	0	0.193	0	0.235
evm.TU.PTG007964L.44	0.72	0.948	0.866	0.818	0.869	0.82	0.709	0.637	1.089	0.737	0.95	0.928	0.403	0.706	0.794	0.839	0.884	0.584	0.963	0.676	0.828
evm.TU.PTG001739L.35	0.043	0.043	0	0.047	0.043	0.301	0.049	0	0.044	0.094	0.094	0.084	0.048	0.043	0.087	0.047	0.185	0.099	0.087	0.047	0.106
evm.TU.PTG000399L.3	7.266	5.683	5.959	7.351	8.027	7.186	5.727	5.518	5.173	5.83	6.12	4.891	12.304	6.576	6.24	9.825	6.177	8.218	11.258	8.206	6.013
evm.TU.PTG016573L.2	0.064	0.19	0	0.138	0.446	0.127	0.145	0	0.651	0.209	0	0.124	0	0.064	0.193	0	0.275	0.146	0.387	0.276	0
evm.TU.PTG003576L.7	50.763	43.626	47.329	50.315	45.958	48.586	30.424	49.402	40.008	66.732	74.942	63.792	52.344	51.36	55.121	37.095	57.916	59.432	34.214	49.943	58.23
evm.TU.PTG009256L.8	43.635	38.456	54.033	43.964	39.439	34.497	42.157	39.686	46.477	32.371	35.814	43.129	47.894	55.011	52.825	37.781	40.919	44.785	37.748	45.579	51.223
evm.TU.PTG007988L.19	0	0	0.252	0	0	0	0	0.497	0.248	0	0	0	0	0.973	0.245	0	0	0	0	0	0.299
evm.TU.PTG008552L.51	13.698	10.405	14.513	18.777	14.832	11.267	11.246	11.802	10.387	7.529	11.111	13.407	9.202	16.222	14.684	8.972	13.927	8.83	11.124	9.831	23.678
evm.TU.PTG007767L.82	10.418	10.212	7.702	9.672	8.886	8.608	9.342	8.197	8.973	9.743	7.804	10.027	9.683	9.676	9.696	12.311	9.732	9.631	13.121	11.489	8.99
evm.TU.PTG002730L.12	9.747	12.701	5.356	6.985	10.206	9.977	12.555	10.066	9.784	8.923	9.298	11.233	7.598	12.587	11.607	7.154	9.571	7.008	10.232	12.371	7.763
evm.TU.PTG007859L.8	3.12	3.254	3.875	3.616	1.156	1.225	1.701	1.6	3.058	1.491	1.413	3.054	2.658	2.11	2.401	2.369	1.541	1.249	3.787	1.549	2.931
evm.TU.PTG007850L.7	0.392	0	0.136	0.426	0.393	0	0	0.402	0	0.287	0	0	0.439	0	0.132	0.143	0.141	0.451	0.795	0.142	0.322
evm.TU.PTG008373L.11	8.333	1.43	7.635	1.374	0.197	0.338	5.502	0.086	1.093	1.573	0.277	0.192	0.66	0.563	4.597	6.585	4.521	0.065	0.313	6.559	1.351
evm.TU.PTG020087L.6	39.627	12.044	33.652	61.134	34.746	38.066	45.151	65.522	67.212	30.348	19.495	21.408	84.469	34.413	50.011	27.809	61.9	44.035	28.148	70.093	27.911
evm.TU.PTG004793L.2	1.394	0.482	0.641	0.904	0.403	0.323	0.306	0.99	0.797	0.442	0.617	0.84	0.781	1.534	1.519	1.405	1.16	0.525	1.497	1.604	0.927
evm.TU.PTG012963L.27	22.718	3.301	15.983	9.239	6.149	8.227	4.966	7.296	3.607	5.026	6.365	9.484	7.192	6.192	9.469	8.558	7.379	12.825	9.725	12.707	5.601
evm.TU.PTG000039L.19	15.289	17.444	29.026	17.094	14.763	12.269	18.023	14.669	19.524	15.824	17.584	14.734	18.172	17.422	16.842	15.561	12.619	16.191	15.424	13.147	20.272
evm.TU.PTG012576L.7	28.836	30.809	23.543	29.821	31.849	36.922	31.809	31.731	29.566	30.235	33.497	29.65	32.603	33.358	30.795	25.547	33.765	31.445	37.953	33.383	28.198
evm.TU.PTG009026L.45	14.33	15.476	15.629	12.169	15.525	14.973	14.842	13.719	14.481	14.79	12.915	15.467	19.699	13.503	14.13	16.122	19.719	17.779	24.931	25.235	14.548
evm.TU.PTG006814L.95	5.726	5.647	4.957	3.489	3.751	3.753	3.395	3.093	3.247	4.448	3.557	4.446	4.573	4.368	6.177	4.501	4.707	3.603	4.263	4.815	5.986
evm.TU.PTG012048L.7	39.058	11.214	34.176	21.189	23.72	25.563	24.125	14.094	16.148	25.844	24.688	5.984	6.069	21.761	28.09	46.837	20.657	22.42	9.704	20.608	33.828
evm.TU.PTG001278L.2	11.554	14.394	9.322	9.003	8.243	9.379	10.846	10.583	12.555	13.527	9.071	11.361	11.011	9.115	12.228	24.522	9.184	9.526	7.582	8.181	6.171
evm.TU.PTG005949L.21	0.252	1.258	2.876	1.506	0.631	0.631	1.005	0.904	0.258	0.415	0.276	0	0.846	1.011	0	0.137	1.225	0.145	0	0.821	1.088
evm.TU.PTG004922L.2	0.901	0.225	0	1.226	0.904	1.356	0.514	0.231	0.924	0.248	0.494	0	0.757	0.452	0	0.984	1.706	0.778	0.686	0.49	0.278
evm.TU.PTG011234L.2	0	0	0.062	0	0	0.06	0	0	0	0	0	0	0.067	0	0	0.327	0	0	0.061	0	0
evm.TU.PTG010693L.1	21.696	22.962	24.66	22.862	24.885	19.854	22.213	20.506	23.892	21.696	24.187	26.6	24.865	24.026	22.574	22.663	23.774	28.767	24.301	23.963	21.81
evm.TU.PTG011174L.12	125.616	104.122	165.929	142.338	120.653	94.808	104.398	98.336	111.11	94.416	110.805	94.718	117.22	123.294	124.436	112.254	109.197	116.51	113.134	91.017	113.127
evm.TU.PTG001869L.26	0.063	0.188	0.196	0.786	0.22	0.189	0.501	1.127	0.515	0.552	0.447	0.184	0.562	0.063	0.159	1.68	0.441	0.036	0.701	0.854	0.194
evm.TU.PTG005056L.50	2.232	3.047	2.092	8.41	6.113	5.078	5.152	5.807	3.514	2.633	3.341	5.541	5.425	8.304	8.368	3.863	5.476	3.258	4.586	6.689	1.21
evm.TU.PTG000725L.81	6.704	5.723	4.118	4.259	4.931	3.608	4.687	5.296	4.263	5.46	6.383	4.862	5.699	5.354	5.122	6.251	6.14	4.788	4.943	5.295	5.408
evm.TU.PTG020791L.42	139.493	4.357	38.082	25.902	9.974	2.579	31.226	4.242	13.516	2.457	2.573	0.875	8.385	11.442	9.835	278.582	27.323	28.692	4.538	33.424	9.109
evm.TU.PTG000804L.13	0.259	0.362	0.323	0.563	0.259	0.208	0.177	0.318	0.424	0.512	0.34	0.101	0.116	0.26	0.209	0.169	0.112	0.417	0.315	0.056	0.319
evm.TU.PTG013823L.14	0	0.21	0.087	0	0	0	0.24	0	0.302	0.092	0	0.247	0	0	0	0	0.136	0.048	0.171	0.137	0.052
evm.TU.PTG000333L.17	10.771	16.333	11.156	13.627	16.785	15.589	15.124	15.12	15.831	11.773	14.809	14.94	18.435	12.941	14.441	14.111	18.041	17.748	16.557	13.754	15.199
evm.TU.PTG007262L.32	31.613	19.091	16.58	16.692	16.491	12.285	26.922	8.889	10.466	20.705	17.254	20.859	26.881	29.509	24.012	35.236	28.885	19.239	14.452	25.386	8.735
evm.TU.PTG023642L.12	11.255	5.043	6.853	4.328	2.724	2.238	3.762	4.379	3.182	2.88	3.722	3.514	2.173	4.09	5.986	5.084	4.303	4.244	2.462	2.216	2.396
evm.TU.PTG011836L.110	2.488	8.226	2.187	6.871	6.045	4.032	6.002	12.662	5.492	3.051	3.147	2.435	10.286	2.401	3.774	18.387	20.805	11.346	12.143	14.569	9.453
evm.TU.PTG006560L.21	8.505	2.429	13.251	25.334	12.181	13.608	9.466	16.823	14.318	17.362	10.21	7.333	19.951	9.348	11.058	15.916	15.331	13.286	35.559	20.037	16.751
evm.TU.PTG008720L.4	1.075	0	0.085	0.124	0.049	0	0.576	0	0.1	0	0	0.08	0	0	0	2.524	0.035	0.037	0.033	1.399	0
evm.TU.PTG010016L.7	0	0.112	0	0.243	0.112	0	0	0	0.344	0	0	0	0	0	0	0	0.121	0	0.227	0	0.414
evm.TU.PTG004333L.9	1.247	2.422	1.444	3.335	2.466	3.075	1.341	1.901	1.863	3.291	3.282	3.872	2.115	2.647	3.172	2.257	3.624	1.559	3.582	3.449	1.848
evm.TU.PTG002015L.38	0	0.585	0	0	0.13	0	0	0	0	0.071	0	0.127	0	0.13	0	0.142	0.492	0	0.198	0.777	0
evm.TU.PTG010498L.15	3.052	1.743	5.176	5.488	3.06	5.56	4.616	4.088	5.425	5.819	5.666	4.267	3.278	5.501	4.157	2.108	4.109	4.66	3.983	4.741	7.459
evm.TU.PTG005507L.19	0.353	0.801	0.167	0.733	0.064	0.064	0.183	0.263	0.131	0.67	0.492	0.345	0.144	0.451	0.259	0.315	0.243	0.406	0.228	0.209	0.792
evm.TU.PTG005854L.14	1.238	0.295	0.429	1.09	0.768	1.124	0.403	1.451	0.181	0.907	0.905	0.289	1.254	1.42	1.133	1.158	0.638	0.95	0.359	0.385	0.582
evm.TU.PTG001765L.11	0.045	0.135	0.327	0	0.135	0	0.154	0	0.645	0.247	0	0.967	0	0	0	0.147	0	0	0.319	0	0
evm.TU.PTG016082L.3	9.088	1.827	6.266	1.392	1.885	1.807	1.161	0.723	1.231	1.263	0.716	0.92	0.76	9.383	8.029	2.452	1.864	1.202	0.954	0.483	7.803
evm.TU.PTG003313L.44	138.797	160.132	167.786	378.534	276.831	375.714	324.671	388.42	262.699	319.304	431.797	221.417	260.695	176.842	190.645	145.358	234.783	329.376	173.126	367.773	177.434
evm.TU.PTG011363L.3	144.779	117.874	117.726	103.287	119.26	104.718	105.385	88.568	94.68	112.248	96.139	106.428	103.19	97.461	108.126	282.355	104.909	91.071	124.854	109.181	87.221
evm.TU.PTG013729L.2	0	0	0	0	0	0.092	0	0	0	0	0	0	0	0	0.093	0.702	0.497	0	0.28	0	0.227
evm.TU.PTG003226L.29	11.658	12.782	10.018	12.933	12.485	13.448	13.696	13.57	14.426	17.242	14.444	13.502	9.374	12.587	12.701	12.958	17.004	13.623	13.43	12.792	14.067
evm.TU.PTG006645L.7	12.008	11.568	10.903	11.665	12.005	13.631	14.96	12.067	13.035	9.991	10.496	10.018	11.091	11.162	11.916	11.648	10.808	11.582	10.655	12.51	10.75
evm.TU.PTG009015L.593	0.21	0	0	0.171	0.263	0	0	0.216	0.108	0.404	0	0.103	0.059	0.158	0.106	0.057	0.114	0.121	2.559	0.057	0.259
evm.TU.PTG003679L.15	6.25	1.102	1.4	2.533	2.212	4.057	10.062	6.16	3.014	3.638	4.299	1.559	5.352	1.23	2.479	18.732	3.049	5.079	0.124	4.398	3.027
evm.TU.PTG009550L.6	74.739	69.018	85.991	129.189	99.565	116.421	88.372	82.988	76.919	84.428	102.766	92.051	74.825	95.008	100.673	58.582	96.039	113.817	119.178	76.402	87.68
evm.TU.PTG019756L.1	22.95	2.218	3.563	12.073	3.034	3.795	10.353	2.225	4.704	4.048	1.935	2.024	3.84	2.278	4.438	64.977	1.309	1.568	1.382	23.859	3.861
evm.TU.PTG000572L.31	0.191	0.444	0	0	0.446	0.764	0	1.107	0.976	0.209	0.627	0	0.213	2.103	0.321	0.416	0	0	0.451	0.138	0.392
evm.TU.PTG002323L.3	3.493	2.494	1.296	1.9	1.501	0.501	1.422	3.071	0.256	1.371	4.923	0.977	5.308	2.504	7.065	0.817	2.159	2.585	4.052	2.713	2.464
evm.TU.PTG005259L.15	40.854	35.972	52.173	43.773	28.992	38.407	40.635	37.642	48.209	36.938	39.16	34.794	50.991	51.83	43.463	31.278	36.919	44.585	26.75	41.636	53.392
evm.TU.PTG005240L.47	5.611	7.196	5.337	5.682	5.287	4.696	5.454	5.998	5.993	5.481	5.78	6.104	5.488	5.886	5.829	5.609	6.526	6.868	4.667	5.385	5.321
evm.TU.PTG005115L.15	2.029	2.34	2.108	1.472	0.652	0.339	1.691	0.667	1.84	2.088	0.713	0.968	2.243	1.671	1.605	3.607	1.801	1.767	2.034	2.518	1.735
evm.TU.PTG005794L.12	14.74	5.795	11.538	3.952	2.522	1.401	10.355	3.01	7.588	5.913	8.959	3.35	13.297	12.129	10.174	8.923	11.863	13.349	9.502	7.748	10.006
evm.TU.PTG013548L.2	15.152	29.699	25.449	42.925	33.64	29.016	21.653	30.176	21.073	46.292	50.151	24.75	29.304	25.576	25.175	35.232	29.799	50.628	8.49	21.719	40.942
evm.TU.PTG006604L.3	0	0.056	0	0	0.085	0.085	0.225	0.144	0.115	0.031	0.062	0	0.252	0	0.028	0.031	0.03	0.065	0.515	0.123	0.07
evm.TU.PTG006481L.10	26.775	41.937	26.105	32.048	39.25	38.963	48.386	38.379	40.914	28.482	30.915	29.509	35.404	40.939	37.359	29.703	32.236	26.39	38.991	42.709	34.556
evm.TU.PTG002784L.18	9.553	6.326	5.954	11.173	7.064	10.78	9.736	9.125	13.216	8.729	7.919	6.253	13.371	7.91	9.36	12.45	12.464	9.279	9.273	8.051	11.353
evm.TU.PTG011664L.13	0	0	0.179	0.188	0.173	0.346	0	0	0.177	0.379	0	0.338	0	0	0.174	0	0	0	0	0.188	0
evm.TU.PTG000414L.9	7.412	7.749	5.752	12.327	9.097	7.776	10.443	10.748	7.901	11.285	12.513	9.589	11.304	9.32	9.779	11.812	12.762	9.807	21.879	11.395	8.941
evm.TU.PTG005679L.5	37.041	48.536	33.874	25.838	37.494	30.577	29.303	24.723	31.42	32.925	32.638	41.025	23.714	30.417	22.584	33.763	27.796	28.868	28.155	32.57	32.059
evm.TU.PTG004659L.5	0.28	0.42	0.146	0.051	0.609	0.656	0.053	0	0.431	0	0	0	0	0.047	0.236	0	0.101	0	0.047	0.203	0
evm.TU.PTG002872L.21	25.133	25.417	25.18	26.226	24.657	29.086	34.451	27.72	31.211	24.211	25.95	40.073	27.414	26.282	27.167	25.166	35.983	26.66	25.595	28.887	29.564
evm.TU.PTG004432L.12	3.587	1.167	5.112	4.764	1.882	1.59	3.709	3.08	3.889	0.917	2.24	1.551	3.783	2.595	0.337	9.061	3.789	4.609	2.583	5.261	7.93
evm.TU.PTG002069L.2	35.449	33.187	47.054	41.154	37.322	35.725	48.826	50.245	45.15	32.816	40.142	37.09	49.032	43.312	48.252	33.359	43.633	41.963	31.256	41.279	41.37
evm.TU.PTG002345L.45	0.138	0	0.286	0.225	0.207	0	0.157	0.141	0.212	0.076	0.377	0.539	0.154	0.207	0.07	0	0	0.158	0.838	0	0.17
evm.TU.PTG021209L.3	32.514	30.278	25.282	27.957	30.19	28.684	30.195	25.287	29.331	29.224	25.019	25.893	26.229	24.742	24.14	33.243	34.574	27.597	33.906	29.136	24.12
evm.TU.PTG002528L.22	22.939	18.55	31.3	3.403	6.377	9.204	8.322	6.096	10.151	28.196	34.287	16.124	5.02	44.579	46.924	22.197	23.232	22.564	6.668	5.669	22.787
evm.TU.PTG001984L.6	0	0	0	0	0.181	0	0	0	0	0	0.594	0	0	0.181	0	0	0	0	0.183	0	0
evm.TU.PTG002265L.15	23.072	31.75	30.959	25.027	28.967	27.418	22.643	28.697	27.387	34.882	30.408	28.41	26.439	22.782	23.539	22.196	27.077	30.92	27.06	23.543	32.163
evm.TU.PTG009802L.14	1.011	0.827	1.241	0.7	0.369	0.83	0.105	0.283	0.188	0.303	0	0.09	0.309	0.461	0.744	0.201	0	0	0	0.9	0.227
evm.TU.PTG003471L.15	289.325	225.021	406.219	243.884	260.335	203.905	204.742	225.891	208.314	222.699	202.204	225.707	241.083	239.979	265.043	337.38	238.502	266.327	205.578	165.317	220.936
evm.TU.PTG004751L.33	0.173	1.212	0.36	0.942	0.868	0.347	0.395	0.355	0.177	0.762	0	0.17	0.582	0	0.525	0.567	0.375	0.798	0.527	0.377	0.855
evm.TU.PTG009083L.28	7.913	3.812	8.108	4.304	4.253	4.362	4.918	5.155	3.616	7.797	6.525	6.14	5.387	5.008	4.866	7.432	4.703	6.154	5.318	5.116	8.626
evm.TU.PTG022901L.7	7.243	14.286	5.008	11.657	7.821	10.317	11.826	17.364	11.99	18.444	16.842	12.689	16.651	4.473	4.443	8.492	9.155	10.015	12.399	15.659	7.356
evm.TU.PTG014033L.30	4.799	6.132	7.004	6.741	3.898	5.728	4.641	5.732	4.358	5.275	7.99	9.929	7.414	4.999	7.802	5.04	6.57	7.902	2.158	2.774	6
evm.TU.PTG001939L.13	10.274	11.087	13.595	14.097	13.582	9.452	12.014	8.76	9.892	10.827	9.254	7.846	12.786	11.165	11.847	26.398	11.113	10.094	15.91	10.994	12.969
evm.TU.PTG000410L.22	97.135	89.552	89.005	94.23	98.03	98.509	98.365	104.123	96.451	87.435	92.875	86.562	92.467	82.098	76.543	84.746	100.549	99.769	103.78	120.661	99.428
evm.TU.PTG015275L.6	16.904	18.102	19.53	26.648	22.31	21.973	17.308	34.854	24.923	32.424	25.903	20.259	20.472	21.12	20.759	21.279	26.866	33.358	16.634	21.57	15.335
evm.TU.PTG002236L.10	45.739	41.893	54.538	47.041	42.025	24.489	36.894	35.3	42.802	28.13	45.945	30.949	57.47	42.805	36.441	42.709	43.587	51.466	43.145	27.507	54.659
evm.TU.PTG000547L.20	2.444	2.737	2.126	1.963	2.271	2.592	2.32	2.06	2.504	3.108	2.777	2.855	2.478	1.926	1.993	1.55	2.671	1.9	2.662	1.948	1.769
evm.TU.PTG017345L.1	30.024	22.453	36.04	29.662	29.933	31.181	31.475	29.098	25.807	22.081	23.88	33.336	42.461	40.618	37.107	26.287	28.203	27.718	24.96	25.121	23.858
evm.TU.PTG012951L.37	174.476	142.795	250.349	172.673	165.624	179.711	219.543	238.472	230.915	153.024	193.399	139.67	223.304	225.044	239.005	140.254	140.616	186.721	194.406	227.338	197.023
evm.TU.PTG001191L.57	18.851	21.031	23.812	17.758	17.83	16.682	20.886	20.257	25.795	21.525	21.34	24.445	17.489	21.006	23.638	16.991	15.193	18.498	20.561	18.543	21.402
evm.TU.PTG005893L.5	8.743	7.895	7.768	8.778	8.569	8.544	8.527	10.208	7.26	7.818	9.06	7.071	9.002	7.731	7.818	9.453	11.737	10.873	8.133	9.996	7.879
evm.TU.PTG005505L.16	8.007	8.804	7.543	9.493	8.638	7.589	8.564	8.865	8.8	9.045	9.595	8.324	8.255	7.898	8.741	7.024	8.094	8.645	9.137	10.119	8.08
evm.TU.PTG004659L.8	54.562	73.193	79.446	85.044	74.631	66.448	83.915	93.522	95.286	55.741	66.277	60.713	93.727	62.376	72.599	86.259	82.986	88.041	59.909	77.012	67.964
evm.TU.PTG012435L.76	248.942	265.144	239.894	256.49	234.204	245.234	265.628	265.603	249.1	227.472	244.493	218.812	227.737	233.992	248.35	206.264	259.857	272.081	260.525	257.713	250.433
evm.TU.PTG002310L.30	0.214	0.092	0.413	0.565	0.46	0.061	0.139	0.251	0.251	0.504	0.436	0.269	0.445	0.245	0.278	0.467	0.033	0.493	0.279	0.366	0.302
evm.TU.PTG011264L.23	0.49	0.163	0.407	0.71	0.425	0.458	3.983	1.138	1.372	1.399	3.65	0.192	1.462	0.098	0.066	0.285	0.706	0.601	0.994	1.562	0.887
evm.TU.PTG005495L.3	1.141	0.32	0.24	0.879	0.656	0.566	1.155	0.329	0.486	0.55	0.717	0.213	0.287	0.322	0.246	2.002	0.555	0.31	0.286	1.534	0.269
evm.TU.PTG005890L.37	0.542	0.495	0.661	0.359	0.355	0.307	0.188	0.266	0.387	0.363	0.362	0.162	0.158	0.733	0.429	0.438	0.382	0.299	0.479	0.359	0.931
evm.TU.PTG002413L.19	0	0	0.108	1.13	1.406	0.625	0	0.426	0.213	0	0.057	0	0.116	0	0	0.567	0.225	0	0	0	0.192
evm.TU.PTG002562L.68	1.426	1.069	1.333	0.62	1.572	1.502	1.301	0.951	0.584	1.802	1.172	2.023	1.516	1.717	2.523	2.023	2.082	1.805	1.085	1.938	2.376
evm.TU.PTG003245L.3	5.878	9.537	9.026	6.303	8.627	9.144	5.829	6.554	7.421	9.927	9.152	8.922	6.391	7.524	9.391	7.906	7.925	10.101	8.561	8.893	7.679
evm.TU.PTG000347L.9	24.277	33.946	26.753	29.268	38.818	34.507	24.843	29.885	25.512	42.261	34.368	30.422	26.473	30.392	32.273	18.218	26.373	34.112	41.644	41.28	25.821
evm.TU.PTG005618L.10	7.951	8.401	8.613	6.797	5.865	7.349	9.326	8.738	10.127	9.864	9.525	5.392	7.822	5.757	9.535	7.813	7.31	9.872	8.994	9.14	7.293
evm.TU.PTG002070L.16	0	0	0.691	0.145	0.267	0	0	0.273	0	0	1.021	0	0.149	0.134	0.269	0	0.144	0.306	0.135	1.302	0
evm.TU.PTG005495L.27	11.435	11.964	10.639	13.694	14.022	12.791	11.444	11.012	10.875	9.993	10.731	11.837	9.626	11.972	11.814	12.663	10.811	12.169	10.021	10.153	14.119
evm.TU.PTG001668L.25	0.25	0.375	0.019	0.078	0.501	0.376	0.183	0.201	0.366	0.177	0.117	0.035	0.06	0.466	0.632	0.195	0.154	0.082	0.272	0.349	0.066
evm.TU.PTG000319L.16	405.769	341.834	565.597	321.136	488.321	436.229	385.047	432.959	468.852	399.539	452.548	449.545	387.787	476.567	493.756	374.237	305.435	370.818	386.726	368.909	638.056
evm.TU.PTG007576L.14	1.191	1.809	0.99	1.148	1.126	1.559	0.983	1.187	1.238	1.179	0.926	1.383	0.514	1.81	1.526	0.7	1.178	0.784	1.111	1.166	0.855
evm.TU.PTG010979L.31	10.268	7.487	11.278	7.448	9.226	9.512	8.797	6.619	10.896	6.168	7.781	8.65	9.173	7.518	8.2	7.902	7.768	6.653	9.74	10.434	9.353
evm.TU.PTG001113L.41	0	0	0	0.212	0.195	0	0	2.8	0	1.929	1.923	0	3.493	0.196	0.394	24.05	1.476	1.795	2.573	1.696	0
evm.TU.PTG000857L.19	127.429	89.844	180.975	153.561	133.586	169.948	149.621	180.347	139.812	103.716	131.562	130.737	169.63	150.024	169.22	116.695	129.363	152.112	100.218	128.957	137.699
evm.TU.PTG006481L.27	9.377	11.265	11.61	10.303	9.339	8.876	9.099	9.809	9.704	10.58	8.44	9.39	12.828	10.595	9.137	9.592	9.403	9.435	15.601	13.336	13.724
evm.TU.PTG013614L.17	103.523	134.043	110.97	98.189	85.221	78.935	98.828	92.254	95.477	172.88	145.557	111.115	120.095	101.985	101.075	103.712	137.988	148.153	92.167	96.32	83.518
evm.TU.PTG006246L.46	11.968	10.892	9.867	8.192	9.385	10.533	14.061	12.684	10.76	13.441	14.028	11.63	6.729	9.239	11.405	7.542	14.234	12.425	12.605	14.01	7.25
evm.TU.PTG000942L.9	6.426	4.949	3.49	2.822	4.374	5.085	3.294	3.87	2.598	4.342	4.847	4.789	3.894	3.432	3.398	3.411	2.997	4.615	6.164	5.641	4.731
evm.TU.PTG003657L.6	8.158	9.595	6.133	17.064	48.035	49.548	16.959	5.085	21.061	15.656	14.08	8.249	32.852	3.257	4.239	8.857	27.592	20.182	14.091	12.742	21.87
evm.TU.PTG000451L.25	19.234	15.415	22.995	20.827	17.192	19.839	19.759	21.497	18.966	15.159	13.326	19.713	19.91	20.578	20.369	20.998	18.939	20.783	16.485	17.363	23.076
evm.TU.PTG018273L.8	4.082	2.596	3.922	2.843	3.575	3.593	4.562	4.286	4.034	3.05	3.166	3.821	3.974	3.838	3.067	3.54	2.792	2.414	4.193	4.386	2.928
evm.TU.PTG008948L.50	52.658	45.443	45.917	151.461	106.652	106.493	109.11	86.107	86.838	55.046	64.574	42.577	81.636	43.452	43.845	118.339	70.481	75.584	43.144	61.889	52.732
evm.TU.PTG013846L.5	4.081	4.811	2.877	3.643	3.55	3.913	4.851	3.988	4.347	4.097	3.579	4.126	2.634	4.754	4.316	3.817	4.477	3.255	4.847	4.193	3.079
evm.TU.PTG005335L.34	11.921	13.281	12.413	12.128	12.071	13.209	12.542	10.946	10.997	13.071	13.816	13.821	10.917	12.053	13.439	12.949	11.061	12.764	12.613	12.284	9.984
evm.TU.PTG001942L.28	14.697	19.859	18.848	11.647	14.008	11.102	16.138	18.053	22.871	17.054	17.801	13.853	14.526	12.201	15.782	20.304	19.037	19.53	13.538	13.417	13.555
evm.TU.PTG016290L.6	2.412	3.087	2.062	2.736	2.212	2.773	2.65	2.037	2.185	3.217	2.886	2.793	2.025	3.055	3.123	3.597	3.738	2.827	3.031	2.767	3.123
evm.TU.PTG000148L.6	10.147	5.383	14.999	10.19	8.452	7.986	10.413	9.527	10.878	6.178	6.759	5.424	10.05	6.737	5.368	9.885	6.67	11.231	7.844	8.573	8.867
evm.TU.PTG006144L.59	0	0	0	0.103	0.189	0	0	0	0	0	0	0	0	0.379	0.286	0.515	0	0	0	0	0
evm.TU.PTG001647L.92	1.784	1.248	0.741	4.463	1.073	1.252	0.102	0.823	0.457	1.372	0.489	1.658	0.499	1.969	1.443	0.584	0.096	1.437	1.358	0.194	2.092
evm.TU.PTG002754L.76	3.085	2.335	3.479	1.726	3.845	3.493	3.97	3.481	2.213	2.18	2.464	2.588	3.158	4.158	3.477	1.636	2.67	1.826	3.132	4.841	6.422
evm.TU.PTG003962L.7	12.841	15.004	14.419	13.725	13.51	12.064	11.961	10.76	12.047	14.166	13.58	12.038	14.327	11.572	13.215	19.548	10.906	13.585	15.697	11.161	13.678
evm.TU.PTG006588L.19	0.378	0.882	0.642	1.372	1.151	1.05	0.359	0.595	0.504	1.109	1.023	1.012	0.734	0.861	0.446	1.28	0.914	0.798	0.845	0.535	0.638
evm.TU.PTG011834L.10	1.177	0.735	1.833	3.52	1.18	0.295	0.671	0.905	0.754	0.647	0	0.576	3.623	0.443	0.595	0.642	0.636	0	0.597	0.8	1.09
evm.TU.PTG004460L.25	0.845	0.795	1.369	1.704	2.393	2.045	0.907	0.561	0.917	4.537	3.57	2.287	0.612	1.322	1.458	0.57	1.183	0.343	0.757	0.297	0.46
evm.TU.PTG000700L.164	0.962	0.46	0.695	0.228	0.419	0.462	0.477	0.472	0.171	0.092	0.229	0.778	0.234	0.672	0.508	0.32	0.498	0.144	0.637	0.273	0.207
evm.TU.PTG006265L.11	3.56	4.483	2.606	3.972	4.371	4.097	3.46	3.762	4.895	4.179	4.002	4.92	2.726	3.865	3.718	2.612	3.48	2.495	4.375	4.85	4.025
evm.TU.PTG011443L.11	11.755	11.903	13.228	11.498	11.889	14.428	12.228	15.494	15.216	14.452	15.993	11.404	18.357	12.832	12.305	16.21	8.922	12.404	9.159	13.175	13.686
evm.TU.PTG004544L.6	0.813	0.66	0.369	1.161	0.458	0.306	0.29	0.469	0.104	0.67	0.278	0.995	1.536	1.02	1.079	0.61	0.22	1.17	0.774	0.166	1.631
evm.TU.PTG014369L.10	5.658	0.173	2.999	0.251	2.547	0.463	0.987	0.059	1.597	0.19	0.063	0	0.453	0.521	1.168	13.047	1.311	0.332	0	0.377	0.143
evm.TU.PTG003889L.21	0.06	0	0.408	0.066	0	0	0	0.062	0	0.233	0	0.118	0	0.121	0.275	0	0	0	0	0	0
evm.TU.PTG001446L.15	28.481	7.877	30.142	8.12	9.339	14.194	13.14	10.411	9.912	8.204	7.919	23.435	10.63	11.446	9.239	9.061	13.304	7.629	8.546	10.648	8.404
evm.TU.PTG001226L.22	36.492	32.128	49.222	26.096	29.143	24.746	28.465	24.603	33.942	34.584	27.31	41.408	27.294	31.379	31.521	30.506	33.87	28.286	26.58	24.702	30.883
evm.TU.PTG010823L.76	3.33	2.924	4.3	2.407	2.862	2.983	2.685	2.391	2.316	3.399	3.729	2.212	3.329	3.056	2.767	2.909	2.702	2.957	3.501	1.707	2.056
evm.TU.PTG008289L.5	47.639	54.812	45.521	53.436	68.006	68.591	72.92	81.062	63.01	53.653	49.318	62.893	56.304	52.754	50.856	37.965	48.798	63.27	35.613	47.52	45.37
evm.TU.PTG017517L.10	0.374	0.125	0.13	0.769	0.584	0.626	1.328	0.341	0.426	0.137	0.046	0.529	0.14	0.876	0.463	0.318	0.45	0.574	0.253	0.226	0.154
evm.TU.PTG000059L.38	0	0.07	0.146	0	0	0	0.08	0	0	0.077	0	0	0	0	0	0.153	0.076	0.403	0	0.305	0.173
evm.TU.PTG000513L.19	4.657	3.95	3.005	3.378	3.219	3.504	4.385	3.583	3.326	4.732	3.365	3.212	3.99	3.966	4.246	6.086	3.778	3.655	1.397	4.527	4.095
evm.TU.PTG001099L.23	0.288	0.117	0.1	0.372	0.257	0.236	0.377	0.164	0.131	0.047	0.023	0.178	0.167	0.471	0.356	0.21	0.012	0.074	0.076	0.128	0.132
evm.TU.PTG006586L.5	0.926	1.341	0.9	0.827	0.893	1.31	0.839	0.877	1.289	0.979	1.002	0.848	0.97	0.965	1.116	0.894	0.924	0.752	1.566	1.407	1.085
evm.TU.PTG003053L.38	5.244	3.641	4.699	5.314	3.251	6.465	5.889	6.242	5.579	4.709	5.573	3.566	4.169	3.094	4.697	5.551	5.023	3.318	2.845	5.572	3.806
evm.TU.PTG019605L.5	0	0	0.415	0.434	0	0.4	0	0.205	0.818	0	1.75	0	0.67	0.401	0	0.218	0	0	0.608	0.868	0.739
evm.TU.PTG007674L.34_evm.TU.PTG007674L.37	17.674	18.885	20.235	17.449	16.937	16.039	22.102	24.464	22.114	21.092	24.03	18.422	19.762	17.616	16.912	19.721	22.866	22.565	26.094	21.953	20.919
evm.TU.PTG000344L.90	0.407	2.034	1.057	7.305	1.632	1.837	1.856	1.461	2.919	0.895	2.23	1.195	1.367	3.472	5.35	1.111	2.201	1.874	2.892	2.655	2.764
evm.TU.PTG004828L.4	1.04	1.337	0.618	2.749	1.043	0.149	0.508	1.067	1.066	1.634	1.466	0.145	2.163	0.298	1.052	2.434	3.537	3.764	1.207	1.616	1.835
evm.model.BG.688.p	0.725	0.303	0.228	0.11	0.608	0.862	0.461	0.622	0.311	0.278	0.333	0.561	0.189	0.034	0.017	0.902	0.438	0.175	0.821	1.338	0.25
evm.TU.PTG002310L.45	0.258	0.45	0.736	0.49	0.129	1.033	0.147	0.528	0.33	1.062	0.282	0.252	0.144	0.452	0.13	0.281	0.348	0.148	0.458	0.28	0.477
evm.TU.PTG004667L.19	4.109	19.057	2.732	20.923	14.997	8.739	8.434	14.162	7.748	11.925	11.171	10.94	7.362	11.383	11.637	15.433	16.001	16.462	19.188	10.724	2.233
evm.TU.PTG001532L.10	1.048	1.945	6.298	2.199	2.927	0.826	1.024	5.297	0.69	1.152	0.985	2.418	2.263	2.479	4.088	1.879	5.505	2.326	1.064	2.36	0.462
evm.TU.PTG021383L.2	0	0	0	0	0	0	0	0	0	0	0	0	0	1.952	0.894	0	0	0	2.513	4.808	0
evm.TU.PTG013362L.20	5.275	7.535	6.682	6.886	7.585	6.943	8.45	7.812	9.861	8.061	8.602	9.52	8.556	10.536	9.732	8.259	9.769	7.286	11.31	11.584	5.814
evm.TU.PTG005473L.9	2.592	3.122	2.519	1.771	2.399	2.166	1.686	3.152	2.247	2.356	2.349	3.382	2.734	2.151	1.512	3.083	2.516	2.696	1.872	2.348	1.744
evm.TU.PTG021430L.18	2.422	3.724	3.096	5.675	4.109	6.166	4.886	2.102	1.909	5.529	3.676	11.122	2.503	1.122	4.145	4.067	6.246	6.648	3.971	1.215	5.06
evm.TU.PTG007913L.5	102.843	124.84	118.98	145.301	129.539	160.497	161.266	185.218	126.595	110.246	155.231	117.777	88.218	146.377	142.245	75.722	116.892	137.119	79.41	130.476	168.671
evm.TU.PTG003414L.2	12.428	13.26	8.987	9.984	12.303	12.676	10.444	9.664	8.616	10.26	10.614	15.688	8.279	12.385	10.677	8.95	11.589	7.726	12.881	10.644	9.777
evm.TU.PTG009489L.14	5.028	2.82	2.97	1.733	3.29	5.255	2.276	2.028	3.009	4.219	3.029	4.752	3.782	2.793	2.97	1.592	1.806	1.745	4.247	2.984	2.654
evm.TU.PTG006409L.12	0.825	1.474	1.869	0.897	1.353	0.877	1.339	1.051	1.281	1.126	1.507	1.517	1.931	1.631	1.719	1.664	1.703	1.266	1.192	0.924	1.204
evm.TU.PTG004393L.6	8.737	9.887	7.416	7.328	9.107	8.822	7.79	7.837	9.072	8.906	8.311	8.815	7.326	6.973	7.921	9.16	7.056	7.953	7.814	7.555	7.556
evm.TU.PTG005427L.37	13.627	52.845	15.005	34.593	35.032	37.703	42.615	79.229	60.381	53.577	40.588	36.495	25.647	31.459	32.092	24.113	34.695	50.579	79.829	34.88	24.322
evm.TU.PTG010498L.10	6.535	5.406	3.394	4.045	1.469	2.147	6.039	3.467	6.235	4.707	5.311	3.088	2.523	10.63	9.23	2.829	2.437	1.297	6.062	3.798	5.565
evm.TU.PTG001034L.38	25.149	24.254	22.457	23.361	28.017	25.816	23.981	20.516	20.949	21.987	25.31	29.222	32.605	29.078	26.029	18.143	27.679	22.855	21.647	31.345	19.975
evm.model.BG.856.p	1.595	1.778	0.724	0.718	1.342	0.938	1.15	0.903	1.071	0.967	0.764	1.238	0.698	1.049	0.853	1.201	0.714	0.739	0.893	1.316	0.815
evm.TU.PTG004557L.19	76.199	103.552	96.958	135.284	94.395	69.103	91.789	91.608	99.728	94.101	89.711	130.966	80.445	132.459	127.551	68.756	76.897	83.509	76.15	70.472	131.906
evm.TU.PTG008840L.20	58.861	57.951	53.458	54.33	55.582	65.46	67.541	69.327	55.426	53.411	57.464	64.43	55.805	59.625	59.548	45.033	53.273	50.029	54.248	63.261	52.02
evm.TU.PTG000014L.145	0.455	0.699	0.4	0.685	1.087	1.579	1.436	1.4	0.896	1.038	1.419	0.068	0.862	0.667	0.425	0.879	1.4	0.524	0.71	0.457	1.037
evm.TU.PTG017228L.1	5.153	0.297	3.808	1.617	0	0	1.356	0	0.102	0	0	4.461	2.108	0	0	0	0	0	1.71	1.616	0.734
evm.TU.PTG008675L.6	18.054	13.825	18.147	14.058	16.978	15.699	21.916	25.265	22.588	14.205	14.395	23.332	13.659	13.882	13.446	14.515	14.734	12.969	16.172	10.653	14.775
evm.TU.PTG013630L.17	1.869	1.067	1.941	1.743	1.071	5.088	2.131	0.274	0.274	1.174	3.219	3.397	1.196	1.876	0.54	0.291	0.866	0.615	0.271	2.032	0.33
evm.TU.PTG017728L.25	0.088	0.059	0.031	0.096	0.531	0.177	0.101	0	0	0.291	0.387	0.058	0.231	0.266	0.059	0.193	0.477	0.339	0.119	0.16	0.617
evm.TU.PTG007252L.20	111.345	139.259	114.635	101.088	112.411	115.427	110.933	112.45	132.504	106.662	111.292	120.391	97.749	100.695	102.681	99.426	124.837	116.578	94.362	117.582	115.15
evm.TU.PTG012847L.2	9.286	6.765	6.2	5.827	5.637	4.865	5.287	5.548	6.267	8.495	7.404	7.303	4.595	11.861	10.901	5.294	5.808	4.126	6.505	5.447	6.63
evm.model.BG.527.p	16.866	15.837	14.34	16.413	16.862	15.775	17.094	18.857	17.696	16.975	17.109	15.347	15.803	15.451	16.433	18.827	15.984	13.298	15.025	19.526	15.318
evm.TU.PTG005574L.12	2.056	0.348	0.271	0.644	0.454	0.577	2.145	0.59	0.661	0.306	0.363	0.307	0.936	0.629	0.546	13.047	0.791	0.642	0.195	2.69	0.409
evm.TU.PTG020895L.4	3.388	1.359	4.444	3.605	4.141	3.497	1.297	1.674	3.218	3.507	1.41	3.316	2.935	2.581	3.001	4.481	2.568	3.814	2.334	1.425	2.656
evm.TU.PTG000700L.87	3.202	5.382	3.477	8.392	5.034	8.54	4.813	7.763	2.461	6.959	8.216	7.692	5.052	6.719	4.268	3.416	8.815	8.042	3.693	4.748	3.324
evm.TU.PTG002829L.7	1.885	3.132	2.099	2.223	2.026	2.346	2.77	1.98	1.582	3.045	3.733	1.622	2.517	1.572	1.24	2.454	3.168	1.673	2.95	2.444	2.047
evm.TU.PTG003754L.4	0.087	0.2	0.259	0.258	0.163	0.15	0.185	0.218	0.038	0.343	0.233	0.55	0.056	0.163	0.366	0.204	0.122	0.144	0.342	0.136	0.355
evm.TU.PTG018754L.22	12.578	12.571	16.389	16.372	18.487	18.432	10.585	14.396	10.941	12.747	11.981	10.915	13.657	12.178	13.521	16.187	9.047	12.801	15.147	11.851	10.914
evm.TU.PTG000065L.8	6.75	2.092	3.571	6.062	3.794	3.921	4.315	3.398	3.139	2.727	2.674	1.886	5.339	2.17	3.056	4.978	4.633	3.558	5.825	5.396	4.912
evm.TU.PTG001652L.24	0.387	0.211	0.183	0.211	4.552	4.148	0.341	0.614	0.505	0.503	0.154	2.394	0.217	0.159	0.249	0.269	0.152	0.101	0.232	0.421	0.261
evm.TU.PTG010241L.32	5.915	5.198	6.012	4.965	5.087	5.959	4.245	5.701	4.677	4.765	5.114	5.465	4.824	5.783	4.641	5.261	4.771	5.195	5.306	5.517	4.817
evm.TU.PTG026917L.1	0.092	0.115	0.239	0.075	0.092	0.301	0.105	0.307	0.189	0.101	0.177	0.045	0	0.023	0.21	0.101	0.025	0.027	0.117	0.15	0.057
evm.TU.PTG001790L.9	34.684	41.648	27.116	22.001	30.352	31.717	37.173	29.416	34.036	38.262	26.331	34.788	29.641	26.938	24.046	40.006	26.91	20.174	37.945	34.384	26.936
evm.TU.PTG000891L.8	6.351	8.633	10.819	13.542	11.207	7.899	7.242	13.028	8.851	8.098	7.518	8.702	15.075	14.022	10.79	9.706	9.342	8.188	10.057	13.259	14.115
evm.model.BG.327.p	1.433	0.972	0.983	0.668	0.667	1.155	0.846	0.709	1.023	1.041	1.01	0.726	0.659	1.104	0.906	1.034	0.747	0.943	0.935	1.252	0.821
evm.TU.PTG012458L.21	0.502	0.259	0.237	0.182	0.381	0.275	0.191	0.406	0.203	0.602	0.25	0.417	0.409	3.91	3.602	0.216	0.395	0.438	0.371	0.43	0.677
evm.TU.PTG002844L.4	4.963	3.666	5.323	3.815	2.975	3.842	2.645	1.771	4.201	3.795	2.543	4.594	3.503	2.707	4.037	5.771	3.151	3.54	6.626	3.52	6.328
evm.TU.PTG014875L.33	2.395	3.067	2.58	1.332	2.027	2.242	2.124	1.892	1.854	2.73	1.789	2.76	1.112	2.101	2.224	2.246	2.264	1.94	2.017	2.295	2.365
evm.TU.PTG007190L.28	1.188	1.282	0.757	0.965	1.62	1.446	1.553	1.219	1.477	1.254	1.493	1.333	1.224	1.304	1.426	0.986	1.182	0.62	1.721	1.344	0.88
evm.TU.PTG024432L.1	26.177	22.07	35.365	73.207	65.614	61.294	29.665	50.076	33.572	54.726	47.353	40.475	34.974	39.489	37.274	31.47	28.574	52.039	21.029	35.014	40.154
evm.TU.PTG009719L.62	0	0.296	0.215	0.515	0.445	0.178	0.034	0.152	0.212	0.033	0.162	0.261	0.199	0.297	0.12	0.065	0.064	0.068	0.12	0.225	1.425
evm.TU.PTG012698L.43	2.633	2.126	2.092	2.269	2.102	2.496	2.967	2.796	2.614	2.145	1.936	2.254	2.324	2.86	3.237	2.593	1.921	1.712	2.767	2.549	2.372
evm.TU.PTG007875L.11	2.403	1.868	0	2.324	3.747	2.678	2.74	2.738	1.368	4.402	2.049	4.965	2.092	5.627	1.62	1.457	0.578	3.073	3.252	4.935	2.637
evm.TU.PTG014709L.9	6.662	4.883	5.132	9.12	7.125	8.743	8.04	5.979	5.405	7.567	10.65	6.249	6.651	7.299	7.299	6.364	7.566	8.627	6.988	8.512	5.964
evm.TU.PTG008904L.28	4.813	3.844	3.569	4.15	3.192	3.394	3.283	4.128	3.392	4.285	3.72	4.083	4.306	5.326	4.198	3.246	4.91	4.633	7.829	4.788	3.827
evm.TU.PTG004511L.27	0.953	1.587	0.66	0.777	0.478	2.309	3.892	0.977	0.244	0.698	0.087	1.01	0.8	1.036	0.963	3.293	1.631	0.548	1.048	0.604	1.372
evm.TU.PTG014459L.2	0.227	0.483	0.56	0.494	0.683	0.57	0.259	0.379	0.291	0.468	0.436	0.5	0.254	0.2	0.488	0.62	0.307	0.523	0.721	0.648	0.456
evm.TU.PTG002167L.21	14.052	15.99	14.181	13.373	16.361	12.945	14.016	12.307	15.301	15.388	14.614	14.876	14.39	13.835	13.86	18.077	11.449	9.73	15.13	14.7	13.663
evm.TU.PTG020385L.3	26.502	25.879	38.989	32.09	26.683	26.083	23.391	29.743	27.101	32.302	28.564	31.149	23.652	29.158	28.821	25.845	28.425	30.571	29.772	22.066	29.505
evm.TU.PTG005730L.4	0.658	0.299	1.336	0.521	0.81	0.18	0.512	0.123	0.153	0.987	0.754	0.937	1.239	0.931	0.847	0.163	0.259	0.034	0.456	0.39	0.443
evm.TU.PTG000732L.3	5.019	1.311	5.026	3.443	4.352	4.354	7.167	7.421	1.112	1.392	7.484	1.947	4.759	2.178	4.207	0.592	0.783	0.573	0.275	2.213	3.908
evm.TU.PTG011934L.6	0.991	1.486	1.338	2.156	2.484	2.087	0.904	2.033	2.437	1.307	2.172	1.746	0.222	1.392	0.802	0.649	0.429	1.711	2.615	2.478	2.202
evm.TU.PTG019207L.2	0.184	0.184	0.345	1.684	0.85	0.592	0.504	1.097	0.756	1.135	1.333	0.433	0.784	0.629	0.559	0.966	1.037	0.806	0.262	0.842	1.092
evm.TU.PTG021422L.9	8.054	8.027	6.513	4.879	7.063	6.713	7.256	4.624	7.869	6.118	6.177	7.653	5.863	7.565	6.341	6.819	6.121	6.244	7.485	6.69	5.596
evm.TU.PTG006333L.28	0	0	0.175	0	0	0	0.192	0	0	0	0	0	0	0	0	0	0.364	0	0.171	0	0
evm.TU.PTG002466L.41	46.206	45.522	59.08	57.57	58.35	51.313	43.404	46.266	48.252	61.676	53.663	44.794	55.307	55.317	46.284	41.796	46.288	62.813	46.233	39.836	53.52
evm.TU.PTG000700L.49	14.569	9.601	12.556	13.25	11.75	11.848	13.468	13.577	10.738	11.519	10.781	9.312	11.527	8.395	11.295	41.494	9.346	11.11	11.337	10.045	9.647
evm.TU.PTG003484L.133	0.254	0.484	0.431	0.778	0.578	0.393	0.447	0.189	0.378	0.38	0.48	0.429	0.103	0.324	0.373	0.378	0.474	0.478	0.281	0.351	0.427
evm.TU.PTG001027L.76	0.676	0.225	2.341	0.736	0.678	0.226	0.257	2.543	0.462	0.743	0.988	0	2.019	1.131	1.595	0.738	0.244	2.335	0.229	0	0.835
evm.TU.PTG009410L.14	38.159	57.81	49.937	51.158	44.586	40.838	48.651	42.223	46.648	38.974	39.193	47.789	49.286	43.726	44.365	40.511	47.286	61.22	33.55	39.371	48.6
evm.TU.PTG008381L.44	23.54	29.627	21.247	24.14	30.902	30.637	26.249	23.79	27.356	22.066	25.842	30.201	27.095	29.367	29.382	23.088	26.324	26.579	27.873	18.586	22.688
evm.TU.PTG011651L.5	9.888	17.115	10.568	20.579	16.738	17.464	17.565	21.754	18.576	22.132	17.278	16.2	21.821	8.557	10.362	15.957	17.825	24.413	14.401	19.556	9.289
evm.TU.PTG002844L.50	0.866	1.112	1.027	0.942	0.909	0.661	0.564	1.48	0.676	1.586	1.672	0.686	1.569	0.993	0.875	0.765	1.07	0.617	1.213	0.986	0.814
evm.TU.PTG004117L.27	3.922	0.367	2.419	0.8	0.123	0.615	2.236	0	0.251	0.539	0	0.12	0.412	0.738	0.992	3.88	1.193	0	0.249	1.466	0.757
evm.TU.PTG014780L.2	119.303	103.688	128.531	138.806	120.623	136.789	150.442	159.1	135.546	104.199	133.984	106.371	151.566	97.57	114.14	110.242	124.155	151.297	109.639	149.655	129.643
evm.TU.PTG000063L.94	0.213	0.076	0.095	0.017	1.34	1.325	0.19	1.713	0.202	0.033	0.067	0.015	0.119	0	0.108	0.332	0.082	0.087	1.603	1.437	0.038
evm.TU.PTG009026L.61	0	0.604	0	0.246	0.454	0.909	0	0	0.31	0.083	0.166	0.296	0	0	0.076	0	0	0	0	0.082	1.306
evm.TU.PTG008184L.44	52.264	47.927	78.478	64.367	62.087	56.404	34.42	46.532	35.175	45.507	43.298	35.792	58.519	41.548	40.646	58.376	49.814	56.787	39.396	37.888	51.328
evm.TU.PTG003514L.3	9.644	12.014	12.721	11.57	11.655	11.007	13.158	12.939	14.202	14.022	13.176	14.09	11.464	11.269	12.614	7.935	10.891	13.739	12.862	13.809	11.315
evm.TU.PTG002114L.6	10.186	10.361	13.483	10.395	7.863	6.691	7.812	6.842	7.944	5.648	7.114	8.117	9.689	11.67	10.392	27.259	8.872	9.442	12.993	12.154	12.132
evm.TU.PTG016911L.5	0.953	1.031	0.907	1.036	0.637	0.717	0.272	0.57	0.407	2.967	1.74	0.932	2.311	0.398	0.321	4.853	6.44	5.757	0.483	0.259	1.372
evm.TU.PTG006887L.7	1.17	0.722	1.18	0.449	0.38	0.449	0.667	0.318	0.494	0.757	1.018	0.876	0.655	0.863	1.149	0.789	0.521	1.03	0.419	0.748	0.382
evm.TU.PTG020068L.2	0.428	2.351	0.222	0.62	0.858	2.074	0.975	0.366	1.461	0.313	0.391	3.419	1.516	0.93	0.649	1.323	2.082	1.887	1.954	4.108	0.792
evm.TU.PTG003624L.43	21.268	19.837	21.908	23.38	18.965	19.641	22.429	24.001	20.703	23.868	23.216	19.296	10.689	22.816	22.542	14.203	12.967	15.896	19.877	14.533	30.756
evm.TU.PTG011416L.7	0	0	0	0	0	0.087	0	0	0	0	0	0	0	0.348	0.702	0	0	0	0	0	0
evm.TU.PTG004113L.6	487.104	369.899	1134.98	601.972	565.749	483.185	407.88	463.479	520.153	436.497	520.537	389.896	530.108	497.958	455.052	474.578	436.878	562.91	357.789	351.508	622.42
evm.TU.PTG004435L.1	2.382	2.345	2.77	3.288	3.244	3.031	2.757	5.543	2.66	4.26	4.014	5.185	1.513	1.534	3.164	4.541	3.461	3.724	2.237	3.789	1.229
evm.TU.PTG008652L.55	0.436	1.058	1.229	2.643	1.561	1.374	1.775	1.98	1.276	2.054	1.912	1.463	2.092	1.938	2.771	0.544	2.088	2.653	4.173	2.032	3.768
evm.TU.PTG001015L.15	10.216	5.143	8.661	9.521	10.732	14.467	13.919	11.288	10.122	14.904	14.533	7.499	10.093	10.668	9.914	24.233	11.862	11.327	8.006	13.233	6.863
evm.TU.PTG008879L.4	4.706	3.777	2.811	5.306	4.841	4.696	5.477	3.301	4.373	4.047	3.769	4.224	4.423	3.818	3.329	6.069	4.932	5.782	4.158	4.693	2.981
evm.TU.PTG022727L.3	2.103	1.652	0.156	0.817	0.151	1.055	0.857	1.079	0.77	0.826	0.659	0.588	0.841	0.151	0	0.328	1.787	0.692	1.068	0.327	0.556
evm.TU.PTG010877L.15	0.782	0.374	0.141	0.222	0.341	0.273	0.31	0.418	0.383	0.785	0.447	0.865	0.152	0.375	0.481	0.371	1.14	0.235	0.173	0.407	0.378
evm.model.BG.1031.p	121.737	128.542	144.535	141.04	114.019	107.752	120.791	116.528	117.475	138.731	138.839	130.698	95.529	136.317	146.976	86.267	112.969	133.279	122.645	115.566	193.582
evm.TU.PTG007674L.28	5.973	11.006	4.57	9.196	5.24	6.205	8.239	8.67	8.306	8.09	6.459	7.829	5.583	6.851	6.553	7.132	5.307	6.292	7.903	7.741	10.601
evm.model.BG.997.p	1.28	1.492	1.44	2.031	1.069	0.695	1.459	1.805	4.754	2.11	0.994	1.514	1.373	1.445	1.51	3.493	1.961	0.921	2.49	2.03	2.305
evm.TU.PTG011612L.65	0.766	0.287	0	0.312	0.576	0.192	0	0.196	0.098	0.21	0.105	0.468	0.107	0.384	0.097	0.627	0.207	0.22	0	0.312	0.591
evm.TU.PTG005693L.49	10.867	5.961	7.723	9.245	9.585	10.818	6.522	7.543	8.959	8.263	9.852	9.757	7.227	10.25	5.536	9.455	10.251	9.876	11.114	9.507	10.29
evm.TU.PTG020207L.6	4.091	4.32	5.292	3.947	3.947	3.717	3.433	3.484	3.955	3.479	2.877	5.062	3.716	5.81	4.059	4.214	4.509	4.265	3.996	3.609	5.623
evm.TU.PTG002678L.7	5.54	5.27	4.671	5.533	5.018	5.88	5.921	4.777	4.965	5.649	5.164	5.711	4.286	3.815	4.439	10.286	3.764	4.56	5.271	5.85	5.089
evm.TU.PTG005279L.5	7.133	8.743	5.823	7.156	7.361	7.486	4.097	8.278	4.091	7.746	6.145	6.931	7.443	6.828	8.25	8.527	7.603	7.432	7.417	8.776	6.858
evm.TU.PTG004469L.22	0	0	0	0	0	0	0	0	0	0	0	0	0	0	0	0	0	0	0	0.391	0
evm.TU.PTG015282L.1	0.137	0	0	0.15	0.276	0.069	0.157	0.282	0.141	0	0.075	0	0	0.828	0.764	0	0	0	0	0.149	0
evm.TU.PTG012948L.14	8.939	7.847	3.262	6.045	7.993	8.724	10.055	9.045	8.789	7.834	8.606	8.867	5.816	9.456	6.23	7.385	14.764	6.257	10.422	8.406	8.651
evm.TU.PTG014367L.19	0	0	0	0	0	0	0.249	0	0	0	0	0	0	0	0	1.311	0.354	0	0	0.119	0
evm.TU.PTG004302L.16	2.131	1.433	1.702	1.382	2.424	2.671	2.056	1.933	1.763	1.306	1.033	1.524	1.881	1.398	2.403	2.818	1.817	1.509	1.83	2.317	1.366
evm.TU.PTG005693L.25	100.184	129.877	106.36	96.973	103.18	81.501	95.504	75.786	84.32	92.151	96.896	94.668	94.275	86.353	93.944	75.595	80.394	79.455	123.83	89.075	104.599
evm.TU.PTG004777L.103	60.425	44.519	80.504	72.494	59.266	57.975	65.36	60.999	59.351	49.62	68.198	47.22	62.976	69.513	69.443	79.133	54.765	60.484	47.033	51.682	53.376
evm.TU.PTG008087L.7	0.076	0	0	0.113	0.028	0.028	0.043	0	0	0	0	0	0	0	0.067	1.126	0	0	0	0.257	0.047
evm.TU.PTG005261L.9	0.376	0.141	0.586	0.409	0	0.047	0.054	0.29	0.096	0.207	0.052	0.046	0.316	0.189	0.285	0	0.204	0.271	0.239	0.102	0.639
evm.TU.PTG009236L.22	0.047	0.094	0.392	0.051	0	0	0	0	0	0.052	0.103	0.046	0.106	0.095	0.095	0.052	0	0	0.287	0.154	0.35
evm.TU.PTG021610L.5	9.132	11.546	8.869	11.525	10.3	8.427	8.643	8.29	10.808	11.494	10.911	9.519	9.356	10.036	11.036	10.817	9.927	10.249	14.229	9.036	11.275
evm.TU.PTG001309L.21	0.784	1.96	0.866	2.347	1.229	1.131	1.174	1.76	1.507	1.563	1.505	0.768	1.647	1.279	1.14	1.606	1.75	0.959	1.344	0.96	1.453
evm.TU.PTG003607L.7	7.355	6.402	7.421	5.973	8.257	6.425	5.578	4.332	6.744	5.842	7.407	4.271	4.295	6.57	6.549	6.224	4.987	5.267	4.215	4.171	8.082
evm.TU.PTG002020L.50	3.246	2.571	2.837	5.253	23.572	28.982	11.779	2.964	3.569	2.567	3.644	11.971	1.329	1.867	4.323	23.938	5.223	8.702	9.04	5.208	0.538
evm.TU.PTG023184L.4	16.292	23.435	13.383	17.077	18.795	22.088	24.254	18.217	20.43	21.159	17.948	20.578	17.034	19.277	16.985	19.658	20.175	18.08	22.217	19.803	16.972
evm.TU.PTG016316L.17	11.586	8.004	10.265	7.415	7.346	11.109	13.794	23.244	16.762	17.232	17.556	6.838	10.683	5.814	6.548	2.232	7.74	9.611	3.286	15.008	13.675
evm.TU.PTG015460L.16	2.106	2.685	1.245	2.229	2.073	1.667	2.644	1.883	2.772	1.529	1.906	3.064	1.731	2.153	2.345	2.11	1.672	1.891	2.766	2.732	1.67
evm.TU.PTG026217L.3	22.238	18.185	20.859	22.532	18.242	20.278	25.357	19.676	31.259	21.532	23.539	21.678	18.611	19.613	21.036	16.921	23.081	19.807	16.28	21.886	26.681
evm.TU.PTG007767L.77	0.295	0.168	0.087	0.092	0	0.042	0.24	0.561	0.173	0.509	0.138	0.247	0.236	0.38	0.085	0.138	0.228	0.048	0.043	0.229	0.208
evm.TU.PTG000129L.35	7.439	6.529	9.047	7.699	5.094	6.006	8.69	16.564	9.669	7.181	13.127	9.058	8.33	7.102	8.625	6.339	6.673	10.444	11.972	15.785	8.738
evm.TU.PTG013294L.6	6.283	4.567	6.983	4.732	5.551	4.98	4.709	6.399	7.474	5.071	5.635	5.504	6.592	6.173	6.798	4.892	4.847	6.019	5.486	5.16	6.998
evm.TU.PTG002844L.81	25.862	20.34	21.319	30.317	19.399	14.923	21.996	24.63	24.508	17.477	17.808	30.236	17.327	18.316	21.146	29.16	20.407	20.808	29.695	24.812	26.365
evm.TU.PTG010241L.16	3.45	3.731	3.408	3.262	4.537	4.936	4.063	5.28	7.536	3.296	4.03	3.82	4.37	1.419	2.059	3.705	5.139	4.037	5.914	5.474	3.911
evm.TU.PTG008749L.25	8.944	6.185	6.478	14.832	10.809	13.481	11.576	15.72	10.503	9.353	6.412	7.997	15.319	12.324	13.152	16.15	13.596	14.525	6.576	12.512	12.416
evm.TU.PTG021839L.6	1.912	1.628	2.648	1.618	1.207	1.491	0.807	1.888	2.104	1.479	2.251	1.94	1.823	2.203	3.151	1.778	1.455	1.875	1.294	2.002	1.748
evm.TU.PTG004175L.31	111.429	123.18	165.287	117.006	96.329	95.247	180.654	200.546	137.785	108.648	165.251	82.557	123.508	99.629	98.998	101.405	123.695	139.586	89.298	141.05	183.269
evm.TU.PTG017741L.12	4.412	4.41	5.824	5.9	1.751	2.95	3.144	2.451	0.659	1.213	6.549	7.197	2.367	4.059	4.183	1.305	5.866	6.137	2.053	4.698	2.61
evm.TU.PTG000768L.109	0	0.247	0.128	0	0	0.496	0.282	0	0	0	0.271	0.121	0.138	0	0	0	0.134	0	0	0.807	0
evm.TU.PTG001235L.17	27.141	27.328	32.29	23.346	22.186	19.312	14.788	22.765	19.593	26.234	21.763	23.49	23.728	18.585	21.635	21.675	24.657	31.628	22.19	22.68	27.321
evm.TU.PTG013279L.14	0.09	0.09	0	0.033	0.06	0.36	0.136	0.215	0	0.099	0.525	0.088	0.502	0	0.061	0.196	0.55	0.034	0	0.163	0
evm.TU.PTG005841L.9	0	0	0	0	0	0	0.156	0.843	0	0	0	0.134	0	0	0	0	0	0	0	0	0
evm.TU.PTG001602L.9	11.653	10.696	7.473	8.182	9.18	11.122	14.745	9.117	13.739	8.66	7.853	9.805	10.851	17.513	16.866	15.415	18.617	15.193	10.049	10.797	18.242
evm.TU.PTG019399L.2	10.527	10.712	15.905	9.578	20.341	19.582	11.348	9.227	9.807	10.73	15.105	7.681	17.787	13.446	8.323	14.626	8.488	4.627	12.434	9.99	14.888
evm.TU.PTG010933L.4	1.075	0.597	0	0.39	0.239	0.479	0.817	0.367	0.245	0.131	0.131	0.468	0.535	0	0.483	0.521	1.033	0.137	0.242	0	0
evm.TU.PTG001455L.77	0.584	0.987	0.765	0.363	0.808	0.628	0.254	0.171	0.242	0.856	0.671	0.34	0.327	0.795	0.309	0.334	0.301	0.192	0.522	0.514	0.481
evm.TU.PTG001790L.25	2.702	3.296	2.135	2.903	3.739	2.992	3.062	2.584	3.346	2.605	2.325	3.277	1.763	2.961	3.168	2.298	2.581	2.289	2.894	3.19	2.66
evm.TU.PTG000111L.35	27.025	21.744	30.231	39.605	25.933	24.78	25.413	29.208	26.01	30.292	34.022	22.618	34.806	23.727	24.251	37.895	33.466	40.458	15.998	15.298	22.146
evm.TU.PTG010673L.2	18.488	21.745	15.638	14.401	19.42	19.282	20.474	13.766	18.344	14.208	13.947	15.436	13.362	23.512	23.414	10.683	12.769	12.046	17.947	17.189	16.957
evm.TU.PTG027631L.2	0.514	1.566	0.16	0.503	0.258	0.515	1.874	2.081	1.579	1.101	1.971	1.609	1.754	1.547	1.481	1.065	0.889	1.005	0.782	1.201	1.554
evm.TU.PTG003014L.30	10.425	13.017	9.654	9.147	9.073	8.096	7.391	8.843	11.467	10.217	9.149	7.631	9.516	6.597	4.885	7.476	8.234	8.059	8.69	9.408	6.606
evm.TU.PTG012389L.10	16.263	15.417	9.927	15.261	18.771	21.526	23.005	17.484	16.666	10.874	16.479	20.786	13.141	21.202	19.047	14.765	15.233	11.902	15.828	20.48	19.667
evm.TU.PTG010591L.41	0.534	0.556	0.162	1.041	0.201	0.223	0.837	1.369	1.573	1.541	1.463	0.196	0.423	0.514	0.315	0.534	0.698	0.615	0.768	0.484	0.247
evm.TU.PTG009160L.43	10.668	12.089	12.681	12.063	11.959	12.442	11.11	12.522	11.506	9.326	10.865	8.359	12.759	12.112	10.421	15.406	11.296	11.925	13.898	12.605	11.512
evm.TU.PTG000921L.46	66.917	75.408	72.921	86.509	62.129	60.73	57.074	64.113	64.454	67.901	63.571	76.773	56.153	63.765	63.362	62.832	62.888	64.558	82.707	68.341	114.525
evm.TU.PTG010969L.7	0.437	3.491	0.726	0.76	0.088	0	1.792	0.358	0.626	0.768	1.627	0	10.462	0	0	0.953	1.133	0.402	0.089	0.475	0
evm.TU.PTG015562L.17	0.119	0.248	0.168	0.317	0.358	0.271	0.197	0.133	0.022	0.309	0.237	0.37	0.399	0.466	0.229	0.307	0.094	0.199	0.252	0.059	0.213
evm.TU.PTG017959L.2	5.207	6.465	4.552	5.302	4.992	5.011	5.577	4.513	5.82	5.858	5.15	5.147	4.77	5.507	5.23	6.947	4.646	5.206	6.602	6.481	5.52
evm.TU.PTG006912L.17	184.662	198.217	239.403	255.453	229.935	211.285	256.114	207.094	270.905	219.086	229.812	256.591	187.901	206.19	230.141	176.85	215.954	237.713	213.379	232.772	253.57
evm.TU.PTG025253L.1	16.754	16.653	13.188	14.416	16.625	16.725	19.632	17.873	15.842	16.397	16.35	15.799	15.885	16.781	14.161	22.015	18.135	17.356	18.04	16.182	14.491
evm.TU.PTG000397L.29	0.421	0.03	0	0.065	0	0	0.137	0	0	0	0	0	0	0.09	0	0	0	0	0.092	0.359	0.037
evm.TU.PTG022229L.10	0.056	0.056	0	0.486	0.196	0.224	0.414	0.258	0.086	0.399	0.337	0.191	0.188	0.252	0.311	3.844	0.544	0.515	0.397	0.729	0.173
evm.TU.PTG005231L.8	1.314	0.955	2.109	3.508	5.089	3.294	1.838	2.695	3.549	1.51	2.094	1.403	3.142	1.258	2.234	2.021	2.325	2.474	1.879	2.208	5.308
evm.model.BG.860.p	6.093	2.338	6.457	3.281	6.912	3.272	6.246	5.998	5.172	7.442	8.231	4.94	6.34	3.521	3.859	6.383	5.792	7.51	2.124	1.673	4.94
evm.TU.PTG002578L.125	0.355	1.349	1.033	0.232	0.214	0.57	0.081	0.583	0.582	1.25	0.467	0.695	0.477	0.856	0.575	0.465	0.384	0.491	0.144	0	0.877
evm.TU.PTG016210L.7	9.211	10.195	12.265	9.08	10.971	11.906	12.054	9.068	13.811	10.058	10.91	13.252	10.245	9.989	8.628	10.056	9.629	8.113	8.409	8.941	10.152
evm.TU.PTG004179L.4	0.689	0.413	0	0.15	0.829	2.075	0	0.141	0.283	0.152	0.151	0.54	0.463	0.277	0.976	0.301	0.447	1.111	0.28	1.199	0
evm.TU.PTG004414L.70	5.611	4.288	5.371	7.301	5.405	5.628	5.018	5.416	5.073	7.982	5.065	4.953	3.819	3.533	4.228	2.402	5.593	5.192	3.015	7.537	4.754
evm.TU.PTG015126L.16	312.133	362.779	458.239	477.197	398.346	372.281	347.44	353.092	381.549	331.026	370.167	316.419	358.64	364.286	382.263	373.862	399.828	499.09	283.2	277.351	410.178
evm.TU.PTG000439L.5	2.364	2.578	2.065	1.9	3.071	2.264	2.114	1.819	2.643	1.949	1.914	2.183	1.775	1.402	1.223	2.083	1.482	2.01	3.627	2.6	1.791
evm.TU.PTG000173L.1	4.218	2.371	1.369	2.868	5.286	7.933	6.613	0.541	2.431	2.608	1.734	3.87	0.295	1.058	2.399	2.878	4.277	6.979	2.944	1.72	0.976
evm.TU.PTG004558L.34	0.237	0.118	0	0	0.119	0.119	0.54	0.85	0.243	0.26	0.649	0	0.133	0.594	0.838	0	0	0.273	0.24	2.575	0.292
evm.TU.PTG001647L.70	20.856	18.417	14.303	5.507	14.008	11.983	12.93	10.593	10.375	9.349	13.095	22.99	10.883	18.697	13.106	16.358	15.988	9.79	11.511	9.908	25.002
evm.TU.PTG007818L.34	37.747	48.122	43.168	41.672	52.89	47.419	37.837	44.133	47.63	51.399	46.163	63.014	32.398	43.741	48.692	35.836	40.056	41.487	41.42	36.99	44.207
evm.TU.PTG006457L.14	545.065	561.117	841.576	670.385	672.064	579.609	526.413	592.957	567.412	683.223	729.645	688.314	467.509	547.557	606.907	468.315	481.481	651.805	234.572	266.106	869.153
evm.TU.PTG016694L.4	8.732	1.247	10.107	1.357	2.251	1.502	0	2.047	1.278	4.937	3.555	1.954	2.235	2.754	4.794	0	3.778	1.436	0	18.72	2.464
evm.TU.PTG000129L.9	11.685	12.223	12.779	8.923	9.424	11.466	11.462	10.199	10.599	11.369	10.9	14.918	10.808	11.582	10.68	10.459	8.832	11.53	12.893	11.483	11.561
evm.TU.PTG003055L.36	70.906	83.977	51.29	106.092	86.024	98.23	90.592	100.089	88.086	81.61	94.849	69.432	86.325	66.607	68.82	64.929	103.69	99.094	73.653	99.341	74.808
evm.TU.PTG013995L.10	28.15	47.789	56.224	40.76	36.941	33.324	35.167	51.379	49.316	40.16	45.718	29.781	34.184	34.797	30.981	36.042	32.463	44.08	27.21	28.248	39.742
evm.TU.PTG005452L.39	42.395	23.505	44.702	18.507	18.125	25.569	28.64	45.345	26.777	38.572	37.469	38.624	24.182	21.783	22.651	17.349	27.11	25.352	23.006	31.72	47.342
evm.TU.PTG010612L.76	4.485	0	2.15	1.126	1.038	0.692	0.59	0.177	0.177	1.327	0	0.169	0.579	1.385	0.174	14.123	1.493	0.596	0	2.063	0.639
evm.model.BG.567.p	0.682	0.815	0.532	0.371	0.893	0.57	1.059	0.778	0.991	0.688	0.894	0.482	0.446	0.666	0.997	0.642	0.533	0.567	0.443	0.969	0.655
evm.TU.PTG002726L.6	0.521	0.244	0.254	0.212	1.55	1.795	0.315	0.567	0.25	0.644	1.48	1.338	0.273	0.278	0.313	0.515	0.546	0.693	0.38	0.283	0.181
evm.TU.PTG005693L.60	49.119	15.991	42.146	20.018	19.011	15.923	21.763	16.698	18.952	13.816	13.469	18.773	21.685	17.81	16.843	20.156	16.293	16.945	16.494	15.6	15.287
evm.TU.PTG001896L.16	0.134	0.067	0.046	0	0.09	0.112	0.076	0.206	0.32	0.074	0.024	0.022	0.1	0.022	0.113	0.658	0.217	0.128	0.091	0.194	0.193
evm.TU.PTG012859L.23	30.429	78.147	38.097	65.99	57.886	50.23	78.355	46.714	90.139	25.142	28.384	52.071	57.423	57.742	60.732	83.158	79.992	91.743	44.082	43.278	76.387
evm.TU.PTG020005L.1	0.266	0.419	0.356	2.071	1.031	1.451	0.478	0.82	0.429	0.46	0.459	0.596	0	0.306	0.501	0.956	0.576	0.92	0.271	0.29	0.658
evm.TU.PTG021115L.6	30.963	35.602	50.556	30.067	24.22	33.984	28.128	47.665	38.023	33.249	37.699	40.074	14.555	18.029	16.977	26.763	30.169	58.382	23.794	35.673	56.62
evm.TU.PTG002939L.6	4.467	3.23	3.949	8.893	5.908	6.388	5.094	7.312	4.091	5.224	5.313	2.419	5.96	4.865	4.614	4.566	5.14	4.595	3.57	8.992	2.817
evm.TU.PTG014792L.4	35.413	36.155	38.366	24.005	29.404	25.462	21.294	28.662	27.005	28.664	31.312	33.105	35.857	30.613	30.219	28.316	27.606	32.724	24.574	23.165	27.414
evm.TU.PTG008485L.2	2.9	4.479	3.469	2.868	3.612	3.085	3.507	3.786	3.512	3.671	4.72	2.408	2.656	1.764	2.666	2.974	3.422	3.844	1.873	2.867	3.146
evm.TU.PTG010345L.14	0.268	0.295	0.446	0.409	0.404	0.323	0.245	0.275	0.44	0.649	0.882	0.053	0.331	0.269	0.461	0.234	0.29	0.309	0.708	0.321	0.232
evm.model.BG.8.p	47.82	53.736	51.597	37.959	46.475	41.192	53.031	41.924	49.162	50.997	45.48	55.909	45.159	56.903	52.266	40.239	49.803	46.383	55.281	50.573	47.703
evm.TU.PTG003293L.32	0.088	0	0.092	0	0.266	0	0	0	0	0.194	0	0	0.198	0	0	0	0.383	0	0	0.096	0
evm.TU.PTG024726L.1	27.661	15.248	16.368	33.605	22.646	22.75	30.22	27.634	23.049	22.9	27.059	20.758	33.918	28.234	28.894	31.772	36.323	30.363	24.994	33.894	9.786
evm.TU.PTG005416L.7	0.423	0.423	0	0.092	0.085	0.085	0.29	0	0.087	0.093	0	0	0	0	0	0.74	0.366	0	0.172	0.276	0
evm.TU.PTG006878L.8	1062.99	858.48	1129.35	868.138	926.726	1027.76	981.24	998.489	967.145	884.653	949.574	1218.66	731.552	907.472	937.44	777.992	916.475	973.732	499.148	761.399	1152.48
evm.TU.PTG013957L.16	14.339	14.096	9.466	17.572	18.353	18.546	17.489	16.675	14.345	16.311	16.985	17.094	16.026	18.714	17.131	21.933	15.027	13.211	15.942	16.649	14.495
evm.TU.PTG000521L.24	0.277	0.04	0.082	0.946	0.515	0.436	0.361	0.243	0.689	1.043	0.91	0	0.841	0	0.04	0.259	0.171	0.137	0.602	0.129	0.928
evm.TU.PTG000425L.38	55.175	43.952	52.41	73.72	52.804	62.746	65.434	77.341	48.749	51.964	62.122	41.905	60.394	59.473	63.907	46.168	63.73	67.394	54.297	106.432	67.895
evm.TU.PTG002653L.25	1.891	0.103	0.685	0.606	0.617	0.632	0.234	2.06	0.3	1.886	2.121	1.507	2.462	1.619	1.29	0.32	0.492	0.338	1.637	2.471	3.566
evm.TU.PTG006888L.12	60.426	59.923	61.91	51.63	41.789	48.962	50.013	59.38	53.223	55.213	51.696	67.568	48.185	58.102	57.951	44.408	49.609	60.532	43.206	45.643	47.095
evm.TU.PTG014029L.3	0.184	0.234	0.452	0.291	0.436	0.436	0.191	0.257	0.103	0.258	0.459	0.246	0.131	0.034	0.068	0.329	0.199	0.193	0.476	0.109	0.289
evm.TU.PTG005875L.16	49.959	9.944	55.413	96.039	59.217	63.49	48.518	66.227	40.35	30.019	57.083	19.891	57.597	42.28	38.537	36.746	55.64	59.946	80.798	76.885	48.879
evm.TU.PTG003484L.102	3.594	3.984	3.851	4.696	3.955	4.485	5.004	4.65	3.81	4.722	3.701	3.123	6.07	4.581	3.478	3.788	3.686	3.138	4.874	3.93	3.455
evm.TU.PTG002548L.27	0.185	0	0	0	0.247	0.185	0.07	0	0.063	0	0.202	0	0.62	0.062	0.187	0.269	0	0.071	0.25	0.87	0
evm.TU.PTG002015L.14	7.884	13.69	10.075	19.345	15.582	19.6	22.151	23.649	20.401	14.933	20.05	15.6	20.131	13.833	16.205	12.91	17.607	20.566	11.716	17.146	15.197
evm.TU.PTG003103L.8	9.869	22.166	12.18	10.713	19.898	18.91	17.039	12.847	18.854	16.498	12.735	15.873	13.25	17.75	19.328	17.021	14.668	14.666	19.86	16.813	10.772
evm.TU.PTG013784L.1	0.141	0.094	0	0.051	0.047	0.141	0.642	0	0	0	0	0	0.052	0	0	0.051	0	0	0	0.408	0
evm.TU.PTG000014L.8	7.352	3.333	4.566	2.804	0.456	1.292	8.643	15.782	2.641	0.917	1.163	0	9.844	1.597	0.537	9.847	5.411	39.612	1.462	10.055	5.615
evm.TU.PTG006705L.41	2.171	4.078	4.283	2.983	4.794	2.838	1.05	2.362	2.899	3.207	2.188	2.469	2.259	2.73	2.751	2.897	2.823	2.676	5.032	1.598	4.144
evm.TU.PTG009445L.25	13.373	11.97	12.474	20.774	18.244	25.86	16.956	11.362	16.397	22.965	26.947	19.568	10.69	8.714	8.276	27.601	15.4	14.475	17.83	17.146	12.363
evm.TU.PTG010501L.4	49.552	44.289	57.198	60.653	46.901	42.903	46.662	63.471	45.971	54.131	59.045	55.404	47.468	65.026	60.122	43.367	50.707	54.911	81.759	69.634	55.179
evm.TU.PTG002875L.28	0	0	0.026	0	0.286	0.436	0.283	0	0.267	0	0	0	0	0.224	0.1	0	0	0	0.252	0.257	0
evm.model.BG.176.p	7.196	7.14	5.02	3.029	5.108	6.27	2.156	4.418	2.907	5.254	6.333	3.187	3.47	4.217	5.631	4.931	3.806	3.446	2.613	2.342	5.772
evm.TU.PTG010369L.4	16.86	13.106	17.107	27.344	31.695	27.403	16.91	16.893	20.797	31.747	35.336	14.974	18.003	22.405	19.182	19.173	16.885	32.795	12.043	24.02	22.359
evm.TU.PTG010160L.26	30.544	27.268	33.238	43.587	30.315	34.042	9.348	58.228	3.884	30.862	45.124	21.57	26.056	19.021	17.429	13.906	22.883	49.822	8.411	36.329	12.136
evm.TU.PTG011468L.4	0.114	0.085	0.104	0.232	0.029	0.257	0.114	0.058	0.073	0.282	0.187	0.084	0.08	0.057	0.115	0.529	0.092	0.033	0.116	0.294	0.035
evm.TU.PTG010752L.1	154.079	201.557	434.374	177.197	175.448	165.039	147.728	173.676	259.419	186.773	160.004	215.742	221.309	194.55	187.742	191.25	166.973	146.435	259.155	110.388	261.183
evm.TU.PTG022925L.4	0	0.074	0	0	0.371	0.222	0	0	0.227	0	0	0.434	0.248	0.074	0.075	1.13	0.16	0.085	0.075	0.161	0.456
evm.model.BG.177.p	6.122	5.773	5.744	7.359	7.573	5.844	4.391	7.393	4.756	7.164	6.927	5.122	6.799	5.946	6.79	5.39	7.049	6.081	6.966	7.14	6.888
evm.TU.PTG006476L.11	0.401	0	0.278	0.218	0	0	0.305	0	0.069	0	0	0.065	0.075	0	0	0.657	0	0	0	1.236	0
evm.TU.PTG004584L.6	3.317	2.964	2.662	1.476	3.275	2.269	3.381	2.629	2.678	3.37	2.975	4.23	3.883	4.54	3.66	2.14	3.533	1.851	4.081	2.405	2.11
evm.TU.PTG013614L.16	0.375	0.525	0	1.387	0.075	0.301	0.855	0.538	0.307	1.566	1.562	0.147	2.435	0.978	1.365	0.491	0.649	0.691	2.207	1.794	0.555
evm.TU.PTG004136L.11	99.405	147.724	114.511	146.735	92.365	73.463	130.709	145.848	154.245	139.07	146.505	109.162	112.9	92.423	98.734	111.983	117.543	128.866	151.942	148.027	155.993
evm.TU.PTG004639L.2	4.051	2.352	2.847	3.986	2.987	3.526	3.159	3.27	2.167	5.567	5.094	3.995	5.003	4.006	3.645	1.496	3.77	1.612	5.504	2.689	1.361
evm.TU.PTG002738L.13	0	0.327	0	0	0	0	0.56	0	0	0	0	0	0	0.164	0	0	0	0	0	0.178	0
evm.TU.PTG008134L.11	132.351	127.881	223.373	195.458	192.692	220.349	170.916	201.102	171.111	131.967	150.986	236.193	190.53	274.81	299.573	139.599	149.232	186.355	116.313	126.002	171.107
evm.TU.PTG008699L.75	0.166	0.077	0	0.168	0.144	0.155	0.277	0.159	0.158	0.036	0.303	0.097	0.148	0.244	0.123	0.35	0.119	0.14	0.056	0.132	0.218
evm.TU.PTG001557L.28	0.36	0.04	0.353	0.022	0.201	0.281	0.525	0.103	0.082	0.154	0.154	0.078	0.045	0.141	0	0.656	0.108	0.023	0	0.588	0.049
evm.TU.PTG001897L.4	1.186	1.049	0.545	1.291	1.075	1.076	0.859	1.17	0.935	0.652	0.625	1.139	0.639	1.557	1.177	1.245	0.691	0.919	1.181	1.34	0.902
evm.TU.PTG019286L.4	56.818	51.234	60.116	38.913	51.738	46.902	48.042	50.063	47.598	45.7	41.453	43.821	53.015	41.288	40.883	56.165	48.627	55.469	63.097	39.468	60.38
evm.TU.PTG003636L.2	0.437	0.125	0	0.271	0.75	0.188	0.284	0.064	0	0.343	0	0.183	0.14	0.313	0.126	0.34	0.135	0	0.253	0.203	0
evm.TU.PTG010537L.32	0.493	0	1.622	0.447	0.247	0.082	0	0	0	0	0	0	0	0	0	0.718	1.245	0.851	0	0.179	0
evm.TU.PTG011501L.15	3.493	4.293	2.353	3.287	4.401	6.25	6.351	5.084	5.95	3.425	4.76	4.204	5.549	6.159	5.203	5.205	4.442	2.825	5.558	5.389	3.497
evm.TU.PTG003456L.37	0	0	0	0	0	0.356	0.27	0	0.243	0.13	0	0	0	0	0.12	0	0	0	0	0	0
evm.TU.PTG003319L.14	58.582	44.36	73.63	50.145	40.35	48.404	47.318	50.198	46.416	40.4	46.236	34.336	41.957	45.802	45.999	34.692	46.979	54.674	34.493	46.446	49.926
evm.TU.PTG008940L.19	4.247	13.657	9.206	11.451	19.624	19.262	12.422	13.447	16.084	7.307	9.31	7.952	7.236	20.2	16.06	1.411	1.598	0.85	3.749	6.626	6.384
evm.TU.PTG001349L.24	0.806	0.806	0.419	0.672	1.401	1.213	0.613	1.461	0.496	0.443	0.353	0.763	0.722	0.62	0.897	0.821	0.756	0.495	0.982	0.877	1.161
evm.TU.PTG003628L.113	9.616	4.088	7.346	5.282	7.716	9.802	5.785	4.019	4.911	3.587	3.491	15.616	3.636	4.904	4.184	4.38	7.007	4.421	5.118	4.668	0.771
evm.TU.PTG013956L.8	0.049	0.049	0	0.054	0.543	0.345	0.393	0.303	0.05	0.108	0.216	0.337	0	0.197	0.149	0.161	0.106	0	0.15	0	0.304
evm.TU.PTG016324L.2	1.459	1.63	1.07	0.965	1.578	1.033	1.207	0.91	1.73	1.51	1.192	1.036	1.57	1.637	1.302	1.78	1.238	1.811	1.51	1.462	1.413
evm.TU.PTG006645L.17	1.1	1.21	2.057	1.077	0.772	0.772	1.505	1.693	1.127	2.298	1.206	2.261	1.601	0.994	0.779	0.601	1.428	0.76	1.228	1.794	0.815
evm.TU.PTG002194L.15	0.455	0.241	0.35	0.36	0.321	0.445	0.416	0.449	0.242	0.321	0.406	0.368	0.327	0.338	0.221	0.245	0.322	0.582	0.422	0.537	0.353
evm.TU.PTG002069L.17	6.573	5.681	4.684	4.353	5.572	5.638	5.431	6.351	5.857	4.259	5.291	4.351	5.084	5.545	5.235	5.027	5.564	4.715	5.641	6.595	5.411
evm.TU.PTG005281L.23	20.616	32.323	22.632	19.771	39.968	33.909	29.189	21.747	29.436	37.054	35.342	28.402	29.428	35.89	33.102	29.759	36.142	26.318	50.185	40.904	21.715
evm.TU.PTG007471L.34	2.144	5.575	1.449	0.59	2.434	1.736	0.618	4.98	0.662	2.896	2.548	7.052	1.88	5.262	4.205	2.312	1.648	1.278	2.228	1.292	2.168
evm.TU.PTG010731L.9	6.568	4.306	4.041	8.647	3.901	5.119	5.438	5.835	6.044	3.127	3.026	1.965	5.855	0.882	1.946	6.531	4.66	5.971	9.427	8.006	9.142
evm.TU.PTG029917L.1	1.94	0.681	1.852	1.968	1.735	1.315	1.674	1.183	1.263	1.124	0.805	1.283	1.996	1	1.776	2.604	1.531	1.177	2.98	1.397	1.262
evm.TU.PTG002310L.25	4.448	3.635	5.327	3.786	4.538	4.75	2.327	3.623	3.941	4.285	3.757	2.74	5.361	4.096	3.81	4.285	4.415	3.825	4.249	2.845	4.91
evm.TU.PTG004185L.6	1.633	0	0.848	0	0	0	0.931	0	0	0	0	1.865	0	1.093	1.376	0	0	0	0	0	0
evm.TU.PTG020210L.26	1.514	7.097	0.735	1.552	3.45	7.679	13.125	13.56	6.908	5.961	6.04	2.59	6.511	1.738	1.839	1.581	2.238	1.542	33.229	26.525	2.945
evm.TU.PTG010355L.33	109.232	127.467	141.925	110.141	117.217	95.218	110.52	109.56	125.463	128.804	125.383	140.372	105.992	114.537	131.266	122.694	111.606	125.436	123.8	96.133	136.171
evm.TU.PTG013466L.35	0	0	0	0	0	0	0	0	0	0	0	0	0	0	0	0.671	0	0	0	0.074	0
evm.TU.PTG000891L.24	1.121	0.075	1.048	2.113	1.049	0.899	0.554	1.073	1.11	1.068	0.983	0.768	0.837	0.525	0.453	0.612	1.091	1.462	1.024	0.487	1.614
evm.TU.PTG000392L.4	1.211	5.327	1.762	3.163	5.344	2.187	0.553	2.734	2.483	3.995	3.187	6.403	2.17	4.62	5.391	16.399	1.048	1.952	3.935	3.425	1.197
evm.TU.PTG008557L.38	2111.21	1766.75	5015	3052.12	3791.23	3461.32	1580.36	1941.67	2146.99	2586.55	2480.88	1031.95	1912.9	1333.13	1308.21	1862.03	2200.69	3065.92	1888.52	2096.85	2356.34
evm.TU.PTG018353L.1	0.914	0.348	0.452	0.45	0.589	0.306	0.546	0.379	0.067	0.335	0.406	0.362	0.219	0.59	0.44	0.665	0.353	0.301	0.42	0.497	0.484
evm.TU.PTG000302L.7	1.968	1.947	1.86	1.135	2.308	2.211	1.526	2.018	1.674	2.336	2.179	1.541	1.124	2.034	1.99	1.719	2.001	1.382	1.818	2.589	1.312
evm.TU.PTG002239L.2	18.629	20.056	17.121	23.069	19.625	19.935	24.692	20.121	25.072	24.56	25.948	18.969	25.905	11.976	14.087	21.579	17.155	19.912	24.291	29.406	20.908
evm.TU.PTG010432L.2	107.572	139.458	58.172	59.973	104.82	105.959	93.087	84.015	69.717	90.737	79.516	138.479	63.01	109.77	89.769	87.901	100.1	69.535	90.718	103.218	111.934
evm.TU.PTG007987L.14	0.439	0.897	0.29	0.629	0.32	0.54	0.864	0.736	0.777	0.548	0.59	0.371	0.536	1.041	0.847	0.827	0.669	0.574	0.526	0.976	0.689
evm.TU.PTG003889L.27	19.89	17.858	15.369	8.354	13.633	13.038	9.781	9.989	12.015	15.853	14.781	19.541	9.646	15.639	15.039	11.205	11.911	8.753	9.392	10.835	18.038
evm.TU.PTG016216L.9	0	1.417	0	0.22	0.203	0.406	0.231	0.831	0.208	0.445	1.776	0.198	0.68	0.203	0.205	0	1.314	0.466	0.617	0.22	0.25
evm.TU.PTG013410L.4	26.256	19.682	31.792	30.372	26.642	23.56	21.282	23.362	21.882	20.778	19.765	19.584	24.794	23.256	25.434	20.289	24.465	27.311	23.281	19.263	17.577
evm.TU.PTG008883L.41	16.982	2.554	7.315	69.669	17.624	29.14	50.126	20.797	25.551	11.581	15.564	2.196	35.008	27.389	24.699	63.213	42.418	36.743	7.639	13.68	8.556
evm.TU.PTG004265L.6	2.102	0.088	0.5	0.095	0.132	0.044	0.05	0.135	0	0	0.192	0	0.049	0.22	0.089	1.339	0.237	0.252	0.178	2.905	0
evm.TU.PTG005693L.51	48.108	51.773	47.2	50.298	46.416	44.7	50.957	49.196	45.945	49.973	47.637	55.272	38.689	50.753	48.548	40.364	47.975	50.074	59.377	46.939	49.54
evm.TU.PTG006814L.47	0	0	0	0	0.13	0	0.443	0	0	0	0	0	0	0.779	0.654	0.141	0	0	0	0.281	0.16
evm.TU.PTG008775L.63	19.88	23.691	24.044	13.537	24.672	18.198	18.864	14.545	32.411	18.109	16.229	21.771	17.434	16.046	16.52	51.299	18.947	19.204	20.462	10.129	30.984
evm.TU.PTG002830L.4	7.97	8.851	4.701	4.924	7.399	6.514	6.732	1.514	6.251	12.763	5.716	7.223	6.059	5.431	6.468	9.023	6.811	4.53	7.191	5.029	2.43
evm.TU.PTG006541L.57	1.687	0.285	0.691	0.801	0.667	0.596	1.057	0.317	0.219	0.627	0.026	0.791	1.995	1.431	0.697	1.712	1.259	0.656	1.278	0.698	0.616
evm.TU.PTG000502L.2	19.897	20.539	19.624	20.169	23.247	23.149	26.129	22.5	21.281	23.337	23.36	27.856	18.048	23.625	22.515	17.864	21.375	20.088	23.564	22.671	23.763
evm.TU.PTG001110L.2	3.418	3.843	2.819	3.636	3.175	4.285	4.957	3.944	3.013	3.757	4.077	4.181	3.376	3.733	3.278	4.033	3.425	2.777	3.648	5.438	3.847
evm.TU.PTG013820L.17	11.386	10.36	10.249	12.091	14.213	12.058	13.035	12.284	11.645	12.591	11.685	12.388	11.834	13.135	11.676	15.228	12.732	10.6	11.765	12.184	10.334
evm.TU.PTG011459L.2	58.304	72.19	92.426	74.635	73.144	79.141	48.869	55.787	61.977	80.353	92.049	104.764	62.115	57.279	60.065	45.126	90.045	83.393	52.559	60.64	117.745
evm.TU.PTG006389L.23	16.627	19.674	21.756	16.28	17.746	16.678	16.023	17.219	17.56	12.588	13.434	14.778	15.373	20.347	23.405	16.834	18.071	19.047	13.883	13.618	18.013
evm.TU.PTG004604L.19	1.004	0.158	0.741	0.632	0.265	0.424	0.03	0.081	0.271	0.029	0.145	0.259	0.325	0.398	0.561	0.144	0.2	0.182	0.295	0.373	0.554
evm.TU.PTG007215L.10	9.022	9.205	4.1	8.18	7.727	8.484	10.716	8.676	9.053	8.265	5.769	7.911	11.575	9.621	11.215	10.67	8.335	6.707	7.441	7.767	8.355
evm.TU.PTG026217L.9	8.637	0.308	1.282	0.447	0.069	0.103	11.372	0.07	0.492	0	0.15	0.168	0.614	0.378	0.139	4.415	0.704	0.079	0.278	2.832	0.212
evm.model.BG.273.p	1.272	1.501	1.295	2.021	1.735	0.97	0.784	1.044	0.991	1.623	1.144	1.096	0.285	1.456	1.287	1.361	0.661	0.996	0.775	0.36	1.257
evm.TU.PTG001172L.82	7.438	7.121	5.776	6.768	8.363	6.519	5.588	8.77	7.444	8.596	8.153	7.654	9.69	6.069	5.413	5.881	7.669	7.641	7.021	6.425	5.965
evm.TU.PTG003339L.23	1.954	0.514	1.531	0.765	0.258	0.43	0.841	0.563	0.492	0.452	0.526	2.265	0.403	2.753	2.583	0.225	0.185	0.533	0.244	0.895	0.762
evm.TU.PTG000563L.6	1.746	0.137	0.747	1.006	0.584	0.687	0.351	1.089	0.526	0	0.188	0.737	0.997	0.894	0.035	2.879	1.556	0.512	0.904	0.67	0.381
evm.TU.PTG010909L.47	12.52	17.954	21.016	26.157	24.924	23.206	17.794	15.727	21.755	22.838	28.343	23.177	19.605	21.853	28.994	12.975	16.29	23.498	11.512	21.901	23.413
evm.TU.PTG011590L.13	3.686	4.21	3.172	5.576	4.048	4.014	5.884	4.429	6.331	5.325	6.734	6.15	6.525	5.672	7.491	3.526	5.126	5.132	5.951	5.65	4.465
evm.TU.PTG000725L.60	7.928	18.446	7.02	12.585	13.813	14.536	11.93	15.797	15.916	12.858	13.962	12.785	14.116	13.892	16.365	16.033	15.604	14.886	22.296	15.476	12.918
evm.TU.PTG015632L.14	10.971	9.342	15.331	12.524	14.699	10.61	13.014	11.303	14.418	8.815	8.035	8.86	19.83	14.072	10.647	20.892	11.441	10.816	15.381	10.592	11.481
evm.model.BG.134.p	0.204	0.51	0.361	0.178	0.266	0.205	0.256	0.293	0.419	0.539	0.134	0.24	0.229	0.328	0.145	0.178	0.331	0.47	0.332	0.4	0.126
evm.TU.PTG001477L.7	3.657	4.325	3.683	2.779	3.932	3.262	3.899	3.279	4.291	3.253	3.014	3.47	3.235	3.292	3.247	6.095	3.714	4.049	4.35	3.552	3.516
evm.TU.PTG006709L.11	51.13	39.46	36.716	50.468	44.58	50.947	56.236	53.055	36.164	41.828	44.099	34.79	47.835	45.023	44.938	45.806	52.609	45.838	55.897	53.152	35.744
evm.TU.PTG004813L.7	0.264	0.263	0.685	1.434	0	0.264	0	0.541	0	0.29	0.144	0.387	0.295	0	0.267	0.288	0.57	0.303	0.401	0	1.79
evm.TU.PTG013517L.17	27.652	43.445	22.878	23.223	26.266	22.092	25.114	23.985	27.343	33.064	29.035	29.819	19.011	24.637	23.059	35.59	22.773	28.481	33.782	28.698	26.716
evm.TU.PTG021741L.4	6.362	6.436	7.73	8.264	8.738	9.283	7.167	9.137	9.286	6.655	6.213	7.775	8.592	7.972	9.32	9.303	7.09	6.481	9.551	7.715	6.285
evm.TU.PTG018079L.1	0.447	0.316	1.011	1.775	0	0	0.45	2.078	0.809	1.562	1.211	0	0.913	0.37	0.585	0.977	1.508	2.15	0.801	0.858	2.599
evm.TU.PTG006645L.2	0.759	1.124	1.474	1.544	1.141	1.057	0.993	0.533	0.706	0.958	0.97	1.252	0.677	1.354	1.222	1.749	1.109	1.181	1.997	1.727	0.763
evm.TU.PTG011216L.4	5.177	2.251	3.936	4.587	6.945	7.559	3.542	2.803	4.003	3.637	4.177	3.489	4.41	3.46	4.296	2.505	3.452	3.035	2.514	3.482	4.191
evm.TU.PTG009015L.461	0	0	0.411	0.287	0	0.132	0.301	0.27	0	0.145	0.144	0.129	0	0	0	0.288	0	0	0	0	0.163
evm.TU.PTG017008L.9	84.191	107.542	81.823	111.033	97.093	115.741	141.048	121.031	160.662	176.094	170.05	112.387	137.152	81.798	89.409	96.603	130.364	113.414	62.151	76.139	146.388
evm.TU.PTG003428L.11	8.629	8.87	8.197	13.229	9.698	14.569	16.212	17.04	15.954	11.072	13.228	11.241	13.581	11.249	11.521	11.197	13.153	14.139	9.414	12.755	11.374
evm.TU.PTG005304L.73	0.209	0.235	0.87	0.342	0.236	0.499	0.119	0.107	0	0.259	0.229	0.384	0.088	0.394	0.159	0.114	0	0.181	0.159	0.057	0
evm.TU.PTG004453L.19	5.916	5.158	5.099	6.391	5.511	4.124	5.741	7.316	5.331	4.566	3.909	6.324	4.04	4.8	5.262	7.787	8.259	7.534	6.431	6.296	3.989
evm.TU.PTG003511L.13	6.71	7.227	6.079	8.034	7.373	7.776	7.477	6.066	7.598	9.464	7.926	8.337	5.901	7.196	7.685	7.56	6.529	8.077	6.718	6.697	6.053
evm.TU.PTG001869L.21	7.958	4.935	6.204	7.813	8.308	8.346	11.338	6.729	7.253	5.617	7.456	6.049	10.206	9.547	8.887	11.741	8.104	6.737	5.87	7.265	7.823
evm.TU.PTG000896L.5	0.555	0	0.361	0	0.097	0.265	0.047	0	0.057	0.229	0.167	0.367	0.124	0.362	0.365	0.712	0.015	0.016	0.028	0.317	0.36
evm.TU.PTG006896L.23	0.338	0.113	0.117	0	0.452	0.113	0.257	0.578	0	0.372	0.124	0	0	0	0.114	0.123	0.366	0	0.114	0.123	0
evm.TU.PTG007062L.31	13.442	13.435	15.063	10.537	7.641	8.388	16.052	14.765	14.914	15.766	15.547	17.56	16.77	15.616	16.699	10.746	12.994	13.22	14.988	15.883	9.737
evm.TU.PTG007105L.11	2.852	3.096	2.639	2.642	4.871	6.102	4.828	3.2	4.955	3.282	3.835	2.486	4.666	3.511	2.614	4.744	4.579	6.464	4.411	4.652	4.21
evm.TU.PTG003770L.37	14.837	34.108	18.623	40.221	21.694	19.348	32.145	44.008	38.518	40.095	37	39.452	30.457	25.067	27.135	32.936	38.516	49.957	30.122	28.235	25.495
evm.TU.PTG009098L.8	54.343	53.097	69.274	56.913	54.079	51.17	47.887	54.991	53.025	51.88	56.986	48.896	63.03	55.275	63.667	62.076	55.089	58.722	56.401	48.582	74.823
evm.TU.PTG005577L.16	0.082	0	0.188	0.125	0.033	0.214	0	0.034	0.051	0.072	0.036	0.209	0.202	0.049	0.133	0.108	0.338	0.113	0.167	0.286	0.081
evm.TU.PTG001172L.97	28.498	30.98	29.403	22.226	22.955	22.58	26.216	28.509	28.81	31.292	29.94	27.486	29.292	22.914	25.097	22.338	23.447	26.023	26.003	25.557	23.564
evm.TU.PTG000520L.10	13.096	10.9	6.551	9.482	13.701	16.738	14.333	12.13	7.675	8.185	12.29	10.717	15.349	10.858	10.188	15.875	13.122	15.276	8.181	11.859	9.572
evm.TU.PTG003476L.28	0	0	0	0.602	0	0	0.158	0	0.567	0	0	0	0	0	0	0.151	0.15	0	0.14	0.15	0
evm.TU.PTG002624L.31	16.702	16.037	18.783	22.414	17.633	15.933	15.254	16.43	21.071	17.829	17.206	17.108	22.137	14.247	16.078	20.677	18.906	18.531	26.9	17.972	17.295
evm.TU.PTG004944L.27	1.015	0.532	0.452	0.736	0.969	0.582	0.496	0.843	1.09	0.797	0.371	1.278	0.487	0.776	0.44	1.689	0.523	1.224	0.638	0.631	1.134
evm.TU.PTG005641L.42	11.528	10.463	12.44	11.877	6.78	7.069	5.806	10.905	6.762	14.06	11.073	10.326	10.171	6.705	5.973	8.805	11.103	9.941	14.803	12.668	9.405
evm.TU.PTG003072L.37	0.399	1.037	1.078	0.695	1.361	1.281	0.91	2.375	2.782	0.439	0.175	1.407	0.805	2.644	1.05	2.702	1.036	0.46	1.216	0.695	1.282
evm.TU.PTG009015L.50	0	0	0	0	0	0	0	0	0	0	0	0	0	0	0	0	0	0	0	0	0.582
evm.TU.PTG000832L.9	2.762	0.65	0.844	0.177	0.652	1.63	1.482	3	1.165	0.893	0.712	0.795	0.728	1.957	3.286	3.725	3.514	2.618	0	1.237	1.805
evm.TU.PTG004012L.4	0	1.746	0	0.475	0.219	0.876	0	0	0.671	0.72	0	0.427	0.489	0	0	0	0.472	0.251	0.222	0.475	0.27
evm.TU.PTG004410L.26	4.412	2.971	3.405	4.1	4.485	5.747	8.804	3.206	6.625	7.309	7.288	22.582	6.484	4.52	4.462	3.981	5.8	4.303	15.987	15.559	6.167
evm.TU.PTG000724L.19	28.143	25.535	16.794	11.726	17.811	17.418	20.483	13.307	15.954	15.139	15.753	16.41	13.632	23.838	14.534	12.42	19.862	15.164	17.83	16.495	12.322
evm.model.BG.73.p	0.779	0.597	0.809	0.932	1.198	1.302	0.533	0.959	0.532	0.942	0.911	0.864	0.465	0.547	0.84	0.964	0.927	1.136	0.527	0.819	0.449
evm.TU.PTG017168L.7	114.919	112.683	161.276	107.456	97.028	82.571	77.105	80.217	126.317	124.398	119.205	122.898	103.005	144.231	138.426	115.421	121.813	165.218	131.573	94.972	124.792
evm.TU.PTG014678L.43	1.657	1.708	1.502	2.632	1.898	1.714	1.649	2.805	1.59	1.821	2.306	3.269	2.885	3.167	2.899	1.694	1.735	2.028	2.803	2.43	3.344
evm.model.BG.830.p	0.414	0.282	0.469	0.286	0.207	0.396	0.279	0.077	0.135	0.558	0.165	0.184	0.4	0.245	0.437	0.144	0.183	0.455	0.477	0.143	0.464
evm.TU.PTG002526L.5	7.821	9.105	7.88	4.844	5.022	6.611	6.079	5.979	8.404	6.923	6.197	6.565	6.231	4.968	6.132	5.724	7.287	6.373	7.909	5.415	5.461
evm.TU.PTG010022L.3	19.405	24.063	12.451	19.506	15.769	21.609	20.995	17.777	21.398	22.436	20.35	20.488	19.562	23.677	21.105	15.573	21.333	17.065	16.353	20.603	13.638
evm.TU.PTG007471L.4	33.923	36.627	33.423	31.077	33.745	32.483	25.922	27.326	27.392	31.628	30.338	27.061	29.232	34.551	33.02	32.542	31.345	34.279	36.869	31.416	27.485
evm.TU.PTG013517L.27	0.029	0.029	0.151	0.38	0.175	0.204	0.033	0.09	0	0.096	0.223	0.142	0.196	0	0	0.064	0.22	0.034	0.089	0.063	0.216
evm.TU.PTG002306L.6	12.858	12.151	10.81	13.919	13.753	14.525	15.931	22.394	13.763	15.359	18.943	13.146	18.815	9.263	9.881	9.173	10.017	14.435	13.246	22.426	11.946
evm.TU.PTG014459L.8	21.475	24.567	27.521	19.029	18.522	15.572	18.469	18.843	22.643	23.777	19.739	21.627	20.221	19.476	20.148	24.179	16.232	16.56	16.441	18.569	16.293
evm.TU.PTG001130L.14	0	0	0	0	0	0	0	0	0	0	0	0	0	0	0	0	0	0	0	0	0.431
evm.TU.PTG002886L.16	10.191	8.214	12.934	7.421	14.791	13.438	10.168	7.924	10.654	9.125	7.567	11.946	5.107	9.197	9.891	7.761	7.734	7.852	8.218	7.016	12.076
evm.TU.PTG005693L.40	2.957	2.503	3.035	2.725	2.651	1.814	2.895	4.817	2.745	1.377	2.898	1.975	2.57	3.247	2.498	1.899	1.58	2.042	3.496	2.648	2.534
evm.TU.PTG007503L.18	3.378	1.228	3.509	1.67	1.847	3.619	2.976	1.89	2.045	4.388	4.544	1.428	2.149	1.464	0.776	2.933	1.329	1.767	2.104	2.755	1.137
evm.TU.PTG008720L.34	8.852	9.872	8.086	6.648	8.015	9.11	8.351	10.002	9.972	8.143	7.684	8.316	9.934	8.485	7.682	11.56	8.873	7.684	9.134	7.76	9.018
evm.model.BG.827.p	1.096	0.913	1.067	0.894	0.984	0.824	0.963	1.054	1.076	0.979	0.926	0.849	0.613	1.512	1.524	0.997	1.086	0.578	0.695	0.869	0.846
evm.TU.PTG011612L.58	0.74	0.277	0.288	0	0	0.278	0	0	0	0	0	0	0	0	0.094	0.202	0.3	0	0	0	0.8
evm.TU.PTG004200L.7	1.758	1.757	2.434	2.157	2.35	2.215	2.827	2.589	2.586	2.576	2.026	2.206	2.977	1.628	2.689	3.739	3.461	2.542	2.608	3.137	2.782
evm.TU.PTG006776L.60	2.004	3.594	2.511	1.732	3.31	2.957	2.017	2.056	3.746	1.296	1.486	1.904	1.32	2.367	1.61	2.51	1.977	2.782	1.975	2.18	1.893
evm.TU.PTG005697L.25	0.239	0	0.124	0	0.12	0.359	0	0.245	0.734	0.263	0	0.117	1.337	0.479	0.242	0.261	0.258	0	0.485	0.519	0.442
evm.TU.PTG011227L.11	4.337	4.335	4.332	2.586	8.363	10.04	5.279	6.674	4.787	3.347	5.577	5.388	4.67	6.488	6.243	4.735	4.06	1.584	4.657	6.712	4.686
evm.TU.PTG002501L.37	28.244	31.796	36.081	23.619	27.112	23.415	22.99	20.063	22.468	21.644	20.404	25.793	24.982	23.515	21.043	23.795	28.178	19.052	30.024	20.288	33.123
evm.TU.PTG007941L.11	0.412	0	0	0	0.083	0.083	0.188	0	0	0	0	0.081	0	0.248	0.083	0.36	0	0	0.084	0.179	0.508
evm.TU.PTG001801L.36	0.668	1.096	0.743	1.349	1.386	1.483	0.816	1.565	0.733	1.153	1.568	1.54	1.709	1.149	2.218	1.458	1.135	0.768	1.21	1.452	0.824
evm.TU.PTG001124L.4	11.322	7.042	11.823	9.697	7.729	9.363	9.202	12.849	10.245	6.62	10.76	9.372	10.182	8.764	9.136	8.81	8.533	8.735	5.991	8.579	8.849
evm.TU.PTG002191L.2	0.227	0.397	0.177	0.123	0.114	0.028	0.194	0.145	0.029	0.436	0.249	2.691	0.063	2.019	1.662	0.031	0	0.13	0.949	0.678	0.35
evm.TU.PTG009041L.5	0.377	0.238	0.412	0.518	0.537	0.716	0.203	0.346	0.711	0.109	0.543	0.194	0.289	0.577	0.622	0.195	0.236	0.205	0.463	0.28	0.294
evm.TU.PTG024429L.3	81.988	103.167	60.301	73.135	80.445	79.321	79.143	80.499	75.916	106.26	95.735	100.636	64.407	157.689	135.316	64.36	78.104	100.04	121.796	123.653	87.406
evm.TU.PTG018162L.21	1.137	1.164	1.378	0.943	1.195	0.923	0.648	1	1.249	2.232	1.009	1.034	0.97	1.332	1.424	2.631	1.289	1.278	0.989	1.325	0.903
evm.TU.PTG014883L.7	0.666	0.814	0.949	0.967	0.718	0.867	0.479	0.43	0.43	0.57	0.216	0.556	0.304	0.793	0.699	1.186	0.374	0.54	1.478	0.456	0.366
evm.TU.PTG010781L.7	11.741	29.906	24.655	36.948	15.19	33.432	38.437	48.173	38.554	37.332	54.248	16.682	37.46	16.345	16.726	26.601	39.874	40.111	25.888	23.338	31.957
evm.TU.PTG001027L.67	36.84	32.71	39.873	29.227	36.264	40.083	31.065	34.945	30.04	27.094	31.717	37.657	35.435	35.949	33.009	30.347	33.474	34.282	31.267	29.054	29.965
evm.TU.PTG003939L.53	3.94	2.747	2.76	3.489	2.342	3.952	3.395	2.913	2.112	3.626	3.917	1.255	3.642	3.678	4.216	2.801	2.279	3.217	3.116	2.69	3.394
evm.TU.PTG001408L.63	1.55	1.999	1.104	1.401	1.592	1.216	1.454	1.321	1.46	1.718	1.384	1.688	1.68	1.719	2.124	2.975	1.352	1.482	1.916	1.278	1.343
evm.TU.PTG008496L.22	1.757	0.753	1.304	1.092	1.51	0.504	3.434	0.772	2.315	2.207	2.201	0.983	0.562	0	0.508	0	1.629	0.578	1.529	1.638	3.409
evm.TU.PTG008652L.63	0.622	0.956	0.895	1.197	0.72	1.584	1.037	0.932	0.539	2.157	1.573	1.124	1.179	0.624	0.194	1.358	0.88	1.047	0.631	0.208	0.945
evm.TU.PTG020458L.5	10.699	6.039	8.27	16.604	7.698	12.373	11.697	7.779	4.224	6.814	9.486	5.575	14.657	11.37	7.606	19.41	20.115	11.845	21.721	11.84	15.037
evm.TU.PTG002569L.16	24.734	23.966	31.968	21.774	18.741	14.962	15.931	18.979	19.735	22.208	22.973	17.001	17.969	19.328	23.295	22.467	22.668	23.038	20.124	19.915	26.343
evm.TU.PTG001305L.10	5.075	11.758	6.948	15.021	8.061	6.082	2.818	6.929	5.099	10.179	8.235	1.806	12.028	4.895	6.798	4.173	7.52	11.569	12.243	5.088	10.823
evm.TU.PTG006200L.5	5.123	0	11.288	0	0	0	0	0	0	0	0	4.254	0	0	0	0	0	0	0	0	0
evm.TU.PTG005693L.68	1.293	0.185	0.192	0.201	0.185	0.37	0	0	0	1.015	0.202	0.181	0.207	0	0	0	0.599	0	0	0	0.228
evm.TU.PTG002558L.25	0.826	0.693	1.041	1.318	1.424	1.392	1.293	1.321	1.117	1.924	2.196	1.703	1.294	0.641	0.791	1.947	2.036	1.419	0.581	0.551	0.748
evm.TU.PTG000579L.17	42.251	25.578	41.344	31.863	73.075	71.662	23.487	39.004	19.09	25.545	28.683	19.455	32.524	27.419	26.852	32.655	28.978	33.603	23.199	27.88	42.684
evm.TU.PTG001363L.9	123.25	155.77	291.987	194.529	231.639	233.243	96.347	225.373	156.812	158.157	183.963	113.308	222.55	188.135	186.214	151.804	144.285	204.677	138.956	178.697	243.161
evm.TU.PTG003622L.17	46.036	39.884	46.254	39.915	33.56	28.029	30.602	33.92	29.356	31.049	33.054	46.436	37.928	39.747	36.393	27.324	38.487	33.208	54.486	49.514	28.049
evm.TU.PTG010420L.9	0.793	1.882	1.098	0.898	1.225	2.551	1.205	0.813	0.643	2.215	1.195	0.323	0.962	3.746	1.236	1.442	1.286	1.977	1.207	1.796	1.631
evm.TU.PTG027801L.2	26.305	12.135	16.214	10.064	75.839	87.084	85.151	15.221	4.937	1.801	9.928	8.299	7.228	14.119	38.979	33.978	9.276	23.736	4.108	24.518	50.564
evm.TU.PTG008557L.41	5.783	7.161	6.645	9.076	8.261	9.856	6.011	6.562	6.661	11.139	9.986	11.321	7.621	8.167	6.522	6.369	8.303	9.485	7.169	5.565	8.152
evm.TU.PTG010292L.9	0.51	1.123	0.602	1.046	1.707	1.267	0.41	1.188	0.712	1.732	1.181	0.76	0.765	0.86	0.984	0.847	0.627	0.547	0.717	0.693	0.515
evm.TU.PTG004777L.100	0.47	0.436	0.209	0.219	0.168	0.101	0.268	0.069	0.138	0	0.147	0.329	0.226	0.101	0.272	0.147	0.327	0.387	0.17	0.037	0.954
evm.TU.PTG012185L.28	0.063	0.063	0	1.096	0	0.316	0	0.129	0.387	0.138	0.345	0.308	0.141	0.126	0.636	0	0.068	0	0.064	0.205	0
evm.TU.PTG023085L.4	34.335	39.802	34.255	33.293	41.742	47.945	36.249	35.16	37.388	39.795	39.807	41.579	32.744	39.797	47.024	35.632	41.665	41.152	38.471	46.809	50.078
evm.TU.PTG006900L.10	0.342	0.342	0	0.373	0.069	0.481	0.469	0.141	0	0.301	0.3	1.542	0.077	1.031	1.316	0.15	0.148	0.71	0.139	0.447	0.169
evm.TU.PTG007263L.37	5.638	2.24	5.492	6.972	4.318	6.287	7.507	9.554	8.612	6.467	7.6	7.506	3.999	4.639	6.835	2.523	5.151	3.225	2.346	3.694	8.993
evm.TU.PTG004160L.2	18.196	24.127	19.612	19.282	18.877	22.367	23.387	27.943	22.743	21.217	22.367	23.215	17.842	19.582	19.52	17.798	19.966	15.861	22.475	23.218	17.273
evm.TU.PTG009784L.12	27.14	31.696	19.4	24.861	22.628	27.11	29.31	25.813	22.982	25.016	22.688	25.187	24.158	28.614	23.034	26.525	30.357	23.597	24.203	24.726	25.44
evm.TU.PTG002516L.52	88.41	85.726	83.288	92.385	82.261	69.333	79.17	75.079	71.23	93.517	80.361	62.222	84.389	72.06	74.222	76.647	81.396	63.975	108.576	75.247	65.267
evm.TU.PTG003836L.21	3.125	1.831	2.985	1.329	1.296	1.693	1.802	1.437	2.208	3.435	1.929	2.461	1.287	3.028	1.889	1.451	1.787	0.579	1.495	0.469	2.794
evm.TU.PTG009956L.4	27.996	30.159	30.516	30.979	27.591	23.713	31.136	28.608	32.609	24.001	28.126	17.159	28.432	21.38	22.78	24.706	31.431	29.842	24.483	23.338	24.926
evm.TU.PTG004584L.19	7.227	8.471	11.465	9.149	10.21	8.435	9.214	8.895	11.041	9.461	9.434	8.231	9.489	6.132	7.973	13.627	6.68	8.243	8.47	7.787	8.031
evm.TU.PTG004839L.3	12.416	12.813	13.166	11.345	11.409	10.605	10.446	9.751	12.31	9.183	9.726	10.799	11.16	10.582	10.984	11.29	10.874	11.175	11.785	10.713	12.947
evm.TU.PTG015971L.2	13.169	16.433	9.586	12.563	14.981	15.778	16.985	14.813	13.231	14.509	15.116	14.076	15.084	14.905	15.571	15.849	14.899	11.792	12.675	16.725	12.293
evm.TU.PTG004874L.10	0.317	0.69	0.213	0.264	0.598	0.393	0.277	0.421	0.459	0.636	0.266	0.548	0.522	0.487	0.528	0.285	0.303	0.472	0.606	0.304	0.299
evm.TU.PTG004190L.3	22.27	19.212	20.67	19.668	19.102	17.709	30.752	21.019	25.034	16.987	15.593	18.441	24.319	16.062	16.442	42.431	17.997	18.13	23.423	19.613	18.245
evm.TU.PTG001030L.27	2.844	2.394	1.244	1.791	1.051	1.351	1.024	2.15	1.994	1.316	2.133	2.051	1.844	1.653	0.606	1.634	1.295	1.206	1.216	3.418	0.924
evm.TU.PTG004414L.69	3.476	3.474	2.336	3.114	2.665	3.692	2.098	4.404	1.886	3.821	3.586	6.804	2.289	3.489	3.102	2.232	3.76	2.824	3.528	5.558	2.525
evm.TU.PTG001765L.21	0.355	0.434	0.287	0.129	0.831	0.435	0.45	0	1.941	0.954	0.389	1.275	0.088	0	0	0.259	0	0	2.644	0.3	0.049
evm.TU.PTG014308L.4	4.684	3.716	4.682	7.215	6.322	5.682	3.23	3.562	4.27	4.626	4.612	3.425	7.563	4.551	4.875	4.4	3.55	3.746	9.552	5.894	4.725
evm.TU.PTG000690L.9	1.288	0.999	0.854	2.027	1.305	1.663	0.984	1.489	0.87	1.084	0.976	1.18	1.595	1.567	1.441	1.002	1.526	1.451	1.446	1.638	1.184
evm.model.BG.368.p	0.379	0.817	0.083	0.52	0.619	0.66	0.682	0.368	0.756	0.394	0.546	0.39	0.268	0.44	0.262	0.74	0.604	0.39	0.789	0.585	0.788
evm.TU.PTG007964L.28	5.865	7.701	8.66	7.944	6.168	10.497	6.556	10.026	6.599	8.596	8.382	9.173	8.948	8.887	8.897	6.779	10.261	7.744	6.654	8.378	5.963
evm.TU.PTG008613L.32	4.168	2.546	1.203	5.543	3.251	6.039	4.225	6.176	5.695	4.328	2.031	7.706	3.63	5.346	4.684	6.32	5.01	5.598	5.172	4.281	3.431
evm.TU.PTG018138L.37	0.05	0.1	0	0	0.05	0.101	1.605	0.567	0	0	1.598	0	0.225	0	0	0	0.163	0.058	0	0.273	0
evm.TU.PTG026033L.3	16.785	6.295	6.31	10.505	7.693	7.152	10.171	3.673	6.454	9.454	7.99	6.384	6.694	4.557	4.3	73.543	5.983	5.373	5.744	20.547	4.382
evm.TU.PTG007205L.8	12.741	8.8	10.706	9.668	9.845	11.274	3.794	10.488	7.318	11.196	12.987	11.478	9.904	13.602	13.296	10.853	13.079	10.836	8.567	10.987	8.467
evm.TU.PTG000215L.42	0.102	0.225	0.064	0.669	0.164	0.452	0.023	0.084	0.042	0.09	0.202	0.481	0.184	0.082	0.083	0.224	0.111	0.071	0.125	0.29	0.126
evm.TU.PTG013162L.40	228.178	136.559	159.766	198.596	620.815	707.479	358.57	273.264	138.796	229.291	339.056	116.49	209.173	767.026	870.339	550.795	409.525	280.43	237.569	826.786	151.939
evm.TU.PTG002562L.80	54.233	55.114	74.025	74.563	77.088	69.41	57.315	60.207	74.384	47.711	51.745	66.272	73.312	46.05	64.045	70.489	63.846	83.08	66.549	53.31	59.92
evm.TU.PTG001638L.27	11.704	12.562	9.482	11.249	14.567	12.8	11.79	11.315	11.876	13.373	14.43	10.383	12.739	11.727	11.487	11.854	10.934	11.614	13.558	13.897	9.61
evm.TU.PTG003002L.99	6.018	9.53	8.74	13.349	12.929	12.543	10.694	9.325	9.824	8.906	10.908	9.434	9.305	8.236	8.931	16.211	9.805	10.256	11.133	9.546	8.652
evm.model.BG.23.p	0.881	0.44	0.673	0.338	0.39	0.234	0.621	0.292	0.505	0.342	0.568	0.381	0.348	0.234	0.498	0.396	0.617	0.179	0.921	0.536	0.544
evm.TU.PTG003680L.14	16.596	14.208	13.322	12.119	10.611	9.866	11.394	11.033	14.282	14.098	11.315	14.815	12.939	14.389	13.673	14.456	14.172	13.183	20.798	11.867	15.513
evm.TU.PTG008507L.3	5.221	6.222	4.619	5.993	6.846	6.446	7.753	8.769	4.381	6.875	7.044	6.178	7.742	6.507	5.948	5.512	5.834	5.185	5.3	6.052	5.384
evm.TU.PTG009293L.13	25.85	28.075	29.43	30.931	28.749	25.49	32.751	33.805	31.379	32.323	30.417	29.971	38.646	36.4	37.467	33.801	35.49	44.551	24.066	22.763	27.47
evm.TU.PTG005262L.44	28.864	73.811	16.119	46.822	51.578	65.522	15.439	40.862	17.015	22.678	25.065	17.476	33.735	103.137	100.074	33.222	65.286	32.779	108.833	108.68	65.276
evm.TU.PTG011395L.17	7.39	5.309	12.114	7.914	9.378	5.675	5.925	6.751	6.981	3.935	7.721	8.815	10.731	7.765	6.656	5.673	5.745	6.912	7.267	5.776	7.271
evm.TU.PTG001636L.5	12.393	10.651	12.545	13.225	12.742	12.669	16.291	16.841	12.214	12.148	13.065	10.507	13.964	15.211	10.218	19.131	10.502	13.357	18.269	15.193	10.916
evm.TU.PTG002829L.21	0.618	0.494	0.514	0.673	0.496	1.364	0.141	0.507	0.127	0.951	0.542	1.331	0	0.993	0.25	1.35	0.802	1.566	0.879	0.672	1.985
evm.TU.PTG009130L.4	30.96	34.901	32.932	24.355	30.385	30.547	29.871	24.764	31.208	32.593	30.38	39.947	28.499	33.433	33.599	30.289	35.451	35.707	33.241	23.113	32.677
evm.TU.PTG000194L.96	0.541	0	0.691	0.181	0.584	0.292	0.284	0.341	0.128	0.091	0.182	0.122	0	0.459	0.294	0.272	0.09	0.239	0.084	0.362	0.103
evm.TU.PTG001408L.47	0.202	0	0	0.22	0	0	0.115	0	0	0.334	0.111	0	0	0	0	0	0.11	0.117	0	0	0
evm.TU.PTG002805L.8	24.014	23.565	33.675	18.526	25.937	26.934	24.519	26.199	27.852	30.117	29.314	24.893	7.455	19.61	20.974	16.087	13.459	31.035	4.875	23.976	28.842
evm.TU.PTG001261L.2	59.468	52.864	69.133	74.171	78.803	73.821	71.982	72.304	66.067	59.262	57.114	59.611	76.542	70.422	76.115	87.17	68.38	67.176	62.059	63.055	63.935
evm.TU.PTG024245L.5	0.429	0	0	0	0.143	0	0	0	0	0	0	0	0	0	0.145	0	0	0	0	0	0
evm.TU.PTG012954L.1	0.222	0.055	0.029	0.151	0.222	0.417	0.063	0.057	0.028	0.091	0	2.171	0.466	1.808	2.075	0	0	0.415	0.169	0.181	0.137
evm.TU.PTG020414L.10	15.756	19.369	14.26	9.366	11.631	13.37	13.455	12.649	11.922	12.058	10.858	16.755	14.85	20.383	19.8	14.225	15.352	12.321	17.68	14.711	14.693
evm.TU.PTG001408L.127	0.373	0	0.388	0.711	0.281	0.468	1.384	0.383	0.478	0.103	0.409	0.183	0.941	0.468	0.566	0.204	0.202	0.645	0.284	1.218	0.922
evm.TU.PTG022735L.5	69.162	47.665	53.088	65.82	42.291	52.23	82.609	73.97	46.796	54.795	60.132	36.25	88.065	116.81	109.818	47.716	82.524	78.62	95.404	92.709	67.981
evm.TU.PTG005486L.32	1.437	2.823	1.467	1.779	1.614	1.715	1.525	1.321	1.752	1.743	2.444	3.176	1.442	2.213	1.353	1.46	0.857	0.998	1.609	3.044	3.151
evm.TU.PTG000276L.19	13.846	12.427	15.361	14.039	9.349	13.133	10.955	10.628	15.444	11.079	8.776	10.325	9.703	12.478	16.575	12.957	11.105	14.095	14.246	13.315	11.746
evm.TU.PTG005684L.40	1.164	0.436	0.151	0.792	1.313	1.752	2.157	1.045	2.237	0	0.479	0.712	0.652	2.045	1.325	0.477	0.472	0	0.739	0.317	0.539
evm.TU.PTG005516L.79	7.59	3.965	9.317	6.85	7.696	6.056	10.424	9.554	6.982	4.93	6.996	5.74	11.009	9.435	9.594	7.062	8.769	8.141	4.465	4.033	7.454
evm.model.BG.1105.p	0.043	0	0	0	0	0	0	0	0	0	0	0	0	0.472	0.389	0	0	0	0	0	0
evm.TU.PTG009719L.12	2.714	5.124	2.541	1.64	2.486	2.252	3.4	3.402	3.708	3.536	3.893	0.754	2.476	5.246	3.524	3.731	4.131	5.168	5.272	5.028	3.682
evm.TU.PTG000521L.18	7.953	9.668	17.564	19.566	12.715	14.59	14.869	14.037	18.943	7.561	12.566	13.395	16.526	6.616	9.565	12.202	12.632	10.64	11.855	13.011	15.305
evm.TU.PTG000639L.8	20.781	17.826	18.6	15.713	15.615	13.589	15.851	15.539	16.491	16.498	14.876	19.855	20.023	19.887	17.8	18.906	17.1	16.11	29.322	17.345	20.393
evm.TU.PTG003313L.61	3.493	2.691	3.779	3.167	3.137	4.088	3.651	2.986	2.834	2	3.111	4.06	2.363	3.725	4.121	1.907	2.361	3.518	2.29	4.194	2.516
evm.TU.PTG004412L.18	1.089	1.995	0.754	0	0.728	3.458	1.241	1.489	2.975	0.199	0.597	1.066	1.625	0.728	0.734	1.981	2.551	3.342	1.105	1.184	0
evm.TU.PTG000521L.34	21.996	16.418	36.479	43.239	43.634	27.556	30.463	19.754	37.052	35.179	31.561	32.617	23.571	20.749	22.245	54.519	21.851	26.624	20.603	15.911	27.625
evm.TU.PTG009633L.9	63.718	67.568	62.022	52.418	61.813	56.373	50.866	52.183	43.788	55.924	50.89	69.234	46.23	65.459	67.799	61.423	53.875	59.572	48.908	47.35	59.258
evm.TU.PTG008137L.15	7.437	4.955	3.043	2.697	4.745	4.295	6.167	3.467	4.388	4.459	4.446	7.499	4.289	6.333	3.191	5.166	4.631	5.448	5.49	3.676	3.061
evm.TU.PTG009514L.6	2.221	7.741	3.372	16.543	5.653	7.026	1.948	17.115	2.86	1.878	1.873	2.676	10.202	13.832	14.514	1.616	1.602	2.032	7.92	6.44	7.454
evm.TU.PTG009719L.14	3.345	5.507	1.431	1.499	1.381	1.382	5.61	2.22	5.445	1.947	3.451	1.156	5.288	2.37	5.572	5.156	2.767	4.304	3.596	5.564	3.888
evm.TU.PTG014191L.31	7.29	9.866	10.254	4.296	3.502	3.504	5.368	24.768	4.824	8.347	6.659	5.202	4.421	10.822	5.529	2.818	5.421	5.244	5.396	4.294	4.688
evm.TU.PTG000251L.23	7.778	5.759	4.189	10.499	5.488	7.368	7.062	5.466	7.528	9.5	7.579	7.754	7.257	8.674	5.827	4.403	6.076	5.969	6.58	9.084	4.446
evm.TU.PTG003055L.63	0.653	0.065	0.136	0.213	0	0.196	0.149	0.067	0.736	0.718	0.286	0.511	0.292	0.197	0.33	0	0.424	0.15	0.464	0.426	0.081
evm.TU.PTG003990L.31	31.436	54.528	27.212	27.144	46.611	44.797	48.174	45.893	38.351	41.87	40.84	42.898	36.129	39.73	36.25	33.411	41.109	37.049	38.496	39.339	25.055
evm.TU.PTG010808L.10	8.073	2.172	9.353	15.369	3.58	2.647	7.612	17.038	8.431	13.823	14.464	6.078	46.236	10.439	12.717	18.982	16.455	8.756	0	0.338	12.651
evm.TU.PTG002344L.12	33.066	33.204	42.894	34.285	32.686	23.825	24.428	37.101	29.908	38.738	32.332	28.566	31.809	27.733	31.714	26.778	29.385	40.565	31.832	31.736	27.219
evm.TU.PTG004971L.7	5.431	7.025	8.495	3.962	4.228	4.038	4.299	5.636	4.714	6.111	4.412	3.502	5.652	6.349	5.363	5.511	4.63	6.472	5.513	3.474	3.787
evm.TU.PTG011647L.2	3.067	3.406	5.398	3.893	4.1	5.725	3.594	2.884	5.762	4.121	2.802	2.752	3.72	5.472	4.997	5.301	4.423	4.315	4.497	2.131	3.576
evm.TU.PTG018266L.7	5.458	8.952	6.873	5.709	5.367	4.27	6.224	5.231	6.047	6.672	4.943	8.044	6.961	5.393	5.371	6.925	5.106	5.41	7.851	4.446	6.921
evm.TU.PTG003662L.12	13.775	18.193	5.212	18.519	24.367	29.806	31.302	17.964	22.888	18.928	16.609	10.401	20.932	17.972	19.006	12.353	27.032	10.42	16.28	23.538	13.607
evm.TU.PTG006554L.4	0.235	1.412	1.141	1.196	1.259	0.551	0.627	0.242	0.322	0.345	0.516	1.537	1.67	0.236	1.746	1.542	1.358	1.265	1.753	0.427	2.52
evm.TU.PTG002501L.35	0.627	0.057	0	0	0.086	0	0.228	0.029	0.175	0.125	0.125	0.809	0.096	0.029	0.144	6.163	0.031	0	0	0.217	0.176
evm.model.BG.137.p	0.613	0.356	0.677	0.666	0.713	0.396	0.383	0.689	0.729	0.587	0.542	0.503	0.553	0.357	0.32	0.367	0.492	0.296	0.181	0.623	0.415
evm.TU.PTG018604L.13	3.002	3.478	1.987	2.919	3.755	3.304	3.301	2.616	3.511	2.891	2.388	3.172	3.242	3.652	3.036	2.784	2.902	2.721	3.182	3.062	2.46
evm.TU.PTG008600L.13	1.871	2.498	1.621	2.18	2.354	3.734	2.149	2.448	1.945	2.544	2.595	1.573	2.799	3.643	3.324	1.458	3.168	2.672	2.316	3.494	2.025
evm.TU.PTG008575L.15	1.02	1.002	0.724	1.368	1.057	1.313	0.95	1.587	0.732	1.626	1.192	1.73	0.971	1.484	1.255	1.169	1.324	1.135	1.915	1.737	1.175
evm.TU.PTG017728L.81	25.566	1.666	1.63	6.587	2.753	2.434	4.947	0.478	1.859	4.365	0.349	1.224	0.659	0.467	0.793	128.5	0.742	0.085	0.921	20.364	0.968
evm.TU.PTG010612L.22	8.962	11.919	11.948	12.821	9.976	12.387	11.265	8.106	11.208	14.273	12.376	8.91	15.17	8.428	5.352	9.861	11.754	10.641	9.885	9.591	5.489
evm.TU.PTG002362L.52	1.653	3.504	1.04	0.272	5.975	5.174	9.365	11.044	10.931	2.312	2.415	8.725	2.019	5.478	4.102	0.164	0.65	0.115	1.118	1.307	1.113
evm.TU.PTG008263L.18	0.676	0	0.843	0.736	0.136	0.543	0.771	0.139	0.139	0.297	0.296	0.265	0.151	0.407	0.273	3.69	1.609	1.712	0.137	0.294	0.334
evm.TU.PTG002647L.41	15.843	13.835	15.083	15.025	13.103	13.432	13.613	12.742	13.656	14.259	12.839	14.086	14.199	14.087	12.531	12.505	15.566	12.183	16.181	15.368	11.594
evm.TU.PTG009807L.35	445.489	273.767	351.244	728.862	511.229	514.253	449.804	440.083	373.064	443.962	465.094	480.146	519.812	420.441	434.852	558.828	688.811	824.292	431.379	396.556	411.94
evm.TU.PTG010942L.5	6.656	4.874	5.408	7.313	7.335	7.272	5.26	6.828	6.754	5.796	4.118	5.289	6.567	4.961	5.465	5.612	7.556	5.462	7.961	6.091	5.696
evm.TU.PTG002485L.10	24.929	26.738	25.734	42.347	31.7	40.199	33.679	39.325	30.955	33.054	38.558	23.676	33.225	20.205	20.343	34.723	36.987	38.473	41.256	35.82	26.132
evm.TU.PTG004157L.9	342.391	322.204	526.714	311.794	390.783	362.756	316.2	370.51	405.87	329.179	345.148	366.143	356.657	276.004	275.105	340.962	361.769	444.836	381.374	326.647	447.272
evm.TU.PTG026445L.4	4.272	4.354	4.946	7.215	6.104	5	5.907	5.17	5.838	5.541	4.959	4.81	5.784	5.942	5.366	9.329	6.736	6.397	4.252	4.98	4.827
evm.TU.PTG001998L.19	0.626	0.347	0.072	0.378	0.697	0.349	0.713	0.856	0.57	0.076	0.381	0.408	0.078	0.419	1.476	0.607	0.526	0.72	1.2	0.907	0.601
evm.TU.PTG018346L.3	0.111	0	0.029	0.151	0.502	0.307	0.127	0.485	0.285	0.153	0	0	0	0.028	0.028	0.304	0.09	0.032	0.113	0.121	0.412
evm.TU.PTG010613L.1	1.478	1.074	2.372	1.681	2.829	2.897	1.915	2.48	1.927	2.289	2.651	1.578	1.88	0.539	0.408	1.907	1.526	1.624	1.5	1.753	2.488
evm.TU.PTG003880L.6	0.38	0	0	0	0.095	0	0.325	0	0	0	0.104	0	0.106	0	0	0	0.206	0	0	0.103	0.117
evm.TU.PTG020245L.15	7.631	10.018	8.676	12.433	12.828	14.738	13.247	16.161	10.349	9.891	10.404	9.625	11.648	9.145	10.137	36.226	16.96	15.646	12.256	12.922	9.845
evm.TU.PTG002830L.5	4.356	8.05	3.771	5.186	4.875	5.743	4.014	3.906	5.278	13.341	8.904	5.604	4.356	4.55	5.153	11.201	7.941	6.449	5.701	3.977	2.046
evm.TU.PTG002725L.5	29.968	37.468	28.91	39.187	32.433	28.297	33.918	29.826	29.342	36.024	35.044	32.468	34.376	40.125	40.388	39.056	39.128	37.596	42.254	31.813	30.3
evm.TU.PTG002803L.31	7.252	9.374	6.93	8.205	8.24	8.729	7.332	8.033	8.323	7.546	8.797	6.767	8.715	9.51	10.903	6.439	8.105	7.068	8.49	7.991	7.641
evm.TU.PTG005353L.13	7.345	13.619	7.989	10.915	8.859	9.984	11.167	12.366	12.654	12.024	12.894	12.164	8.075	10.55	9.635	8.484	8.376	9.344	11.346	12.878	10.088
evm.TU.PTG001945L.2	13.279	12.781	13.567	15.042	13.698	14.088	9.409	12.388	13.664	11.053	14.317	10.323	13.155	10.366	9.893	10.679	14.245	13.21	12.093	12.241	12.011
evm.TU.PTG006956L.20	97.981	83.518	114.522	122.773	94.287	83.369	97.835	151.946	110.503	137.538	123.207	100.547	93.16	65.079	80.433	89.758	87.767	112.994	79.095	89.794	81.17
evm.TU.PTG013260L.8	7.244	1.934	5.314	7.203	2.134	2.415	3.456	3.285	1.696	3.332	3.134	4.25	5.319	5.803	6.5	4.459	2.65	2.177	6.873	4.745	1.991
evm.TU.PTG002627L.12	3.98	3.674	3.449	3.76	3.213	3.582	4.228	3.384	3.091	3.615	3.456	4.449	3.659	4.457	4.385	5.443	3.444	2.845	4.572	3.439	4.203
evm.TU.PTG002996L.26	1.954	1.732	1.539	0.446	2.212	3.256	2.587	1.584	2.777	1.282	0.898	1.604	0.917	1.898	1.02	2.89	1.295	0.653	1.376	2.502	1.868
evm.TU.PTG009015L.447	0	0.132	0.137	0.287	0.132	0.397	0.301	0.946	0.135	0.435	0.144	0.387	0	0.397	0	0.144	0.143	0.303	1.873	1.003	0.814
evm.TU.PTG003862L.2	1.189	0.891	0.103	0.647	0.298	0.497	0.452	0.508	0	0.871	0.217	0.776	1.109	0.796	0	0.649	0.107	0.228	0.402	0.754	0.489
evm.TU.PTG013450L.13	3.713	5.032	3.138	4.177	4.48	3.22	3.301	3.873	4.773	4.289	5.45	2.402	2.96	3.285	4.01	4.26	2.927	5.144	2.172	3.422	4.352
evm.model.BG.1114.p	0.493	1.232	1.11	0.402	0.906	0.824	0.797	0.443	1.011	1.355	0.721	0.684	0.552	0.969	0.769	0.785	0.8	0.804	1.293	0.514	0.913
evm.TU.PTG000572L.47	0.133	0.801	0.347	1.234	1.205	0.87	0.304	0.205	0.889	0.367	0.512	0.392	0.075	0.402	0.473	0.51	0.361	0.538	0.271	0.726	0.247
evm.model.BG.478.p	0.495	0.438	0.158	0.559	0.477	0.42	0.478	0.43	0.351	0.46	0.501	0.149	0.362	0.478	0.501	0.166	0.453	0.307	0.232	0.662	0.329
evm.TU.PTG000541L.14	61.389	68.102	54.03	65.926	43.524	47.768	51.512	73.885	50.193	64.147	70.692	57.626	61.51	50.522	52.009	61.012	65.592	77.105	64.983	77.122	59.024
evm.TU.PTG002660L.26	21.181	21.899	22.417	22.097	22.11	17.682	21.442	18.008	22.574	28.587	23.501	23.081	22.056	19.817	19.755	22.533	22.299	21.808	22.839	18.4	19.702
evm.TU.PTG002446L.9	0	0	0.348	0	0.224	0	0	0	0	0	0	0	0	0	0.113	0	0	0	0	0.122	0
evm.TU.PTG001315L.68	42.847	33.747	56.601	41.801	30.001	18.686	26.552	23.049	25.891	36.093	35.225	28.262	23.726	32.135	31.204	30.633	26.068	34.445	31.675	23.929	36.803
evm.TU.PTG004558L.24	123.417	6.221	62.517	3.508	1.257	0.674	19.097	1.194	2.111	2.707	0.736	1.227	3.911	17.933	43.341	29.284	7.75	0.155	3	23.082	26.872
evm.TU.PTG003674L.63	1.257	0.314	0.131	0.615	0.819	0.378	1.505	0.838	0.451	0.138	0.207	0	1.97	0.252	0.064	2.401	1.699	0.651	1.914	1.23	0.854
evm.TU.PTG006705L.36	7.762	1.358	10.28	11.611	2.529	1.557	1.549	20.103	2.585	7.679	9.359	6.268	10.212	2.921	4.318	0.212	3.358	2.01	8.47	5.697	2.396
evm.TU.PTG003322L.23	48.034	50.557	63.349	59.581	52.148	50.944	59.423	62.554	55.598	26.905	28.282	60.989	62.118	56.499	63.74	51.437	61.772	64.92	64.598	57.112	63.465
evm.TU.PTG000206L.89	8.779	5.932	6.679	7.667	8.182	7.937	8.882	5.707	7.602	4.485	7.454	9.439	10.66	4.219	5.002	7.694	8.158	3.843	7.405	6.991	8.244
evm.TU.PTG001436L.14	34.071	33.319	47.613	37.068	30.229	35.651	39.409	45.004	41.446	43.112	46.482	41.985	42.814	29.767	34.705	31.041	33.671	55.303	30.853	50.376	47.517
evm.TU.PTG002646L.16	34.354	29.243	46.441	30.937	20.765	17.312	32.238	38.609	34.531	18.069	23.243	25.581	21.717	31.839	32.084	31.403	26.313	26.868	29.2	36.284	33.285
evm.TU.PTG000879L.70	4.929	5.682	5.344	4.188	6.313	4.259	5.251	4.355	5.088	4.983	4.811	6.339	3.263	5.128	5.604	5.263	4.553	6.254	5.77	5.008	5.198
evm.TU.PTG013466L.28	0	0	0	0.152	0.07	0	0	0	0	0	0	0	0	0	0	6.559	0	0	0	0	0
evm.TU.PTG012876L.24	1.223	1.185	1.155	1.089	1.449	0.967	1.014	0.19	1.177	0.407	0.244	0.725	1.245	0.372	0.675	1.537	2.165	1.195	0.94	1.169	2.425
evm.TU.PTG003236L.54	7.825	8.276	7.567	5.665	6.762	5.052	8.274	4.174	5.074	5.849	4.523	8.272	5.48	5.969	8	8.294	4.524	5.241	5.719	3.899	5.376
evm.TU.PTG004679L.36	0	0.075	0	0	0	0	0.086	0.077	0	0.166	0.331	0	0.592	0	0	0.165	0.408	0.609	0	0	0
evm.TU.PTG000014L.52	0.702	1.503	0.729	0.764	1.206	2.716	2.058	1.646	1.439	2.315	2.638	1.374	2.246	3.321	2.332	1.752	0.542	0.577	2.138	2.508	0.743
evm.TU.PTG010221L.7	0	0	0	0.411	0	0	0	0	0	0	0	0	0	0	0	0	0	0	0.128	0	0.233
evm.TU.PTG007344L.11	3.768	3.452	5.055	5.124	3.541	6.062	6.713	3.784	4.746	5.35	4.388	5.455	5.976	5.672	6.112	3.085	3.141	4.247	4.143	4.097	4.071
evm.TU.PTG003679L.13	11.855	16.08	12.314	10.364	8.914	8.281	10.621	9.337	11.281	17.686	15.315	17.819	9.955	11.473	19.911	11.324	10.533	15.108	17.621	9.898	9.148
evm.TU.PTG003397L.5	32.51	39.679	22.92	19.825	33.593	33.789	33.358	19.618	24.882	33.103	28.4	49.611	21.516	35.351	28.352	30.358	35.457	21.08	30.339	25.321	39.192
evm.TU.PTG011608L.5	11.754	4.693	10.084	2.163	3.35	3.756	3.186	1.773	7.233	2.312	1.168	18.44	2.258	2.14	2.826	45.413	4.83	1.99	3.626	3.916	2.881
evm.TU.PTG001790L.24	0	0	0	0.327	0	0	0	0	0	0	0	0	0	0	0	0	0	0	0	0	0
evm.TU.PTG004158L.8	40.783	42.152	47.1	41.273	46.37	38.605	36.178	33.107	40.169	39.57	32.97	33.618	44.324	34.212	35.063	81.208	38.515	37.9	39.593	36.083	43.128
evm.TU.PTG005025L.13	7.254	8.564	13.299	25.052	9.957	16.114	12.212	17.627	10.975	11.506	19.371	2.764	28.726	5.13	5.662	17.698	20.43	34.072	11.613	10.111	30.716
evm.TU.PTG004539L.15	5.476	5.111	3.66	4.402	4.945	5.735	6.152	5.348	4.869	4.78	4.612	4.985	5.072	6.041	5.253	4.506	5.291	3.685	4.435	6.108	4.102
evm.TU.PTG001787L.7	0	0.122	0.382	0.267	0	0	0	0.377	0.126	0.135	0.537	0.48	0	0	0	0	0.133	0.141	0	0	0.454
evm.TU.PTG002437L.7	4.509	2.401	5.452	2.815	3.706	5.302	4.889	2.54	5.265	0.65	1.337	6.693	0.952	4.414	6.916	1.291	1.759	1.319	1.951	2.17	1.734
evm.TU.PTG007332L.21	10.217	12.232	8.213	8.563	14.226	11.335	8.727	7.406	10.063	11.192	11.437	11.414	10.591	10.689	9.055	10.09	9.84	5.735	15.245	9.815	12.348
evm.TU.PTG000381L.31	1.027	0.189	0.253	0.015	0.068	0	0.247	0.333	0.332	0.253	0.059	0.119	0.166	0	0.014	0.177	0.029	0	0.027	0.044	0.167
evm.TU.PTG005043L.5	0.633	0.265	0.413	0.16	1.919	1.994	0.604	2.008	0.815	0.113	0.161	0.072	0.363	0.103	0.253	1.077	0.223	0.271	2.122	1.921	0
evm.TU.PTG004250L.7	2.401	7.855	2.494	8.55	6.566	4.38	7.717	7.613	3.803	4.08	4.547	6.197	5.622	4.382	5.961	7.388	3.778	6.534	4.654	4.985	4.582
evm.TU.PTG003466L.96	26.476	24.343	29.082	48.973	25.346	33.7	51.018	51.971	31.254	26.594	32.895	19.209	60.383	43.977	45.524	30.328	43.278	41.866	26.489	40.14	30.207
evm.TU.PTG003464L.6	0	0	0.784	0	0	0.189	0	0.387	0	0	0	0	0	0	0	0.206	0	0	0	0	0
evm.TU.PTG010626L.11	821.641	560.558	1237.39	672.398	460.646	352.919	146.811	351.02	409.194	600.733	439.405	401.079	1356.8	247.683	183.405	753.655	594.729	278.014	2325.09	947.459	3184.81
evm.TU.PTG002031L.6	7.111	8.006	5.897	6.435	8.702	8.228	7.575	6.311	6.708	8.56	6.842	6.953	5.965	6.413	5.456	10.489	6.639	5.833	10.56	8.112	5.34
evm.TU.PTG009529L.94	5.221	0.242	3.114	1.788	2.811	3.879	2.095	1.289	2.328	1.541	2.067	1.42	3.356	0.291	0.489	1.742	2.353	3.283	0.638	2.313	0.418
evm.TU.PTG008474L.3	0.753	0.627	0	0.865	0.294	0.965	0.286	0.043	0.814	1.012	0	0.164	0.656	0.504	0	0.868	1.629	0.867	0.17	0.728	0.568
evm.TU.PTG001769L.31	25.184	18.254	24.567	21.49	20.552	17.969	13.534	18.195	16.472	14.347	16.323	10.76	17.458	19.737	21.084	18.026	22.834	20.57	20.407	25.623	24.39
evm.TU.PTG003020L.14	13.204	11.875	11.212	9.608	10.843	12.239	15.469	11.618	12.503	15.616	14.52	16.974	14.33	13.808	14.13	10.712	13.059	11.27	12.754	11.389	7.059
evm.TU.PTG011191L.6	9.729	10.508	8.705	9.908	9.331	9.065	11.614	9.282	11.423	11.532	9.842	8.386	8.058	9.164	9.033	9.264	10.371	9.094	11.268	11.369	9.161
evm.TU.PTG006259L.5	7.777	5.197	11.46	7.231	8.296	7.665	12.219	11.456	14.318	6.859	8.079	11.993	6.632	8.168	7.545	9.971	9.243	8.952	7.481	8.949	10.663
evm.TU.PTG000904L.75	25.764	21.908	52.193	32.493	26.86	25.843	30.401	32.08	29.161	23.954	27.82	21.077	29.422	27.659	27.871	33.865	24.956	38.659	21.209	24.113	25.006
evm.TU.PTG015628L.2	9.227	9.581	7.169	9.673	8.746	9.567	9.783	7.94	8.473	9.299	8.485	9.171	8.935	9.092	8.871	8.372	9.746	8.111	8.879	9.72	7.634
evm.TU.PTG002610L.8	1.368	0	0.76	0	0.027	0.095	0	0	0	0	0	0.159	0	0.027	0.26	0	0	0	0	0	0.1
evm.TU.PTG012144L.3	44.669	48.086	52.794	42.782	45.274	41.272	36.804	38.715	40.048	41.98	42.172	49.389	42.261	46.132	45.339	38.376	44.855	44.706	37.944	39.986	37.053
evm.TU.PTG011827L.15	20.958	8.748	20.518	23.412	19.563	17.559	29.574	8.401	19.995	22.861	21.564	10.453	27.781	28.69	36.462	9.204	16.936	18.579	21.518	23.401	28.157
evm.TU.PTG001590L.91	7.059	6.277	11.985	4.449	8.102	7.032	8.049	5.692	6.136	6.047	6.137	6.337	4.47	9.479	6.548	5.155	5.213	5.268	7.116	5.876	6.432
evm.TU.PTG008134L.14	7.214	5.73	6.507	7.022	5.329	5.598	4.935	5.102	4.63	4.132	5.16	5.202	5.611	6.097	6.259	5.14	6.078	6.075	8.903	5.739	7.126
evm.TU.PTG009041L.7	0.115	0.345	0	0	0	0.288	0.066	0.118	0.059	0.19	0.945	0.394	0	0.115	0.116	0	0.373	0	0.117	0.313	0.355
evm.TU.PTG008810L.4	0.914	0.265	0.429	0.593	0.31	0.325	0.319	0.408	0.257	0.227	0.517	0.519	0.116	0.518	0.566	0.322	0.096	0.39	0.569	0.497	0.564
evm.TU.PTG003346L.18	1.215	40.558	0.757	24.453	73.331	121.866	21.75	17.322	2.366	0.534	9.455	0.595	86.652	30.118	7.372	79.051	100.528	123.071	1.48	0.925	4.2
evm.TU.PTG000619L.10	32.641	36.532	31.828	17.805	28.351	31.92	25.608	27.978	31.493	24.887	24.318	27.588	22.498	29.018	28.873	19.356	27.241	27.736	23.166	31.638	28.291
evm.TU.PTG000436L.27	13.708	10.961	10.298	14.652	10.864	11	12.58	10.709	10.542	8.294	8.727	9.618	15.005	12.944	11.712	10.488	12.218	10.756	12.29	14.072	11.212
evm.TU.PTG008131L.17	0.115	0.114	0	0	0	0	0	0	0	0	0	0.56	0.128	1.034	2.201	0.125	0.248	0	0	0.623	0
evm.TU.PTG001462L.42	3.144	2.353	1.688	1.85	2.33	3.26	2.268	2.072	2.755	1.703	1.864	3.954	2.5	1.951	2.181	4.858	2.218	2.115	1.156	2.18	1.875
evm.TU.PTG002667L.22	69.656	57.814	83.572	77.177	60.974	62.219	61.879	59.263	58.1	61.657	66.587	53.842	64.842	66.996	66.623	70.591	72.786	82.824	66.254	61.726	56.338
evm.TU.PTG005507L.29	5.175	11.034	5.196	9.008	9.339	12.457	3.737	4.512	5.303	17.255	22.5	7.344	12.94	4.328	5.233	1.412	4.478	6.751	0	0.375	7.561
evm.TU.PTG000921L.128	0	0	0	1.658	0	0	0.124	0	0	0	0.239	0	1.341	0.219	0	0.119	0.589	0.877	0	0	0
evm.TU.PTG003088L.12	9.458	11.3	12.637	7.857	9.008	9.228	12.549	13.14	10.088	12.381	9.33	8.289	16.173	8.716	10.652	11.498	12.462	11.184	11.302	9.396	10.457
evm.TU.PTG003757L.4	49.006	45.201	60.562	63.088	56.244	55.795	69.176	72.571	58.778	40.879	69.781	46.423	49.225	68.004	64.382	52.64	35.281	57.682	52.625	58.944	56.618
evm.TU.PTG008909L.3	43.503	65.22	55.413	50.783	68.769	69.117	59.2	58.953	72.402	60.212	53.951	65.734	45.331	52.425	49.937	46.106	45.165	40.391	54.635	40.054	53.518
evm.TU.PTG003540L.16	0.223	0.195	0	0.03	0.028	0.168	0	0.086	0	0.337	0.061	0.245	0.187	0.587	0.394	0.577	0.03	0.128	0.028	0.242	0.034
evm.TU.PTG015069L.6	14.682	12.071	16.924	15.303	16.098	13.064	12.205	8.744	14.269	15.827	10.487	14.37	11.56	11.313	11.783	14.736	15.829	15.92	17.74	13.854	13.976
evm.model.BG.499.p	0.822	0.526	0.615	0.393	0.264	0.132	0.9	0.371	0.539	0.398	0.18	0.386	0.074	0.363	0.266	0.431	0.32	0.454	0.467	0.608	0.041
evm.TU.PTG006102L.8	356.718	299.961	432.704	391.321	337.084	330.171	378.967	338.303	394.524	318.902	352.065	371.059	355.617	370.713	393.194	310.045	331.634	375.927	306.322	302.362	489.285
evm.TU.PTG003713L.6	11.973	13.375	10.852	11.54	12.089	10.961	12.941	11.529	11.803	11.873	10.925	12.751	11.263	12.728	12.041	11.332	13.872	12.152	15.039	12.681	10.838
evm.TU.PTG002249L.21	4.105	1.183	7.871	34.351	1.425	1.979	1.44	1.862	0.162	1.388	2.163	0.85	3.447	8.556	11.895	4.74	6.83	13.175	5.128	11.502	4.581
evm.TU.PTG013981L.6	0	0.349	0.121	0.127	0.233	0	0.133	0	0	0	0	0	0.13	0	0	0	0	0	0	0	0
evm.TU.PTG004937L.31	0.054	0.054	0	0	0	0	0	0.22	0	0.412	0.293	0.105	0.3	0.215	0.054	0.351	0	0	0.109	0.116	0
evm.TU.PTG005736L.7	0.313	0.099	0.069	0.233	0.017	0.182	0.451	0.068	0.017	0.163	0	0	0.055	0.066	0.2	0.648	0.178	0	0.117	1.112	0.143
evm.TU.PTG000039L.109	0.052	0.415	0	0	0.104	0.365	0.474	0.266	0.053	0.171	0.342	0	0.233	0	0	0	0.281	0	0.053	0.113	0
evm.TU.PTG000395L.35	11.573	14.455	8.056	13.925	15.033	16.12	17.874	14.107	15.086	13.665	14.792	12.248	13.354	11.738	11.883	22.307	12.915	11.031	12.218	14.452	11.647
evm.TU.PTG013718L.3	150.747	124.562	211.086	278.86	283.694	307.519	257.6	322.596	277.998	195.795	236.629	192.672	166.604	208.123	239.823	109.11	172.527	271.794	153.153	233.526	240.926
evm.TU.PTG008904L.69	17.226	7.212	25.425	15.547	10.817	13.092	13.632	14.113	10.222	8.282	10.624	6.232	15.525	10.472	11.59	12.55	13.62	15.106	10.054	8.5	13.626
evm.TU.PTG001335L.1	0.529	0.715	0.404	1.185	0.967	0.64	0.816	0.638	0.622	0.718	0.733	1.203	0.871	1.78	1.023	0.764	0.438	0.358	0.237	0.626	0.461
evm.TU.PTG030846L.2	5.997	5.356	4.838	5.136	5.693	6.783	6.256	4.646	5.819	6.662	6.504	8.243	5.215	9.54	7.678	5.711	5.52	6.389	3.497	6.521	8.114
evm.TU.PTG006866L.6	0	0.501	0	0.068	0.126	0.314	0	0.193	0	0	0	0	0.07	0	0	0.068	0	0	0	0.136	0.077
evm.TU.PTG008143L.5	0.325	0.267	0.635	0.166	0.268	0.249	0.131	0.118	0.313	0.273	0.356	0.206	0.235	0.173	0.058	0.209	0.124	0.044	0.776	0.644	0.283
evm.TU.PTG012870L.30	171.076	194.778	187.217	98.015	155.13	157.638	166.454	194.69	155.585	111.207	133.978	239.568	198.791	155.39	155.64	208.232	236.98	239.103	151.071	149.003	179.478
evm.TU.PTG011788L.34	66.959	54.453	76.764	90.247	90.834	87.613	71.942	68.951	82.304	73.026	81.102	72.16	101.733	71.964	70.828	84.707	86.396	101.354	74.57	64.785	88.318
evm.TU.PTG003466L.46	0	0	0.638	0	0.462	0	0.35	0	0.157	0.169	0	0	0	0.154	0	0	0	0	0	0	0
evm.TU.PTG003457L.43	18.978	20.619	15.738	22.073	17.819	17.512	19.219	21.053	18.159	19.393	19.366	18.011	15.849	18.284	16.251	16.112	17.465	17.863	16.95	19.212	18.352
evm.TU.PTG016467L.12	2.814	2.133	1.209	5.067	3.599	1.752	2.102	4.379	1.989	3.413	4.467	1.804	2.39	3.798	2.453	1.695	2.624	3.127	4.235	2.532	1.438
evm.TU.PTG006814L.17	107.313	96.801	105.096	127.097	149.393	133.014	83.143	77.021	78.666	116.62	125.251	88.944	91.428	87.317	86.567	84.893	102.503	115.997	80.751	99.579	81.811
evm.TU.PTG009307L.12	6.458	5.711	5.407	5.067	5.219	5.457	5.043	5.299	5.815	5.722	4.247	5.899	4.075	5.46	5.383	13.629	5.08	6.127	6.237	5.788	3.431
evm.TU.PTG021306L.3	2.13	3.568	1.679	3.484	3.241	4.185	3.384	3.526	3.628	3.795	4.3	2.545	3.422	3.259	3.313	2.245	3.544	4.11	4.385	3.403	2.195
evm.TU.PTG001107L.5	2.499	1.135	2.124	4.264	4.613	3.418	2.85	3.845	2.619	1.748	1.805	2.502	2.289	3.249	4.078	6.696	1.106	1.961	2.94	1.976	1.893
evm.TU.PTG002879L.7	0	0	0	0	0	0	0	0	0	0	0	0.151	0	0	0	0	0	0.089	0	0	0.381
evm.TU.PTG009041L.1	8.004	8.491	10.283	9.395	10.981	7.606	8.966	12.891	11.943	10.573	11.39	10.17	9.669	6.624	8.45	7.665	7.29	9.375	9.408	6.566	10.923
evm.TU.PTG008642L.15	23.505	12.979	24.018	19.194	12.635	11.596	23.116	25.908	22.403	13.13	12.793	13.085	26.502	20.346	25.988	23.747	16.89	15.957	17.353	25.917	26.79
evm.TU.PTG029340L.5	3.539	5.772	2.322	6.486	4.483	7.474	3.824	7.261	9.545	4.915	5.922	4.923	5.215	5.048	2.072	2.44	7.858	4.503	3.971	8.711	10.121
evm.TU.PTG003853L.25	0.73	0.243	0.253	1	0.65	0.352	0.801	0.721	0.831	0.743	0.741	0.026	0.545	0.434	0.601	0.443	1.315	1.307	0.85	0.676	0.901
evm.TU.PTG000620L.17	25.206	37.836	31.87	33.174	35.305	28.503	29.71	29.921	35.117	29.057	29.181	22.545	37.735	30.508	29.501	34.835	25.221	30.971	18.112	21.455	29.724
evm.TU.PTG009015L.437	0.423	0.317	1.759	0.115	0.106	1.274	0	0.543	0.325	0.582	0.232	0.518	0.119	0.319	0.214	0.347	0.114	1.097	0.86	0.806	0.523
evm.TU.PTG010942L.13	1.359	0.596	0.6	0.709	1.008	0.784	1.338	1.108	1.202	0.409	0.286	0.492	0.625	0.972	1.036	1.077	0.745	0.129	0.718	1.073	0.943
evm.TU.PTG008059L.13	5.442	17.198	12.374	25.281	19.612	23.161	6.708	20.214	12.509	22.31	19.507	12.811	12.35	9.299	11.453	7.707	7.477	11.512	30.455	7.357	19.43
evm.TU.PTG007382L.17	33.791	32.584	28.703	29.95	38.86	35.244	29.326	32.696	29.908	32.253	35.054	29.579	34.59	22.54	24.021	26.721	26.922	36.932	33.46	39.839	40.253
evm.TU.PTG007589L.6	0.055	0	0	0	0.055	0.111	0	0	0	0	0	0	0	0.887	0.335	0	0.06	0	0	0	0
evm.TU.PTG014633L.5	9.336	15.631	7.611	9.257	10.23	12.724	18.147	10.748	13.08	11.519	11.443	14.768	10.277	12.296	12.43	11.397	13.422	9.614	20.314	18.12	12.403
evm.TU.PTG002501L.11	60.282	57.898	88.056	66.352	62.33	55.901	60.146	64.329	65.475	51.339	64.444	61.461	65.123	60.974	69.301	58.699	67.495	59.724	47.966	59.747	62.124
evm.TU.PTG000354L.28	0.326	0.342	0.178	0.643	0.187	0.218	0.159	0.112	0.239	0.068	0.119	0.274	0.296	0.374	0.267	0.475	0.185	0.107	0.379	0.287	0.499
evm.TU.PTG003829L.78	153.053	115.313	283.223	162.829	135.415	119.124	124.313	156.773	152.721	110.535	132.73	122.04	171.37	127.265	133.593	166.859	166.92	198.602	118.403	126.377	260.338
evm.TU.PTG005737L.25	0.198	0.418	0.16	0.959	0.818	0.663	0.402	0.316	0.677	0.751	0.701	1.014	0.271	0.509	0.513	0.842	0.286	0.736	0.313	0.431	0.19
evm.TU.PTG003762L.24	7.943	8.918	9.626	9.932	8.757	7.985	6.979	9.646	7.664	7.805	9.743	7.64	9.201	8.817	9.876	10.379	8.74	10.568	7.871	5.926	9.128
evm.TU.PTG013549L.23	0.235	0.437	0.594	0.987	0.303	0.877	7.55	10.619	9.955	0.776	0.7	6.876	0.79	5.566	5.065	0.257	0.654	0.619	0.648	0.329	0.747
evm.TU.PTG005279L.33	1.298	0.839	1.348	2.409	1.301	0.613	2.873	1.801	1.799	1.511	1.088	1.196	1.111	2.069	2.625	1.25	0.661	1.318	0.543	2.906	1.603
evm.TU.PTG010091L.6_evm.TU.PTG010091L.4	40.068	36.696	32.083	40.97	40.134	49.073	46.286	46.93	42.389	40.561	41.092	38.372	39.613	33.523	31.872	29.071	40.463	42.625	35.581	45.379	31.489
evm.TU.PTG009831L.2	0.738	3.049	0.92	2.516	2.96	3.208	1.346	2.22	1.613	2.271	1.51	3.082	1.542	1.234	1.045	1.343	1.543	1.586	1.948	1.872	1.883
evm.TU.PTG016614L.8	18.492	28.305	12.734	17.063	15.45	18.583	21.593	26.871	24.67	28.496	28.528	26.445	28.45	16.909	17.178	9.683	16.371	10.84	19.049	24.949	19.788
evm.TU.PTG008893L.16	3.79	2.41	4.612	3.123	3.416	3.11	3.535	4.555	2.707	3.282	3.105	3.11	2.486	4.418	2.903	5.056	4.927	4.45	3.419	3.205	2.741
evm.TU.PTG001002L.18	155.21	121.117	210.797	202.045	166.645	150.275	177.69	178.783	154.588	133.209	143.067	142.167	193.997	212.836	206.495	292.904	259.898	318.398	157.764	158.172	188.313
evm.TU.PTG001049L.38	7.13	4.425	4.897	8.257	12.913	8.017	9.703	6.959	7.424	10.049	13.992	5.74	4.893	3.635	5.117	61.891	4.664	4.832	3.152	7.128	3.692
evm.TU.PTG017168L.8	2.104	2.103	1.137	3.022	1.435	2.111	2.303	1.295	1.725	1.665	2.122	1.4	1.696	2.45	0.681	1.654	1.183	0.678	1.025	2.014	1.663
evm.TU.PTG025025L.3	1.247	0.499	2.332	1.629	3.752	1.752	1.138	2.815	1.023	2.468	3.282	0.733	2.235	2.504	0.757	3.541	0.81	1.436	1.773	1.899	0.308
evm.TU.PTG004390L.16	55.656	57.127	85.279	84.042	90.881	60.112	61.092	54.482	56.561	44.045	50.375	53.683	85.588	59.567	53.834	80.047	64.32	56.225	56.848	47.964	59.025
evm.TU.PTG011657L.15	24.186	19.597	32.807	19.671	19.541	17.901	18.341	22.52	25.266	18.327	18.79	16.663	17.353	22.86	22.086	18.714	14.477	17.975	23.121	21.193	22.615
evm.TU.PTG001671L.25	0.089	0.089	0.093	0	0.717	0.09	0.102	0.092	0.366	0	0	0	0	0	0	0	0	0	0	0.194	0
evm.TU.PTG008812L.13	17.397	4.505	14.045	7.388	3.645	6.299	6.133	4.191	4.095	5.813	5.895	6.146	3.499	15.591	15.649	7.118	5.98	7.367	3.172	6.437	14.951
evm.TU.PTG001715L.30	1.42	4.03	3.481	6.488	5.068	3.703	4.857	5.418	6.402	7.679	8.031	5.503	4.579	3.306	3.619	6.882	5.775	6.799	5.996	5.25	4.769
evm.TU.PTG002329L.33	12.409	10.345	7.623	17.564	10.473	10.267	12.715	13.901	9.434	9.115	9.82	8.041	13.616	14.003	11.971	10.925	18.06	14.306	14.202	15.898	11.179
evm.TU.PTG007752L.4	32.135	4.189	9.887	4.275	2.977	5.08	6.97	1.881	3.579	7.103	7.562	5.812	1.858	8.589	13.6	7.341	3.967	1.809	1.684	5.602	6.361
evm.TU.PTG002562L.77	41.147	43.965	32.986	29.677	40.075	34.061	36.794	33.623	35.348	40.59	33.94	52.421	37.849	40.809	38.379	48.245	35.179	34.258	39.872	35.033	32.607
evm.TU.PTG005624L.5	12.694	14.731	14.778	14.737	13.41	12.989	15.154	16.341	15.714	19.666	19.891	9.172	21.462	8.379	11.114	12.277	17.324	18.339	14.183	16.397	13.254
evm.TU.PTG006709L.31	4.65	6.77	4.098	6.19	6.22	6.996	5.735	5.48	6.62	6.905	7.094	4.726	4.918	6.002	6.398	4.625	5.428	5.545	5.242	5.652	4.651
evm.TU.PTG011553L.2	11.552	29.319	5.843	12.963	6.489	13.044	83.45	14.827	9.297	6.183	3.381	6.69	2.777	23.978	25.63	124.468	45.663	17.963	15.104	63.797	34.428
evm.TU.PTG002653L.21	0.491	0.178	0.093	0	0.179	0.09	0.356	0.092	0.274	0.687	0.196	0.175	0	0.179	0.181	0.195	0.145	0	0.453	0.485	0.055
evm.TU.PTG005996L.20	16.026	14.316	10.001	18.649	14.244	13.485	18.944	15.535	13.776	13.487	15.572	13.101	23.728	21.446	17.989	15.253	19.366	16.759	29.2	19.853	17.686
evm.TU.PTG017293L.2	10.33	9.795	9.836	8.141	11.95	10.494	3.398	10.528	4.886	10.918	13.428	5.379	9.638	9.503	10.581	11.349	10.528	12.653	5.377	3.168	7.767
evm.TU.PTG019016L.4	15.994	11.943	12.603	20.001	9.769	11.433	22.011	16.028	15.448	16.773	17.33	37.607	19.76	23.248	23.054	14.651	7.556	4.021	26.126	18.191	22.018
evm.TU.PTG011216L.3	0	0.74	0	0	0	0	0	0.152	0	0	0	0	0	0	0.3	0	0	0	0.301	0	0
evm.TU.PTG007159L.16	39.816	39.867	34.29	32.055	23.952	21.349	28.396	27.994	23.665	37.083	26.107	23.949	36.394	33.349	32.287	29.953	26.153	29.416	57.318	34.558	30.57
evm.model.BG.272.p	20.161	32.023	13.709	15.25	15.834	18.077	24.753	22.64	13.618	12.957	16.113	21.693	16.102	19.504	18.641	17.141	13.783	13.726	12.427	19.152	21.185
evm.TU.PTG007815L.58	4.906	3.8	3.562	4.445	3.528	3.784	4.115	5.583	3.469	5.098	5.525	4.845	3.039	5.522	4.78	6.088	3.822	4.549	4.42	4.135	3.277
evm.TU.PTG009512L.27	3.413	4.304	1.988	3.748	6.365	6.143	3.565	2.618	2.223	3.436	3.951	0	3.357	5.603	4.807	7.139	7.073	4.59	0.032	0.104	2.836
evm.TU.PTG002346L.26	0.11	0	0.285	0.358	0.055	0.11	0.312	0.45	0.449	0.301	0.24	0.161	0	0	0.055	0.179	0.237	0.252	0.056	0.119	0.203
evm.TU.PTG005966L.81	25.069	27.202	22.677	28.62	28.345	28.686	28.917	26.497	25.28	26.398	30.351	20.441	23.588	24.466	23.55	31.261	30.736	29.109	32.243	26.548	20.171
evm.TU.PTG020002L.17	7.701	5.623	5.844	8.98	4.947	5.828	5.153	3.878	5.198	3.497	4.903	4.965	3.769	6.803	7.042	5.034	6.334	5.573	6.366	6.418	3.644
evm.TU.PTG001908L.33	0	0	0	0.205	0	0	0.054	0.338	0	0	0	0.046	0.105	0.142	0.143	0	0.102	0	0.143	0.051	0
evm.TU.PTG002509L.28	3.442	2.665	3.274	3.323	3.403	3.283	4.146	3.059	3.006	2.025	3.508	1.305	3.257	1.168	1.643	3.202	3.409	4.409	2.904	4.666	1.796
evm.TU.PTG012435L.18	6.486	5.253	4.542	7.246	6.416	6.695	9.13	6.831	8.353	5.029	5.618	5.838	5.106	6.917	8.244	3.462	5.105	5.383	5.585	7.746	5.596
evm.TU.PTG002730L.36	12.732	17.444	12.482	17.431	17.499	16.358	13.702	13.793	14.22	16.354	14.27	16.662	17.299	15.65	14.178	15.93	12.997	16.961	16.7	14.467	13.778
evm.TU.PTG018484L.16	0	0	0	0	0	0	0	0	0.016	0	0	0	0.036	0	0	0.522	0	0	0	0	0
evm.TU.PTG005841L.12	0	1.885	0	0.912	0	0.21	1.434	2.15	1.074	2.765	4.135	1.231	1.877	1.472	2.967	0.229	0.227	0	3.617	2.051	0.518
evm.TU.PTG006541L.26	1.073	1.138	0.819	0.691	0.878	1.032	1.099	1.348	0.898	0.963	0.96	1.329	1.03	1.582	1.572	1.578	1.066	1.084	0.978	1.238	1.136
evm.TU.PTG001563L.44	34.381	64.32	40.326	45.601	45.555	48.512	39.166	57.977	41.469	56.564	57.521	66.948	38.716	36.355	41.093	26.004	44.02	47.227	48.359	59.102	56.629
evm.TU.PTG008699L.53	18.073	19.744	22.345	26.687	18.274	20.045	27.056	29.786	29.601	22.261	22.7	18.101	26.824	22.127	22.644	23.151	23.515	27.973	22.418	20.026	24.768
evm.TU.PTG010121L.10	2.56	0	2.621	0.04	0.073	0	0.042	0	0	0	0.08	0.107	0.164	2.239	1.591	0	0.119	0	0	0	4.11
evm.TU.PTG002730L.9	19.628	22.368	14.005	12.573	13.794	12.512	13.596	12.23	17.106	21.072	17.493	18.672	15.609	11.783	11.873	9.813	17.559	15.098	19.458	14.063	20.384
evm.TU.PTG013647L.5	14.531	12.065	16.603	15.687	18.043	15.248	11.98	13.414	11.454	12.655	12.742	10.502	12.64	14.808	15.373	14.643	17.409	16.083	13.275	12.64	18.079
evm.TU.PTG014663L.4	29.605	41.317	32.231	41.174	34.511	36.159	38.668	39.097	40.277	40.596	43.269	48.958	37.552	38.834	34.708	33.653	40.018	40.832	42.341	38.572	31.027
evm.TU.PTG003295L.29	0.43	0.399	0.223	0.768	0.462	0.37	0.49	0.756	0.346	0.439	0.539	0.331	0.653	0.431	0.559	0.134	0.166	0.601	0.53	0.401	0.152
evm.model.BG.516.p	0.997	0.658	0.938	0.716	0.452	0.472	0.407	0.772	0.848	0.599	0.577	0.847	0.442	0.566	0.742	0.76	0.631	0.931	0.878	0.941	0.348
evm.TU.PTG004604L.21	12.063	7.05	11.433	11.753	6.526	10.425	10.453	13.562	9.324	10.301	10.982	10.54	11.103	10.158	8.995	4.167	10.947	13.651	8.371	10.042	7.868
evm.TU.PTG016371L.3	0	0	0	0.45	0	0.104	0	0.106	0	0.114	0	0.101	0	0.104	0	0	0	0.238	0	0	0
evm.TU.PTG010823L.72	6.719	8.421	5.872	11.371	10.052	12.838	11.31	8.205	5.793	11.372	6.43	6.994	6.807	9.206	8.198	6.637	9.459	7.121	7.037	9.162	11.062
evm.TU.PTG004729L.19	45.356	70.367	72.521	52.859	55.571	57.573	47.746	59.906	54.777	79.053	63.836	78.396	58.441	54.069	60.339	48.599	50.918	58.875	57.284	52.24	58.8
evm.TU.PTG008879L.2	1.125	1.365	0.551	0.629	1.031	0.87	0.495	0.857	0.543	1.06	1.057	0.755	0.756	1.371	1.251	0.842	1.234	0.647	1.174	0.908	1.21
evm.TU.PTG017427L.2	1.727	0.622	1.584	1.27	1.217	1.202	1.1	1.085	1.419	1.043	1.023	1.797	0.679	1.202	1.101	1.308	1.094	1.003	1.721	1.709	0.538
evm.TU.PTG001778L.5	28.373	7.826	33.874	6.214	9.236	10.534	4.622	5.102	6.986	4.658	6.665	34.714	5.879	33.377	30.465	5.934	6.178	6.257	8.79	6.311	8.303
evm.TU.PTG002472L.30	0.868	0.496	0.558	0.63	0.87	1.285	1.273	1.145	0.551	0.863	2.175	1.537	0.648	0.581	0.502	1.173	1.162	0.428	0.671	0.584	0.153
evm.TU.PTG010495L.25	9.045	9.849	13.444	12.6	8.847	10.105	11.739	17.348	11.793	16.531	15.517	11.984	12.309	12.141	12.829	5.901	9.385	11.639	11.831	14.913	10.941
evm.TU.PTG003700L.12	0.297	1.337	0.54	0.081	0.373	0.224	0	1.067	0.457	0.163	0.407	0.218	0	0.075	0.526	0.406	0.08	0.513	0.377	0.404	0.367
evm.TU.PTG011296L.19	11.357	9.31	7.978	9.778	11.715	9.999	12.018	9.889	10.215	10.149	10.658	11.276	9.24	11.89	8.676	10.169	10.163	7.524	9.372	10.662	8.273
evm.TU.PTG004175L.21	0.614	0.153	0.159	0	0.154	0.462	0.175	1.102	0.629	1.013	0.673	1.052	0	1.233	0.932	0.168	0.332	0.707	0.312	0.334	0
evm.TU.PTG011152L.8	0.046	0	0	0	0.206	0.298	0.469	0	0.984	0	0	0.045	0.282	0	0.023	0.05	0	0	0	0	0
evm.TU.PTG004374L.23	304.853	90.724	443.722	186.818	136.469	469.805	67.323	250.285	82.673	40.428	112.442	184.746	143.115	52.562	115.958	292.76	209.62	351.131	76.861	65.182	124.209
evm.TU.PTG003906L.11	67.14	76.314	84.842	77.399	74.434	85.148	71.734	92.687	77.973	81.857	92.511	103.857	84.011	93.913	84.322	59.281	62.001	91.674	61.675	76.786	85.138
evm.TU.PTG007426L.14	15.734	14.447	10.763	23.705	17.87	18.605	18.719	18.807	22.897	16.499	21.594	19.407	18.954	16.733	18.715	17.922	24.905	25.229	17.443	18.037	16.005
evm.TU.PTG009119L.13	0.341	2.554	0.354	12.605	3.588	1.538	1.554	1.223	0.698	9.552	9.525	4.336	2.48	1.026	0.517	5.022	4.792	4.511	3.286	2.964	1.473
evm.TU.PTG002656L.18	0	0	0	0	0	0	0	0	0	0	0	0	0	0	0	0	0	0	0	0	1.848
evm.TU.PTG008675L.12	12.681	8.583	13.08	9.101	7.54	10.355	10.3	10.452	10.67	11.201	7.901	11.149	13.701	11.834	11.745	9.618	10.203	11.422	11.969	8.564	11.318
evm.TU.PTG026869L.11	0	0.207	0	0.226	0	0	0.71	0	0.638	0	0	0	0	0	0.42	1.586	0	0.478	0	1.579	0.256
evm.TU.PTG006726L.99	6.542	5.162	5.026	7.61	6.323	7.325	7.17	5.483	6.778	5.996	5.463	5.144	7.061	8.203	7.606	7.617	8.232	8.073	5.04	7.961	5.818
evm.TU.PTG004926L.4	0	0	0	0	0	0	0	0	0	0	0	0	0	1.128	0.487	0	0	0	0	0	0
evm.TU.PTG011109L.15	690.478	516.454	698.436	581.237	556.603	815.259	864.279	858.916	675.326	480.752	574.638	615.251	601.47	652.806	642.984	579.292	607.372	550.089	362.727	668.201	433.846
evm.TU.PTG015235L.14	27.156	2.754	15.097	7.432	1.353	1.861	26.029	0.49	4.811	5.192	1.356	3.164	1.637	1.298	7.506	82.25	9.396	0.259	1.57	18.097	4.026
evm.TU.PTG025650L.17	4.95	7.158	4.32	4.128	4.902	5.149	6.038	3.891	4.449	5.955	5.182	8.062	4.611	5.762	5.478	4.961	4.323	4.414	5.169	3.464	5.11
evm.TU.PTG001641L.7	1.265	0	0	0.59	0	0	0.618	0	0.185	0	0	0	0	0	0.183	5.325	0	0	0	0.589	0
evm.model.BG.284.p	0.41	0.205	0.761	0.51	0.94	0.294	1.169	0.451	0.93	0.837	0.835	1.089	0.426	0.441	0.77	0.352	0.253	0.101	1.011	1.274	0.506
evm.TU.PTG003836L.42	32.133	20.973	26.877	27.12	25.363	25.69	26.026	23.088	20.587	25.321	27.152	25.017	26.557	26.866	27.764	23.884	24.858	24.579	31.23	24.534	23.767
evm.TU.PTG016812L.5	14.478	21.974	36.391	51.338	45.43	117.436	22.012	31.351	25.186	34.385	32.622	19.419	55.237	26.909	29.465	20.196	65.54	41.562	36.923	15.16	24.498
evm.TU.PTG003152L.3	5.258	0.45	1.248	0.654	2.109	1.808	4.625	0	0.77	0.826	1.317	0	0.505	1.96	2.279	3.608	1.787	0.173	0.915	2.124	0
evm.TU.PTG001866L.13	0.866	0.927	1.027	0.673	0.868	1.86	0.141	1.395	0.253	0.748	0.407	1.452	0.831	0.869	0.125	0.675	1.404	0.142	1.004	1.95	0.305
evm.TU.PTG026716L.2	1.304	0	0.077	0	0	0	0	0	0	0	0	0	0	0	0	0.122	0	0	0	0.041	0.092
evm.TU.PTG009976L.46	0.452	0.79	0.782	0.491	0.453	0.566	0.343	0.154	0.54	0.372	0.33	0.442	0.632	0.076	0.152	1.109	1.262	0.65	1.49	0.45	0.279
evm.TU.PTG000323L.8	1.54	0.85	0.597	0.925	0.945	0.738	0.603	0.566	0.471	0.581	0.403	0.765	0.978	1.384	0.79	1.003	0.92	0.661	1.726	1.174	0.709
evm.TU.PTG004961L.14	36.285	36.522	37.532	44.265	29.043	45.945	43.067	58.741	28.845	27.285	42.355	31.408	42.232	51.519	52.794	25.422	37.974	44.774	20.988	45.579	32.607
evm.TU.PTG003284L.11	14.258	13.278	14.632	12.895	12.803	13.613	12.667	15.741	14.2	9.945	13.934	10.929	9.873	11.781	12.509	10.502	13.192	15.622	13.078	14.757	12.656
evm.TU.PTG018282L.19	0.181	0	0.188	0.246	0.363	0.136	0.052	0	0.093	0.05	0.05	0.664	0.557	0.227	0	0.296	0.245	0.052	0.184	0.098	0.112
evm.TU.PTG015444L.7	24.345	28.962	24.175	21.156	28.017	23.46	17.372	19.553	21.457	31.432	23.623	28.025	25.973	20.938	25.163	20.978	25.877	24.72	22.614	16.192	18.055
evm.TU.PTG002529L.21	39.275	38.433	42.711	33.815	34.834	36.948	26.922	30.067	30.881	38.903	33.66	34.371	40.239	31.519	33.398	32.029	37.013	40.222	40.601	32.282	29.336
evm.TU.PTG007598L.30	2.341	2.992	3.509	0.793	2.425	1.656	1.094	1.102	1.18	1.73	1.599	2.78	0.903	2.812	2.601	3.31	2.366	0.619	1.247	1.127	2.844
evm.TU.PTG000879L.33	23.3	27.394	25.403	23.324	21.495	19.96	20.421	22.978	25.785	22.156	24.907	27.329	19.189	20.164	20.643	22.214	23.814	24.753	24.304	23.034	30.989
evm.TU.PTG001967L.21	0.022	4.846	0.092	4.603	3.579	2.586	1.985	1.379	1.671	3.125	4.469	0.108	0.173	1.637	2.14	0.313	0.119	0.304	3.423	5.248	2.15
evm.TU.PTG018063L.2	0.605	1.374	1.657	3.172	2.758	1.324	0.941	2.426	1.24	2.298	2.834	2.046	1.725	1.877	0.89	1.681	1.249	2.659	1.117	2.094	1.698
evm.TU.PTG009938L.12	0.046	0	0.096	0	0	0	0.422	0	0.19	0	0.051	0	0.311	0	0	0.051	0.2	0.053	0	0.05	0.057
evm.model.BG.506.p	0.146	0.125	0.346	0.181	0.125	0.376	0.19	0.15	0.085	0.092	0.068	0.041	0.14	0.272	0.232	0.5	0.203	0.072	0.275	0.136	0.18
evm.TU.PTG000907L.3	6.696	4.875	4.122	8.185	6.797	9.785	10.275	12.084	5.38	6.271	10.286	4.329	8.516	6.845	7.19	4.061	9.3	8.565	5.916	12.316	5.512
evm.TU.PTG008984L.20	23.741	22.99	35.397	30.586	27.732	30.194	29.531	37.226	33.815	22.913	30.879	24.96	36.375	30.838	29.696	26.166	31.699	35.566	24.445	34.832	30.155
evm.TU.PTG020946L.33	42.317	26.189	36.955	29.721	30.747	32.148	27.842	27.746	33.255	24.731	21.774	28.792	26.389	21.146	28.35	17.933	19.554	25.384	27.368	21.163	21.605
evm.TU.PTG001054L.2	0	0	0	0.539	0.165	0	0	0	0	0.181	0.362	0.323	0	0	0	0	0	0.19	0.335	0	0
evm.TU.PTG012733L.5	4.618	3.311	3.911	4.205	4.731	4.481	3.606	2.574	3.961	4.249	3.356	5.208	5.171	3.174	3.757	2.356	4.126	2.196	4.382	3.439	4.091
evm.TU.PTG004621L.6	13.285	14.85	10.645	15.672	13.592	15.048	12.428	14.275	12.262	12.14	12.204	14.595	17.121	15.292	16.945	12.668	14.271	14.335	13.174	14.289	9.663
evm.TU.PTG000173L.26	1.063	0.531	2.839	2.478	0.99	1.066	4.156	2.103	4.513	1.085	1.415	3.79	3.401	0.838	1.536	2.072	0.821	1.486	4.933	3.716	4.313
evm.TU.PTG006062L.21	0.224	0.134	0.14	0.024	0.404	0.854	0.077	0.023	0.046	0.074	0.049	0.197	0.1	0.022	0.136	0.049	0.121	0.103	0.136	0.195	0.028
evm.TU.PTG003628L.23	5.898	16.868	4.403	6.846	4.092	4.939	7.625	6.4	7.312	5.499	5.887	8.736	2.742	7.504	6.444	5.72	7.404	6.001	7.777	6.814	4.421
evm.TU.PTG000309L.7	15.177	24.668	33.888	15.085	22.399	16.078	10.149	13.058	26.927	21.011	12.594	16.903	23.704	13.489	11.404	24.312	16.57	16.083	39.128	10.527	24.695
evm.TU.PTG006119L.26	2.627	0.716	0.496	2.209	3.712	2.995	0.136	2.94	0	2.625	2.618	1.286	0.669	1.079	1.812	2.347	5.296	4.536	2.061	2.597	2.212
evm.TU.PTG000059L.5	0.144	0	0	0.392	0.072	0.361	0	0.295	0	0.158	0.632	0	0	0.145	0.437	1.337	0.234	0.332	0	0.157	0.089
evm.TU.PTG005399L.38	29.214	36.551	33.369	41.628	41.813	34.771	31.199	30.671	34.384	35.895	35.271	26.936	27.554	28.364	29.705	34.03	31.598	37.527	33.63	32.285	56.328
evm.TU.PTG001843L.14	8.475	0.114	4.045	0.623	0	0	9.402	0.705	1.174	1.637	0	0	0.256	0.115	0.695	41.383	3.716	0	0	3.362	0
evm.TU.PTG008941L.2	7.851	1.507	5.989	3.619	2.268	4.849	10.672	10.282	4.454	3.462	4.57	3.343	6.406	6.054	8.837	6.585	7.148	7.403	4.232	8.826	4.819
evm.TU.PTG010172L.45	0	0.375	0.097	0	0.188	0.752	0	0.577	0.577	0.309	0.411	0.367	0.315	0.376	0	0.512	0.203	0.216	0.476	0.714	0.463
evm.TU.PTG000895L.35	17.007	17.437	26.215	22.443	19.802	16.179	29.652	21.834	25.299	18.454	27.182	20.727	22.606	20.924	19.309	21.801	25.517	19.83	14.145	27.204	25.335
evm.TU.PTG002776L.34	2.556	6.471	4.602	4.449	4.613	6.495	9.326	6.117	5.937	4.121	7.284	4.503	3.243	5.985	6.031	3.348	6.819	3.53	6.399	7.967	5.26
evm.TU.PTG001286L.45	0	0.037	0	0.12	0.11	0.11	0.042	0.264	0.038	0.242	0.161	0.036	0.164	0.553	0.334	0.681	0.318	0.676	0	0	0.77
evm.TU.PTG008121L.1	11.477	6.404	8.003	6.97	7.865	6.847	9.217	6.531	8.672	7.57	6.542	4.435	9.342	6.23	8.054	17.694	8.787	4.825	11.67	11.481	8.823
evm.TU.PTG000136L.17	10.413	6.982	20.263	12.189	11.63	9.916	11.573	11.627	10.536	9.128	9.102	10.45	16.382	8.996	13.73	16.836	18.106	22.001	10.57	13.76	10.579
evm.TU.PTG000425L.42	6.952	5.072	4.319	4.67	3.721	4.014	6.882	5.572	2.451	3.907	4.876	3.501	6.933	6.327	6.556	6.272	7.689	5.378	4.765	5.615	6.348
evm.TU.PTG004569L.28	0.76	1.14	0.819	1.065	1.229	1.03	0.683	0.897	0.672	0.836	0.719	0.809	0.745	0.983	1.067	0.903	1.079	0.875	0.984	1.137	0.692
evm.TU.PTG009624L.4	321.283	379.269	372.704	395.568	388.98	388.099	376.333	384.987	347.017	498.684	480.482	429.675	278.612	357.606	355.275	323.035	396.853	456.708	322.005	381.285	491.055
evm.model.BG.360.p	1.696	3.502	1.182	2.137	2.372	2.328	3.003	2.358	3.545	3.705	3.229	2.25	2.799	2.822	2.167	3.143	2.511	1.696	2.673	2.063	1.185
evm.TU.PTG004054L.5	0	0.088	0	0	0	0.176	0	0	0	0	0	0	0.098	0.353	0	0	0	0	0	0	0.108
evm.TU.PTG004554L.32	2.975	3.584	4.056	2.63	3.222	2.371	2.423	1.308	2.504	3.212	1.398	5.07	3.837	3.972	3.841	2.088	3.103	2.11	2.535	0.347	1.64
evm.TU.PTG009015L.405	0	0.107	0.167	0.116	0.107	0	0.061	0.165	0.055	0.235	0.293	0	0.06	0.054	0.108	0.058	0.174	0.37	0.163	0.175	0
evm.TU.PTG011319L.1	0.428	0	0	0.155	0.143	0	0	0	0	0	0	0	0	0	0	0	0	0	0	0.465	0
evm.TU.PTG004988L.5	0	0	0	0	0.191	0	0	0	0	0	0	0	0	0.382	0.865	0	0	0	0	0	0
evm.TU.PTG014335L.16	4.806	3.202	2.773	4.938	5.354	7.23	5.784	10.406	2.462	4.109	4.682	3.136	8.669	5.627	2.43	3.498	3.754	5.839	5.149	9.29	2.308
evm.TU.PTG008893L.14	0	0	0	0	0	0	0.784	0	0.176	0	0	0	0	0	0	0	0	0	1.221	0.56	0
evm.model.BG.62.p	0.79	0.433	0.556	0.25	0.486	0.742	0.523	1.046	0.34	0.589	0.531	0.299	0.371	0.537	0.541	0.334	0.441	0.792	0.569	0.36	0.881
evm.TU.PTG005684L.44	7.131	9.213	5.19	7.706	9.923	6.813	7.523	7.464	10.241	8.053	6.488	6.838	7.713	7.644	7.065	8.58	7.923	7.371	6.894	6.172	6.649
evm.TU.PTG005693L.56	16.688	31.937	17.066	19.704	33.594	30.754	10.326	13.269	12.727	16.638	17.726	8.484	24.19	19.216	21.718	13.276	15.532	13.7	23.506	15.474	34.343
evm.model.BG.113.p	11.541	11.323	8.335	10.887	10.625	11.955	11.114	9.562	11.101	12.323	10.891	11.019	11.363	10.304	11.409	21.669	11.921	9.128	10.134	11.78	9.354
evm.TU.PTG016958L.6	0	0	0.242	0	0	0	0.266	0	0	0.384	0	0	0	0	0	0	0	0.268	0	0	0
evm.TU.PTG000312L.21	23.362	18.43	25.115	24.997	23.582	25.663	21.802	27.034	19.989	19.772	22.177	20.579	18.107	19.19	19.475	17.407	24.189	23.394	31.059	39.265	17.615
evm.TU.PTG014787L.29	0	0.063	0	0.068	0.126	0	0	0.387	0	0	0	0.123	0	0	0.318	0	0	0.072	0.064	0	0
evm.TU.PTG003578L.10	6.986	5.722	12.094	6.756	7.393	7.299	6.859	6.27	5.966	7.893	7.658	7.122	4.128	6.427	7.163	4.555	5.142	6.925	7.485	7.596	7.068
evm.TU.PTG013161L.31	0.114	0	0	0.494	0	0	0.907	0.078	1.009	0.375	0.498	0.074	0.933	0.19	0.115	0.372	1.311	0.567	0.307	1.77	0.094
evm.TU.PTG014154L.38	112.938	113.303	146.632	150.047	123.352	110.241	126.446	126.591	134.969	139.972	154.117	116.964	139.134	131.797	144.512	137.817	145.511	178.62	121.125	116.479	128.339
evm.TU.PTG005025L.8	17.193	17.843	15.037	18.325	19.845	19.075	19.56	18.989	19.925	19.028	22.079	16.334	19.815	18.814	18.448	15.168	17.505	18.451	14.734	17.852	17.155
evm.model.BG.813.p	3.186	3.649	2.585	4.044	3.427	4.161	5.411	2.791	4.183	2.225	3.565	3.573	3.604	2.765	3.625	3.587	2.728	2.483	3.537	4.006	2.95
evm.TU.PTG016028L.2	2.211	1.657	2.871	2.238	3.756	3.943	2.661	1.638	2.832	2.093	1.784	4.448	1.444	1.356	2.236	6.738	1.096	1.591	6.328	4.207	1.744
evm.TU.PTG005416L.55	38.471	32.256	51.92	50.739	46.958	52.801	46.224	42.993	37.407	38.072	52.524	35.44	40.101	55.399	48.958	42.322	51.402	65.692	29.464	34.238	43.857
evm.TU.PTG000878L.8	19.189	15.043	18.291	24.315	21.201	27.476	34.151	27.633	22.749	17.371	20.457	21.802	27.889	20.845	25.723	23.414	33.371	29.279	20.395	22.094	20.349
evm.TU.PTG012973L.41	0	0	0	0	0	0	0	0	0	0	0	0.249	0	0.51	0.385	0.139	0	0	0	0	0
evm.TU.PTG011305L.16	11.03	29.399	17.985	15.564	14.947	21.324	23.935	31.336	27.471	24.03	18.393	15.245	17.739	21.067	23.122	14.304	16.269	16.853	49.13	26.678	18.737
evm.TU.PTG004876L.30	2.941	2.695	4.634	9.334	4.522	4.672	2.963	5.129	3.919	2.964	3.385	1.967	4.83	3.297	2.677	3.104	2.068	2.088	4.927	4.371	4.479
evm.TU.PTG008663L.3	33.475	30.897	25.329	28.852	30.708	33.782	29.938	27.556	26.53	30.292	27.531	29.6	26.87	27.269	28.198	37.5	31.478	26.641	33.691	33.216	31.138
evm.TU.PTG017775L.8	9.729	8.627	7.826	7.481	7.188	6.677	7.841	8.028	8.621	8.041	6.655	8.806	9.009	6.02	6.806	8.705	7.833	7.915	12.549	8.988	7.677
evm.TU.PTG022119L.24	86.513	114.006	102.52	102.633	106.576	132.466	131.848	174.781	151.939	104.5	108.675	121.052	112.76	123.061	134.405	86.515	117.21	130.659	101.718	138.134	111.513
evm.TU.PTG002872L.13	29.632	31.599	30.955	27.462	26.916	25.192	24.499	34.637	31.447	25.613	24.754	29.085	29.68	26.859	30.608	35.713	28.855	24.975	36.463	26.622	30.281
evm.TU.PTG009265L.8	0.508	0.279	0.255	0.357	0.592	0.625	1.308	0.336	0.991	0.324	0.216	0.786	0.734	0.625	0.514	0.895	0.55	0.283	2.063	1.729	0.425
evm.TU.PTG004981L.31	29.347	15.463	30.318	43.103	15.128	27.805	24.37	35.697	13.566	18.795	32.134	22.886	52.717	42.131	36.745	27.163	28.913	24.235	37.464	47.729	48.327
evm.TU.PTG002016L.41	0.096	0.096	0.298	0	0.096	0.672	0.218	1.276	0.098	0.421	0	0.187	0.107	0.288	0.194	0	0.207	0.33	0.097	0	0.354
evm.TU.PTG003216L.16	0	0.279	0.194	0.811	0	0.093	0.212	0.382	0.286	0.717	0.919	0.547	0	0.561	0.283	0.508	0.101	0.751	0	0.506	0.115
evm.TU.PTG010995L.2	40.873	48.864	38.294	44.665	43.274	48.04	41.597	41.948	45.668	33.704	39.392	49.98	45.156	53.795	48.482	50.852	43.01	46.894	48.754	39.226	56.647
evm.TU.PTG001577L.45	10.185	4.958	4.695	22.29	15.539	23.348	18.241	10.989	8.392	13.681	16.956	9.366	14.954	19.148	20.008	6.505	21.113	11.589	10.101	19.055	3.443
evm.TU.PTG007913L.8	25.547	31.589	22.82	23.292	24.995	25.797	27.827	26.227	25.067	28.434	29.118	23.998	21.847	24.229	20.334	24.084	29.252	26.513	26.872	31.21	26.082
evm.TU.PTG010938L.8	23.084	16.191	34.6	27.096	17.967	13.202	18.356	21.081	22.825	15.359	15.204	18.035	29.36	17.985	23.141	18.79	19.93	25.523	17.266	17.945	23.252
evm.TU.PTG002557L.11	182.394	184.839	397.391	220.268	230.502	217.608	176.115	200.113	194.459	163.08	207.727	165.345	229.536	202.434	188.829	247.932	202.502	228.088	153.43	159.663	266.298
evm.TU.PTG012360L.11	128.612	167.128	129.095	106.38	120.775	110.86	127.766	104.608	136.039	119.531	122.683	169.027	110.552	126.011	126.977	138.182	139.523	123.117	103.266	101.686	140.711
evm.TU.PTG000585L.3	12.606	13.609	8.956	15.16	14.337	19.118	20.058	16.691	14.883	14.176	17.365	13.291	13.759	16.191	15.199	16.529	13.261	12.606	11.297	15.661	10.358
evm.TU.PTG010983L.5	18.213	21.196	10.107	8.415	16.76	15.266	18.207	13.307	23.01	12.89	11.486	17.826	9.219	15.024	7.822	15.798	12.414	8.903	18.235	19.805	22.488
evm.TU.PTG009444L.26	22.466	23.598	15.071	19.972	19.866	20.187	25.083	24.324	20.464	21.094	25.31	21.48	16.187	19.572	20.827	17.429	23.568	20.413	22.699	27.596	23.886
evm.TU.PTG002928L.3	0.042	0.166	0.302	0	0.042	0	0	0	0.128	0	0.091	0	0.093	0.042	0	0.409	0	0	0.084	0	0.154
evm.TU.PTG008552L.26	2.923	0.687	1.593	0.296	0.447	0.682	0.706	0.248	0.488	0.706	0.646	2.314	0.702	2.933	2.139	0.453	0.482	0.33	0.475	0.394	1.986
evm.TU.PTG005702L.2	33.674	38.057	26.21	39.406	40.858	42.336	45.948	60.011	46.793	36.937	38.646	34.775	37.744	27.132	27.248	26.375	40.83	42.595	15.678	29.001	35.94
evm.TU.PTG004916L.9	12.548	13.253	17.748	17.718	14.722	13.658	14.917	14.787	13.862	17.119	16.291	17.595	20.128	14.022	16.02	21.179	16.075	25.303	12.015	11.612	17.581
evm.TU.PTG006583L.8	12.839	9.842	13.216	0	11.97	15.063	3.577	0	5.12	11.655	7.1	7.221	9.139	4.49	4.965	0.095	0.126	0	7.607	6.759	3.694
evm.TU.PTG003889L.19	20.761	27.798	19.794	26.119	23.972	27.207	23.037	26.913	25.342	29.383	31.493	28.795	32.72	24.128	26.933	25.171	26.819	25.182	21.474	24.822	18.264
evm.TU.PTG009583L.29	172.978	203.205	175.373	93.654	183.375	149.775	133.104	118.162	151.582	177.416	136.452	289.912	103.198	211.785	207.119	178.559	147.319	150.715	163.695	100.469	304.903
evm.TU.PTG004519L.30	0.382	0.297	0.485	0.693	0.468	0.426	0.339	0.218	0.348	0.14	0.512	0.623	0.38	0.213	0.429	0.742	0.276	0.098	0.776	0.185	0.682
evm.TU.PTG005516L.76	0.299	0.149	0.388	0.488	0.824	0.525	1.108	1.533	1.148	1.314	0.491	0.146	0.084	0.825	0.378	0.245	0.242	1.29	0	0.325	1.568
evm.TU.PTG020708L.4	0.169	0	0.088	0	0.042	0.042	0.048	0	0	0.093	0.046	0.083	0	0.381	0.043	0	0	0	0	0.092	0
evm.TU.PTG003056L.28	7.984	6.075	4.429	5.626	7.55	5.369	4.345	8.375	7.438	2.094	2.088	4.884	7.619	4.826	8.441	8.122	7.85	3.446	5.065	7.202	8.29
evm.TU.PTG001674L.3	11.087	10.901	16.292	11.67	10.845	10.488	8.942	11.65	10.161	11.296	12.252	14.381	7.368	13.842	13.765	9.053	11.115	17.64	14.823	9.214	10.462
evm.TU.PTG010766L.17	21.286	27.6	30.648	22.443	23.732	23.495	19.961	23.183	27.961	21.863	23.333	23.972	28.711	22.189	24.852	24.584	27.557	29.139	23.61	21.091	23.644
evm.TU.PTG004586L.52	0	0	0	1.017	0.059	0.088	1.099	0.869	0.12	0	0	0.057	0.065	0.117	0.089	0.159	0.505	0.807	0	0.159	0.072
evm.TU.PTG014574L.24	1.194	1.534	2.702	1.253	1.71	2.395	1.264	0.831	1.18	1.687	1.636	2.462	1.623	3.295	1.854	3.445	2.029	2.16	1.775	1.437	1.579
evm.TU.PTG017541L.6	204.641	199.187	194.597	231.952	238.262	240.991	229.345	232.163	204.894	212.732	216.626	221.013	221.208	223.763	225.78	207.961	212.856	240.699	203.687	202.55	179.487
evm.TU.PTG002099L.6	3.105	3.282	2.171	2.858	2.634	2.755	3.064	2.94	2.815	3.216	2.16	3.682	2.942	3.416	4.046	3.39	3.487	2.268	3.334	2.467	2.728
evm.TU.PTG010537L.17	1.282	0.641	1.065	0.697	0.9	1.029	0.585	0.526	0.788	0.705	1.827	1.255	1.292	1.801	0.907	0.56	0.832	0.443	1.692	1.394	0.475
evm.TU.PTG005843L.11	7.767	7.639	10.543	8.763	7.045	7.337	6.841	7.292	8.169	9.622	7.432	9.009	9.386	8.042	8.686	10.139	8.178	5.487	12.556	8.133	11.873
evm.TU.PTG001699L.23	1.652	1.445	1.287	1.797	2.484	1.036	1.177	3.177	1.693	0.454	1.358	1.01	2.081	5.595	2.088	1.803	0.893	1.188	0.419	0.449	1.02
evm.TU.PTG004634L.8	215.164	291.095	216.639	142.608	256.099	273.539	155.549	168.455	269.301	245.597	290.289	315.647	129.558	178.213	205.785	107.049	166.645	129.396	231.692	222.092	293.743
evm.TU.PTG003821L.28	0.842	1.682	1.923	1.465	2.194	2.702	20.538	1.381	11.04	1.11	1.292	10.545	1.696	1.858	1.532	1.103	1.821	0.194	8.373	14.644	1.871
evm.TU.PTG016465L.6	5.573	8.156	3.721	5.24	6.984	5.47	5.991	7.431	6.69	7.001	6.501	4.558	5.527	7.63	4.911	5.736	6.501	5.957	6.344	6.32	4.767
evm.TU.PTG000756L.5	31.991	31.198	47.628	31.366	36.244	34.981	27.185	35.6	33.919	32.85	31.238	42.056	29.487	45.295	45.586	44.428	38.68	45.25	32.305	26.889	52.028
evm.TU.PTG011731L.4	3.129	5.455	4.044	1.069	3.174	3.504	3.485	2.351	3.542	5.359	6.421	3.383	7.211	5.806	6.513	4.806	6.061	6.911	3.952	4.154	4.223
evm.TU.PTG001984L.23	45.147	24.209	43.064	44.074	50.044	26.949	25.647	26.352	54.594	21.172	22.579	12.269	48.357	62.053	59.491	6.13	17.125	27.356	62.993	33.971	78.84
evm.TU.PTG007327L.8	15271.5	17481.2	31511.4	31969.9	23516.7	17290.8	14176.6	22985.8	17286	21227.3	20173.8	17706.6	16590.1	17310.1	16191.2	21791	22033	36611.7	14671.2	12465.3	27779.6
evm.TU.PTG001662L.4	1510.43	1238.08	2239.73	1836.23	1761.09	1774.49	1390.44	1613	1428.82	1244.37	1314.38	1776.89	1656.12	1986.42	2151.58	1652.09	1721.49	1943.78	1270.9	1331.26	2042.75
evm.TU.PTG003801L.10	0.951	0.699	0.578	0.39	0.539	0.738	0.409	0.754	0.57	0.946	0.491	0.492	0.161	0.72	0.979	0.724	0.854	0.248	1.202	0.566	0.62
evm.TU.PTG006224L.11	0	0	0	0.161	0	0	0	0.304	0	0	0.162	0	0	0	0	0	0.16	0	0	0	0
evm.TU.PTG010734L.16	0.122	0.203	0.084	0.044	0.122	0.163	0.37	0	0.166	0.179	0.312	0.08	0.273	0.041	0.288	2.926	0.176	0.561	0.206	1.06	0.652
evm.TU.PTG001513L.26	23.451	21.89	22.609	22.251	18.479	17.439	17.289	19.457	18.196	20.482	17.802	18.963	21.504	17.415	20.037	21.445	17.712	20.207	24.865	18.759	16.891
evm.TU.PTG018412L.7	0	0	0	0	0	0	0	0	0	0.103	0	0	0	0	0.095	0.41	0	0.216	0	0	0.232
evm.TU.PTG017984L.15	1.903	1.991	1.011	0.482	0.577	1.376	1.867	1.453	2.086	0.876	0.485	0.91	0.446	0.666	0.985	2.078	1.58	1.681	0.988	1.155	1.913
evm.TU.PTG015258L.9	3.984	5.628	2.152	5.664	4.794	3.943	3.937	5.122	2.776	6.949	5.532	3.952	6.186	4.585	4.029	6.206	5.516	4.281	6.687	3.639	2.821
evm.TU.PTG005854L.15	2.117	0	0.44	0	1.486	0.849	0	1.52	0	0.233	0.696	0	0.948	0.212	0.428	1.387	0.229	0.487	0	0	1.046
evm.TU.PTG004557L.11	0.74	4.532	0.096	2.416	4.917	6.126	4.009	5.03	4.456	7.323	8.114	4.528	8.184	8.729	8.515	6.162	7.206	5.965	5.635	6.842	6.626
evm.TU.PTG020163L.1	0.066	0.132	0.251	0.143	0.264	0.088	0.075	0.18	0.09	0.241	0.144	0.129	0.123	0.22	0.222	0.407	0.071	0	0.045	0.072	0.135
evm.TU.PTG004042L.4	177.21	132.869	182.606	199.081	187.37	172.314	226.804	216.235	197.064	173.999	196.058	167.39	154.457	170.045	181.067	197.711	214.12	244.436	156.368	180.584	236.132
evm.TU.PTG007774L.20	0.193	1.011	0.4	0.367	0.966	0.725	0	0.544	0	0.477	0.792	0	0.378	0.58	0.731	0.526	0.365	0	0.391	0	0
evm.TU.PTG003055L.10	1.645	4.216	2.517	7.128	5.789	4.592	2.627	11.937	2.759	1.381	2.164	12.006	2.01	15.103	18.124	2.025	2.718	2.721	5.072	5.693	27.041
evm.TU.PTG012817L.22	0.428	0.142	0	0.465	0.143	0	0	0	0	0.157	0	0.698	0.319	0.143	0.288	0.934	0.308	0.164	0.145	0.31	0.176
evm.TU.PTG014094L.12	15.282	17.853	14.056	13.401	14.198	15.776	15.324	14.384	12.67	15.803	14.31	15.048	14.962	15.554	14.197	15.259	16.397	13.402	16.339	16.518	13.787
evm.TU.PTG005892L.24	35.079	27.253	62.655	42.251	28.017	32.851	28.18	26.659	37.565	28.653	24.043	29.115	53.912	23.446	28.26	44.365	29.493	34.069	34.313	29.814	24.671
evm.TU.PTG005556L.8	0.95	0.136	0	0.295	0.136	0.136	0	0.139	0	0.149	0	0	0.759	0.272	0.274	6.22	0.44	0.156	0.138	0.59	0
evm.TU.PTG002780L.21	45.205	47.343	36.103	39.967	37.841	38.897	43.661	33.62	43.515	46.511	37.731	44.812	37.211	38.857	41.374	54.073	35.65	32.54	57.607	43.657	40.809
evm.TU.PTG005642L.15	0.476	0	0	0.173	0	0.319	0	0.163	0	0.524	0.174	0.155	0	0	0.161	0	0	0.183	0	0.345	0.392
evm.TU.PTG006227L.13	27.493	29.983	24.963	28.566	22.31	23.824	30.034	28.656	27.734	26.526	24.68	24.925	33.182	36.443	32.472	21.989	32.875	28.953	45.258	35.094	31.809
evm.TU.PTG009222L.10	1.283	0	0.113	0.148	0	0.109	1.151	0	0	0.51	0.15	0.027	0	0	0	5.72	0.767	0	0	1.187	0.067
evm.TU.PTG004262L.1	7.196	8.63	3.55	6.263	7.215	7.398	6.974	6.643	7.927	5.141	7.099	5.634	10.071	10.111	5.458	4.517	5.837	5.591	11.139	5.477	7.33
evm.TU.PTG002488L.7	22.458	25.964	27.413	26.01	22.932	21.593	25.726	21.231	25.454	20.023	20.533	22.285	20.511	21.397	27.213	20.676	21.045	26.805	19.646	24.421	18.785
evm.TU.PTG007546L.2	950.497	1185.76	1133.88	983.026	1061.16	1042.38	913.587	897.091	1121.17	1287.38	1162.7	1335.42	718.142	878.334	899.112	957.814	961.505	1266.14	759.39	820.15	1459.51
evm.TU.PTG021419L.5	0	0	0	0	0	0	0	0	0	0	0	1.272	0	0.326	0.164	1.064	3.866	1.87	0	0.177	0.602
evm.TU.PTG006995L.5	8.294	7.842	10.152	7.787	7.901	6.386	7.926	8.577	8.534	9.23	8.412	7.612	9.787	9.394	8.805	7.213	8.784	7.249	8.139	7.522	7.436
evm.TU.PTG002714L.31	4.801	0.308	2.813	1.071	2.036	0.803	3.86	0.631	1.261	0.271	0.54	0.422	2.205	1.05	3.299	2.688	0.932	0.709	2.936	4.283	6.916
evm.TU.PTG022857L.3	0.623	0.037	0.648	0.279	0	0	0	0.527	0	0	0	0.108	0	0	0	0	0	0	0.149	0.518	0.408
evm.TU.PTG006096L.16	18.451	23.986	13.745	10.998	20.93	20.445	13.589	18.125	8.127	18.295	19.864	26.103	16.15	29.695	24.769	19.066	22.579	15.421	20.023	20.555	18.824
evm.TU.PTG011702L.4	4.782	5.112	5.27	4.841	3.585	4.713	6.164	4.777	4.559	5.668	5.698	6.39	5.96	7.429	8.243	6.628	5.667	5.361	3.503	4.657	6.058
evm.TU.PTG005815L.57	28.546	24.077	37.909	15.594	23.428	22.23	18.129	18.655	18.267	19.728	22.973	33.598	18.88	19.1	17.541	13.675	22.147	18.995	22.497	17.419	20.672
evm.TU.PTG010291L.15	29.939	26.821	25.57	21.474	20.679	26.027	26.552	42.993	30.226	19.99	19.205	22.141	11.671	20.477	18.616	79.171	36.221	29.613	25.214	32.797	22.18
evm.TU.PTG007875L.3	1.765	0.411	0.352	0.579	0.679	0.509	0.965	0.446	0.223	0.664	0.397	0.308	0.433	0.315	0.147	9.711	0.444	0.223	0.196	2.208	0.358
evm.TU.PTG014650L.3	0	0	0	0	0	0	0	0	0	0	0	0.513	0	0	0	0	0	0	0	0	0
evm.TU.PTG003861L.37	1.027	2.105	0.534	1.062	0.258	0.721	3.046	2.108	4.527	1.016	0.732	3.469	2.013	1.443	1.403	1.402	0.5	0.296	1.512	1.396	2.347
evm.TU.PTG001712L.11	2.008	4.139	0.739	2.184	3.229	2.476	1.86	2.06	1.329	1.38	2.109	2.948	0.984	3.065	1.861	1.233	2.036	2.022	2.845	2.411	1.808
evm.TU.PTG015191L.14	5.081	1.962	3.118	2.136	2.779	2.896	1.053	1.895	0.473	3.427	3.797	1.017	1.939	5.215	3.036	2.017	3.122	3.057	4.923	4.269	2.994
evm.TU.PTG004639L.46	7.485	14.77	9.689	8.978	10.545	13.206	11.642	12.323	11.014	25.443	31.051	44.82	14.182	42.722	35.985	5.196	11.085	6.76	8.494	13.607	6.019
evm.TU.PTG003624L.14	11.068	12.979	12.236	11.445	9.449	12.311	7.466	10.397	6.26	15.359	14.594	11.61	12.515	14.985	11.443	9.242	12.742	13.529	11.986	12.393	10.824
evm.TU.PTG004313L.3	0.948	0.182	0.455	0.695	0.475	0.403	0.957	0.449	0.692	0.461	0.46	0.303	0.163	0.952	1.088	2.37	0.809	0.714	2.203	1.131	0.653
evm.TU.PTG008059L.16	0.418	0.179	0.682	0.195	0.18	0	0.068	0	0.184	0.131	0	0.117	0	0.18	0.423	0.196	0.194	0.069	0	0	0.516
evm.TU.PTG010461L.3_evm.TU.PTG010461L.2	10.55	14.286	8.78	13.475	14.738	15.163	14.028	14.539	14.208	14.533	15.145	13.582	19.581	13.616	13.383	14.056	14.919	14.478	20.584	24.5	14.028
evm.TU.PTG005744L.3	10.065	10.887	8.69	9.496	8.941	11.072	10.963	11.664	10.18	10.377	9.775	10.562	7.871	5.597	6.36	7.198	9.111	9.446	9.863	11.371	9.307
evm.TU.PTG001486L.8	6.45	3.633	4.605	2.994	3.497	3.772	3.282	3.814	4.026	3.026	2.671	4.38	2	5.946	4.845	3.441	2.727	2.878	3.604	3.793	3.71
evm.TU.PTG002037L.24	14.826	14.188	14.615	20.425	17.981	18.284	17.671	24.9	18.464	17.867	18.185	14.47	14.766	17.198	14.824	14.856	13.901	17.018	16.712	22.15	13.587
evm.TU.PTG006916L.4	0.052	0.026	0.027	0.114	0	0.236	0	0.08	0.027	0.144	0	2.073	0.322	1.758	1.904	0.029	0	0.12	0	0	0.032
evm.TU.PTG010823L.13	3.845	3.398	3.284	4.218	3.457	3.347	4.548	4.009	4.25	4.698	3.623	4.292	3.629	4.322	4.049	5.377	4.606	4.463	3.984	4.89	3.767
evm.TU.PTG004375L.3	11.377	6.436	7.857	8.807	9.088	11.6	17.464	7.021	13.869	11.957	10.176	4.558	11.164	13.834	11.127	11.227	7.539	5.757	12.247	10.468	8.606
evm.TU.PTG020743L.3	6.377	7.359	8.009	7.443	8.486	7.211	8.131	6.957	7.426	8.285	7.689	9.93	6.167	9.426	11.492	12.848	9.28	12.813	6.709	4.98	5.87
evm.TU.PTG014506L.4	0.084	0.028	0.058	0.608	0.168	0.084	0.255	0.315	0.2	0	0.123	0.027	0.125	0.477	0.141	0.061	0.091	0.129	0.142	0.365	0
evm.TU.PTG004461L.10	4.222	3.331	4.414	4.08	3.815	3.789	4.719	3.305	3.729	3.42	3.471	3.099	4.883	4.07	4.747	8.066	4.477	3.709	6.203	4.078	5.213
evm.TU.PTG004021L.21	1.376	1.784	0.902	7.288	5.091	6.243	3.324	2.587	2.3	7.184	5.943	3.062	6.382	3.123	2.8	1.27	3.065	1.735	2.294	3.544	3.195
evm.TU.PTG001556L.45	7.185	1.862	6.911	13.753	2.135	3.871	15.78	8.053	3.682	1.755	9.772	1.042	7.747	11.485	10.766	2.615	14.968	8.578	2.701	17.797	20.702
evm.TU.PTG007348L.6	63.587	52.049	62.092	46.379	61.924	61.473	27.789	36.723	39.536	40.84	26.192	51.126	78.485	48.68	50.499	62.659	54.352	51.813	50.606	51.621	39.6
evm.TU.PTG005244L.3	30.423	25.175	30.539	27.061	33.975	33.201	44.743	30.842	39.283	27.775	30.026	31.549	34.769	28.874	34.31	25.479	31.544	27.59	33	30.086	33.288
evm.TU.PTG000194L.64	34.683	38.334	70.061	83.096	11.701	12.531	38.36	89.527	35.373	67.939	83.722	183.461	25.643	62.359	54.415	108.267	72.479	107.599	70.691	75.428	42.621
evm.TU.PTG002898L.6	1.929	2.454	2.55	4.643	2.169	4.222	2.666	2.458	2.816	2.121	2.179	2.003	2.291	2.816	3.666	3	2.34	4.105	2.077	2.733	2.382
evm.TU.PTG024477L.4	0.181	0.907	0.691	0.066	0	0.425	0.276	0.248	0.62	0.066	0.265	0.178	0.271	0.364	0.306	0.924	0.72	0.418	0.307	0.395	1.792
evm.TU.PTG001769L.17	58.728	60.132	55.679	64.371	67.105	70.396	66.899	69.372	58.801	65.652	76.832	54.127	70.085	63.792	66.859	58.102	77.683	80.618	69.605	66.664	57.07
evm.TU.PTG009557L.2	14.35	15.71	14.029	14.915	18.24	16	16.927	15.824	15.391	16.382	16.974	17.521	16.426	16.301	17.221	17.35	16.12	13.135	21.451	16.87	18.401
evm.TU.PTG000898L.5	8.362	6.681	8.877	6.303	12.195	10.439	7.323	5.727	6.232	5.475	6.781	12.392	7.103	5.577	6.681	5.924	5.075	5.703	4.869	5.701	4.855
evm.TU.PTG002008L.1	69.172	69.448	72.37	74.441	67.04	69.76	73.114	71.719	72.866	69.113	71.994	70.39	75.984	71.865	68.506	66.936	66.925	76.251	63.062	60.839	57.915
evm.TU.PTG016847L.8	0.306	0	0.04	0.125	0.077	0.23	0.131	0.039	0.039	0	0	0	0.386	0.115	0.194	0.251	0.455	0.441	0.155	0.583	0.993
evm.TU.PTG003254L.14	7.141	7.572	10.965	10.336	9.463	7.91	6.797	7.771	7.572	5.87	9.734	7.354	9.317	9.099	9.42	8.745	9.067	10.293	8.194	8.035	10.657
evm.TU.PTG003621L.8	3.376	1.125	2.403	1.53	1.034	1.003	0.855	1.539	1.569	0.79	0.617	0.857	2.8	1.035	1.612	1.467	1.488	1.187	3.141	1.428	0.965
evm.TU.PTG003674L.55	89.086	83.521	117.624	113.424	88.386	102.84	125.327	125.772	113.996	78.182	95.755	79.381	90.212	81.13	81.147	61.884	100.46	94.89	66.726	104.903	113.366
evm.TU.PTG002890L.27	30.069	32.078	39.227	38.332	33.092	30.568	28.399	34.478	40.359	37.506	40.729	32.404	31.514	23.472	19.557	43.106	34.386	42.655	28.674	29.725	44.128
evm.TU.PTG000173L.3	43.483	46.239	51.166	55.451	41.025	40.971	75.918	40.215	66.621	43.49	55.478	70.12	43.499	51.869	47.797	39.144	56.439	49.07	70.045	82.941	76.575
evm.TU.PTG001651L.2	12.873	10.591	16.959	14.603	15.818	14.251	12.441	16.344	9.009	10.699	13.508	8.912	11.952	9.847	12.463	15.767	16.301	14.186	9.721	11.779	12.502
evm.TU.PTG014271L.6	407.696	125.507	288.006	270.87	216.217	171.918	342.179	101.118	151.269	294.96	208.798	70.159	130.202	101.206	144.548	1575.8	309.845	194.196	52.062	210.813	118.295
evm.TU.PTG010980L.25	5.526	5.259	5.099	7.419	7.839	8.786	8.245	5.517	7.741	6.204	7.056	10.76	5.167	6.343	6.837	3.658	3.879	4.331	5.281	6.808	5.988
evm.TU.PTG000767L.16	70.306	77.084	99.617	79.042	64.327	56.395	67.167	86.789	68.725	83.182	80.251	64.109	72.462	66.523	71.329	72.971	67.46	81.188	59.454	64.782	66.107
evm.TU.PTG000604L.3	0.08	0.56	0.166	0.305	0.502	0.522	0.89	1.191	2.523	1.584	0.417	1.45	0.157	0.603	0.972	0.109	0.217	0.23	1.443	0.936	2.299
evm.TU.PTG000120L.76	5.004	4.129	3.524	4.421	4.243	2.897	4.289	3.342	4.199	4.209	5.044	3.452	3.761	4.787	3.261	3.813	3.814	4.562	4.773	3.47	3.11
evm.TU.PTG002217L.45	0.57	0.518	0.538	1.804	4.623	3.95	2.895	2.126	3.398	2.677	2.499	0.558	2.959	1.976	1.886	1.527	2.914	2.445	2.84	2.817	2.623
evm.TU.PTG005628L.21	9.174	6.599	9.011	6.347	4.503	4.081	5.777	5.788	5.782	4.852	5.217	6.499	7.005	6.896	5.862	6.495	6.601	4.065	8.104	6.47	6.351
evm.TU.PTG004386L.29	0	0	0	0	2.759	2.973	0	0	0	0	0	0	0	0	0	0	0	0	0	0	0
evm.TU.PTG003103L.33	0.107	0	0	0.234	0.216	0	0	0	0	0.059	0.059	0.105	0.12	0.216	0.543	0.293	0.174	0.124	0	0	0
evm.TU.PTG006234L.5	0.338	0.41	0.188	0.171	0.085	0.484	0.922	0.631	0.631	0.477	0.317	0.555	0.149	0.739	0.61	0.382	0.666	0.153	0.539	0.512	0.313
evm.TU.PTG002564L.8	0.337	0	0	0	0.169	0	0.576	0	0.173	0.185	0	0	0.565	0	0.34	0	0.182	0	0	0.183	0
evm.TU.PTG011696L.2	9.163	9.158	4.049	6.939	5.431	5.636	5.599	7.737	5.81	6.733	5.66	6.59	4.081	7.977	6.451	6.355	6.297	4.021	7.091	6.826	7.688
evm.TU.PTG002472L.19	14.138	12.198	11.049	13.568	13.039	14.182	14.106	15.255	13.429	9.64	11.623	12.174	10.043	13.621	13.354	12.45	6.961	8.675	11.069	13.235	13.546
evm.TU.PTG007359L.5	212.295	242.193	268.988	259.278	259.53	266.17	226.445	268.187	238.754	257.52	272.806	214.835	239.193	226.019	220.796	238.285	255.464	280.78	229.141	208.989	223.609
evm.TU.PTG004113L.7	1.892	0.873	0.605	0.792	0.876	0.876	0.996	0.299	0.447	0.64	2.074	1.14	0.978	2.045	0.736	1.271	1.574	0.335	1.477	1.741	0.719
evm.TU.PTG005693L.87	0.175	0.175	0.06	0	0.233	0.058	0	0	0	0.064	0.319	0.399	0.326	0.175	0	0.064	0.126	0	0.295	0.19	0
evm.TU.PTG001202L.27	3.658	2.247	4.624	5.418	1.944	2.255	4.372	6.148	2.8	3.198	3.672	2.33	3.8	2.566	2.897	2.358	2.908	3.704	5.145	5.224	3.755
evm.TU.PTG007704L.8	5.988	5.259	9.236	9.476	6.367	8.918	9.104	10.05	8.181	5.784	9.746	8.347	6.501	9.652	8.992	5.745	8.832	6.475	9.209	6.314	6.721
evm.TU.PTG003333L.21	2.395	3.032	3.4	3.822	3.442	4.084	1.275	1.965	2.045	3.862	2.45	3.438	1.341	1.122	1.211	10.808	2.504	3.033	4.619	1.823	3.845
evm.TU.PTG008810L.6	91.253	123.498	194.791	254.924	289.361	192.555	99.986	109.722	144.444	164.145	165.594	108.119	120.587	96.039	81.91	183.275	125.777	220.808	96.915	110.465	185.362
evm.TU.PTG009236L.16	32.489	42.076	31.371	34.948	29.913	22.399	42.994	38.3	41.359	45.07	37.017	49.804	30.126	44.547	49.98	38.865	37.219	47.512	34.28	32.641	48.59
evm.model.BG.513.p	0.448	0.075	0.517	0.081	0.449	0.175	0.199	0.128	0.102	0.137	0.136	0.561	0.167	0.4	0.579	0.136	0	0.143	0.051	0.352	0.123
evm.TU.PTG006625L.9	8.887	7.822	7.027	6.061	6.517	7.584	5.294	8.435	6.389	11.081	9.742	7.4	8.911	6.39	10.329	8.978	11.621	15.88	8.079	8.077	13.266
evm.TU.PTG010766L.32	0.059	0	0.307	0.193	0.059	0	0.135	0.243	0	0	0	0.232	0.265	0.594	0.479	0	0	0	0	0.064	0.585
evm.TU.PTG007735L.38	2.377	0.072	1.721	0.392	0.361	0.181	0.041	0.702	0.221	0.238	0.118	1.022	1.774	1.988	1.384	0.59	0.74	0.663	2.084	0.352	2.312
evm.TU.PTG004971L.1	6.526	10.536	8.43	6.736	5.788	4.867	5.724	5.664	7.287	6.53	7.337	4.995	5.714	4.114	5.584	7.581	6.515	7.416	6.709	4.731	5.991
evm.TU.PTG023272L.8	6.578	6.194	6.664	5.737	5.832	8.343	5.455	6.078	6.184	6.096	5.9	6.758	6.513	3.601	4.179	6.588	4.587	6.696	6.512	4.197	5.639
evm.TU.PTG010080L.7	20.576	12.797	27.865	22.718	23.076	19.722	24.332	33.769	19.836	19.1	20.216	14.769	21.332	28.3	27.13	19.968	18.794	31.055	11.295	20.718	17.879
evm.TU.PTG015443L.1	0.7	0.668	0.76	0.762	0.191	0.032	0.363	0.065	0.065	0.07	0.035	0.498	0.107	0.096	0.257	4.83	0.069	0.11	0.226	0.692	0
evm.TU.PTG012859L.20	0.743	0.594	0.309	0.404	1.714	1.044	2.373	0.686	0.609	0.817	0.244	1.018	0.999	0.075	1.578	1.217	0.804	0.171	0.528	0.889	1.285
evm.TU.PTG005265L.10	64.865	60.711	74.944	55.768	60.994	64.697	95.327	55.586	95.341	67.124	66.834	91.87	65.037	74.848	75.098	61.312	64.511	71.135	55.01	45.728	64.028
evm.TU.PTG003836L.33	5.934	9.91	6.398	9.888	15.515	14.919	7.537	10.941	6.312	7.184	8.234	10.514	7.57	8.821	7.825	6.232	7.881	8.301	7.778	13.151	6.492
evm.TU.PTG011446L.3	43.853	36.647	82.464	56.848	49.475	44.231	46.965	49.537	53.463	54.776	44.263	47.033	51.181	44.094	53.743	56.251	45.249	56.616	50.09	40.924	60.13
evm.TU.PTG006389L.15	8.492	7.695	6.899	8.466	5.367	9.546	8.93	9.388	7.89	12.205	12.912	8.635	9.564	6.185	5.113	7.197	11.133	7.874	8.956	9.953	5.896
evm.TU.PTG007815L.47	45.476	34.158	58.123	21.981	12.772	11.129	35.143	29.154	33.408	29.814	29.429	11.396	27.453	10.379	11.29	27.067	22.001	26.017	11.888	15.565	29.598
evm.TU.PTG017523L.10	0.273	0.513	0.467	0.646	0.997	1.303	0.604	0.346	0.526	0.652	0.51	0.455	0.216	0.563	0.373	0.49	0.208	0.683	0.147	0.384	0.178
evm.TU.PTG005495L.18	19.46	25.914	21.755	21.14	22.037	24.266	20.242	19.903	19.913	24.654	25.382	22.527	16.051	20.598	22.795	16.995	19.867	19.693	28.649	24.723	20.259
evm.TU.PTG027600L.9	0	0.095	0	0.31	0	0.095	0	0	0.682	0	0.104	0	0.106	0	0	0.311	0	0.109	0.289	0.103	0
evm.TU.PTG005658L.42	0	0.181	0.314	0.197	0.061	0.303	0.069	0.248	0.062	0.133	0.133	0.059	0.135	0.061	0.184	0.066	0.196	0.07	0.123	0	0.149
evm.TU.PTG002026L.7	5.497	6.295	5.472	4.984	5.626	9.764	6.399	6.226	4.225	6.798	4.77	6.501	7.181	5.517	5.791	2.876	3.84	5.141	7.208	5.106	4.666
evm.TU.PTG003778L.6	17.848	26.241	17.224	19.669	22.86	22.985	26.786	25.394	20.414	21.899	22.594	33.023	19.469	26.234	24.922	16.971	23.54	17.364	15.546	17.53	13.934
evm.model.BG.393.p	0.928	0.811	1.505	0.946	0.581	0.698	0.793	0.595	0.594	0.892	0.064	0.397	1.428	0.582	0.293	2.152	0.69	0.667	1.589	1.009	0.501
evm.TU.PTG016356L.4	0.582	1.319	0.847	2.238	2.374	2.764	1.239	2.826	1.79	2.176	1.702	2.431	1.521	1.753	1.374	2.118	1.091	1.519	1.339	1.35	2.013
evm.TU.PTG007294L.25	68.844	62.879	76.375	71.586	75.52	71.247	62.747	78.46	80.547	90.607	99.077	63.257	92.639	64.002	66.23	77.799	72.775	71.431	64.654	63.912	63.03
evm.TU.PTG006777L.20	37.932	37.912	48.631	44.401	36.496	30.242	27.6	39.725	31.022	30.515	31.167	29.929	39.041	33.888	32.536	48.301	32.146	36.469	35.705	35.117	37
evm.TU.PTG014217L.12	48.003	73.277	40.84	66.596	52.616	66.493	57.891	54.297	56.712	67.95	72.083	48.868	53.99	55.687	61.079	44.341	63.034	62.625	51.145	56.463	45.664
evm.TU.PTG001414L.5	0.047	0.047	0.049	0.867	0.564	0.611	0.214	0.769	0.577	0	0	0.046	0.21	0.235	0	0.358	0.304	0.054	0.238	0	0.116
evm.TU.PTG009145L.20	4.308	4.248	2.661	3.895	3.794	3.562	3.983	3.583	4.027	4.064	3.51	2.963	3.781	4.908	4.739	3.495	3.684	3.619	5.082	4.115	4.924
evm.TU.PTG024812L.1	0.676	0.563	0.234	5.271	1.695	1.921	1.156	2.947	2.54	0.681	1.976	1.875	0.631	1.979	3.305	0.308	0.366	2.01	0.858	2.634	1.669
evm.TU.PTG005459L.5	2.528	1.673	1.916	1.747	2.124	1.645	2.766	1.962	2.38	2.028	2.247	1.571	1.989	1.509	1.347	1.566	1.441	0.983	3.745	2.043	2.067
evm.TU.PTG005427L.39	2.271	2.476	2.574	3.145	0.414	1.45	2.825	4.659	5.713	1.135	1.584	0	2.774	1.658	4.385	2.254	2.01	2.139	1.467	1.572	2.804
evm.TU.PTG004414L.32	1.465	2.14	2.575	1.103	1.808	1.808	2.056	1.618	1.847	1.239	3.458	1.985	1.766	2.714	2.279	0.984	1.462	1.167	2.059	3.676	0.835
evm.TU.PTG004472L.7	1.302	0.781	0.811	0.85	2.349	2.873	0.297	1.869	0	0.859	0.571	0.764	1.166	0.784	2.37	5.969	1.408	0	1.057	4.53	0.964
evm.TU.PTG001819L.6	855.319	1188.86	1060.4	805.255	876.132	803.633	872.589	895.863	962.847	1083.07	1014.5	1152.07	706.889	963.67	971.356	936.295	967.228	1192.27	802.128	806.064	1253.08
evm.TU.PTG007190L.5	2.357	2.692	3.41	7.234	5.823	6.416	5.47	6.13	3.623	5.829	6.181	2.966	4.806	2.619	1.532	3.124	3.186	7.46	2.05	2.197	6.443
evm.TU.PTG007078L.3	7.636	13.569	6.933	2.339	3.403	3.291	9.352	1.044	6.724	3.233	3.038	15.834	2.533	14.42	13.558	8.954	4.895	5.925	3.215	1.476	12.013
evm.TU.PTG003853L.17	0.074	0	0.192	0.684	0.148	0.074	0.38	0.683	0	0.163	0.162	0	0.041	0.111	0.15	0.323	0.4	0.468	0.488	0.201	0.502
evm.model.BG.222.p	12.037	10.727	8.306	9.234	10.246	10.24	10.3	9.803	9.892	11.093	11.647	12.535	8.749	10.503	9.222	11.414	11.169	10.706	10.895	10.473	9.992
evm.TU.PTG005612L.13	0	0	0	0	0	0	0	0	0	0	0	5.198	0	7.78	7.259	0	0	0	0	0	0.354
evm.TU.PTG001687L.20	15.119	15.111	10.447	9.326	11.437	17.197	18.933	14.885	14.179	12.391	11.542	11.759	11.109	14.293	14.676	9.358	13.068	10.101	7.948	14.826	11.251
evm.TU.PTG001174L.24	89.989	76.434	171.312	90.644	85.594	75.85	68.473	87.39	80.646	89.706	94.516	77.697	78.155	87.397	88.76	80.686	61.25	82.319	64.603	57.485	114.915
evm.TU.PTG002345L.5	22.59	20.359	16.683	20.741	17.543	20.171	19.654	28.26	21.543	25.98	23.903	17.254	30.556	15.726	14.13	15.253	19.773	15.181	19.485	22.292	13.866
evm.TU.PTG012348L.1	0	0.256	0.133	0	0	0.643	0	0.394	0.131	0	0.281	0	0.144	0.129	0	0	0	0	0.26	0.139	0.317
evm.TU.PTG001172L.124	32.43	28.102	33.616	23.71	27.896	26.3	34.507	25.712	29.553	26.091	23.146	30.482	24.401	26.677	22.977	26.923	17.172	12.764	35.327	27.48	29.948
evm.TU.PTG002679L.18	0	0	0	0.138	0	0	0	0	0	0	0	0	0.284	0	0	0	0.137	0.146	0.387	0	0
evm.TU.PTG003628L.174	1.523	0	0.045	0.379	0.175	0.48	0	0.67	0	0.287	0.525	0	1.218	1.267	0.264	0	0	0	1.856	2.461	0.107
evm.TU.PTG019098L.3	5.612	4.693	4.342	3.115	10.564	6.95	6.333	5.991	4.518	6.232	5.147	4.932	6.86	21.264	21.716	30.881	5.574	7.976	3.429	5.23	2.192
evm.TU.PTG020085L.4	9.048	4.522	8.984	5.646	9.339	8.809	4.552	8.189	6.136	6.29	3.646	8.596	0	5.342	4.845	5.23	3.31	6.586	5.268	7.379	9.694
evm.TU.PTG000660L.20	3.318	4.442	3.32	3.113	2.655	3.298	3.471	2.186	3.213	2.041	2.569	1.4	2.999	2.383	2.709	3.09	3.457	3.013	3.584	2.516	2.255
evm.TU.PTG014638L.7	0.107	0.959	0	0.464	0.321	0	0	0	0.109	0	0	0	0	0.107	0	0.116	0.346	0	0.325	0.116	0
evm.TU.PTG005831L.34	2.028	2.534	3.336	1.287	1.525	3.052	1.927	2.774	3.464	2.415	3.705	1.985	4.352	1.527	1.709	2.214	1.828	2.335	2.573	4.227	2.713
evm.TU.PTG006370L.1	2.352	4.595	3.369	4.731	1.215	4.326	2.967	4.277	2.958	0.549	1.875	2.058	1.516	2.576	4.362	2.996	4.472	4.267	3.075	3.488	2.905
evm.TU.PTG001652L.58	2.285	2.629	2.464	8.679	3.243	2.076	4.77	5.131	3.756	1.707	1.891	2.321	12.264	6.622	6.847	5.885	10.914	5.659	8.229	10.269	9.052
evm.TU.PTG002947L.17	7.152	9.618	5.948	6.204	5.313	6.626	7.966	9.578	8.912	7.549	10.991	8.303	4.869	4.555	6.128	4.747	7.556	6.373	6.03	10.904	7.892
evm.TU.PTG007528L.25	0.215	0.215	0.287	0.123	0.103	0.123	0.129	0.074	0.084	0.146	0.191	0.251	0.207	0.154	0.114	0.045	0.155	0	0.385	0.1	0.177
evm.TU.PTG008059L.20	0	0	0.5	0.349	0.161	0.161	0.732	0	0	0	0.176	0	0.36	0	0	0	0.174	0	0.326	0	0.198
evm.model.BG.531.p	0.061	0.02	0.168	0.066	0.041	0.122	0.046	0.062	0.083	0.222	0.089	0.04	0.045	0.244	0.307	0.199	0.066	0	0.123	0.132	0.175
evm.TU.PTG007079L.1	0.097	0.194	0.227	0.633	0.559	0.292	0.249	0.174	0.149	0.107	0.425	0.142	0.244	0.073	0.245	0.238	0.157	0.307	0.222	0.185	0.24
evm.TU.PTG015741L.6	44.94	19.55	46.544	31.975	28.379	30.7	22.754	19.322	24.458	29.272	22.162	23.457	32.576	21.05	24.403	130.207	27.557	23.046	56.397	24.273	19.646
evm.TU.PTG001513L.30	7.575	8.63	6.229	7.611	7.435	8.722	8.319	10.005	7.251	8.833	7.712	8.334	7.699	7.402	7.864	7.616	10.377	8.674	6.98	7.542	7.503
evm.TU.PTG011924L.18	0.184	0	0.153	0	0	0	0.377	0	0.075	0.04	0.121	0.252	0	0.111	0	0.04	0.199	0.127	0	0.4	0
evm.TU.PTG008904L.14	13.281	12.747	14.597	14.052	15.393	12.996	10.791	11.332	14.984	10.224	9.527	13.198	10.459	11.169	11.09	44.739	10.939	10.8	17.605	15.988	12.186
evm.TU.PTG006874L.33	0.998	2.28	2.369	1.241	1.286	1.001	1.463	1.901	1.899	0.627	0.313	1.675	1.277	2.289	1.298	2.646	1.542	1.641	1.881	3.876	1.408
evm.TU.PTG009758L.9	0.772	0.36	0.802	0.504	0.981	1.033	0.646	0.951	0.528	0.849	0.734	1.512	0.75	1.395	0.833	0.281	0.39	0.948	0.732	0.784	1.335
evm.TU.PTG014780L.7	13.532	12.89	14.564	12.224	13.078	12.3	14.427	16.235	12.816	14.123	9.907	13.293	17.668	12.159	11.116	12.8	11.149	11.641	18.199	14.13	12.969
evm.TU.PTG003628L.165	29.169	33.85	38.574	22.934	27.361	27.906	28.835	23.508	31.44	33.726	30.093	44.984	25.798	34.031	27.971	18.42	22.359	25.206	23.306	24.344	28.349
evm.TU.PTG000486L.39	11.061	10.972	11.749	10.857	14.342	12.43	2.371	7.848	2.386	11.702	10.392	8.71	3.818	10.016	10.261	6.991	6.567	9.956	10.468	11.395	10.063
evm.TU.PTG000768L.18	0.847	0.917	1.173	0.691	0.495	0.637	0.966	0.29	0.506	1.629	0.696	0.276	0.79	0.85	0.714	0.693	0.458	0.569	1.003	1.074	0.871
evm.TU.PTG007767L.66	15.738	12.199	19.684	21.84	17.551	22.23	20.143	21.744	24.356	16.771	18.484	16.819	19.779	24.338	30.696	24.195	24.666	24.032	21.844	21.829	17.251
evm.TU.PTG012497L.12	0.428	0.357	0.371	0	0	0	0.081	0	0	0	0.313	0.28	0	0	0.217	0.624	0.077	1.151	0	0.233	0.088
evm.TU.PTG013680L.2	12.257	12.855	12.784	17.45	8.673	4.908	9.26	8.95	14.679	10.923	10.754	7.627	13.215	9.416	8.646	15.088	18.604	17.012	48.82	22.323	15.196
evm.TU.PTG006562L.6	0	0.091	0	0	0.046	0.023	0	0.444	0	0.125	0	0.022	0	0	0	0	0	0	0	0	0.788
evm.TU.PTG012625L.6	1.911	2.387	2.481	2.598	2.993	2.995	7.898	4.655	7.342	1.575	3.272	4.909	2.54	1.199	2.536	3.129	4.392	2.337	5.697	5.843	1.622
evm.TU.PTG021562L.2	3.952	4.047	3.163	7.788	4.915	5.61	5.7	6.335	4.083	6.302	6.048	3.382	6.951	3.901	4.215	5.234	5.758	7.42	4.779	5.366	4.04
evm.TU.PTG017419L.1	0.985	1.213	0.619	2.342	1.079	1.378	1.228	1.668	0.61	1.083	1.808	0.135	0.436	0.299	0.255	0.05	0	0.026	2.209	2.864	0.057
evm.TU.PTG003009L.2	24.551	12.189	12.835	40.329	18.786	36.049	36.928	34.295	15.807	18.555	28.771	8.221	49.825	14.509	8.739	44.966	45.686	44.159	8.608	21.34	23.534
evm.TU.PTG003815L.6	8.212	15.35	10.746	11.603	16.789	15.726	10.702	23.083	13.553	13.014	14.964	5.428	13.255	9.848	9.6	9.664	10.844	16.329	5.738	7.654	11.062
evm.TU.PTG021557L.16	8.089	8.295	4.147	12.115	8.742	16.122	11.739	12.284	7.105	7.044	7.485	13.367	6.469	14.866	11.687	8.257	10.681	9.553	5.438	10.052	7.523
evm.TU.PTG003293L.15	14.101	17.008	12.539	12.24	12.211	12.975	12.755	15.084	14.318	15.287	14.984	15.007	14.556	16.927	15.921	11.74	12.496	11.509	18.589	16.531	13.518
evm.TU.PTG011612L.20	1.002	0	0	0	0	0	0.381	0	0.171	0	0	0	0	0	0.338	0	0	0	0.509	0	0.206
evm.TU.PTG004777L.111	23.871	23.934	36.705	19.999	18.996	16.78	17.875	17.583	23.191	18.926	15.329	24.762	18.394	22.373	23.533	16.416	15.044	16.963	22.209	16.515	26.55
evm.model.BG.387.p	0.159	0.045	0.33	0.049	0.046	0.137	0	0.023	0	0	0	0.022	0	0.137	0.115	0.099	0.074	0.052	0.138	0.173	0.281
evm.TU.PTG001086L.10	1.354	0.838	1.652	2.689	2.414	1.596	2.157	2.58	2.093	1.654	2.003	1.872	2.238	1.424	1.761	0.962	1.558	2.276	0.895	2.01	1.433
evm.TU.PTG002792L.4	1.081	0.64	0.499	0.218	0.161	0.12	0.183	0.082	0.41	0.352	0.219	0.47	0.224	0.362	0.283	0.219	0	0.092	0.528	0.261	0.89
evm.model.BG.981.p	5.337	7.297	2.656	5.201	4.273	4.833	3.972	5.816	4.595	4.97	3.94	5.006	6.432	5.096	5.847	4.208	4.009	4.394	3.047	5.037	5.491
evm.TU.PTG000189L.12	8.591	9.274	7.037	7.159	7.429	9.272	9.716	8.324	7.918	7.776	9.069	7.891	7.289	10.145	9.081	10.419	9.216	7.778	5.39	9.956	8.168
evm.TU.PTG002754L.40	0	0.121	0	0	0.122	0.975	0	0	0	0	0	0.357	0.272	0	0.123	0.398	0	0	0.37	0.264	0
evm.TU.PTG023427L.5	3.224	0	3.101	0	0.12	0	0	0	0	0	0	0	0	0.839	1.328	0	0	0	0	0	2.801
evm.TU.PTG007837L.16	0.27	0.135	0.28	1.101	0.338	0.542	0.462	0.138	0	0.371	0.296	0.529	0.605	0.406	0.137	0	0.073	0.544	0.274	0.44	0.083
evm.TU.PTG000322L.19	42.51	41.648	30.081	32.572	28.157	30.031	66.481	47.088	50.165	29.832	31.321	33.828	43.834	26.112	24.86	43.121	28.596	23.822	22.962	37.354	29.963
evm.TU.PTG010090L.6	2.221	2.631	1.665	0.921	2.8	3.904	1.462	1.808	3.026	2.089	1.957	1.636	1.128	3.676	2.848	0.7	1.139	0.606	2.835	2.315	1.074
evm.TU.PTG005492L.56	3.666	3.249	5.101	3.048	2.601	3.261	3.904	2.944	4.713	3.954	4.17	2.911	5.615	4.373	4.337	6.23	3.404	2.667	4.142	2.332	4.484
evm.TU.PTG011782L.11	9.09	10.852	13.464	7.692	12.489	10.3	8.446	8.288	11.989	11.75	9.318	5.849	17.057	7.011	7.831	29.863	9.286	11.626	16.917	10.251	10.6
evm.TU.PTG007263L.15	2.313	1.894	1.902	1.712	2.029	1.289	1.099	1.021	0.922	1.2	1.091	1.195	1.582	1.773	1.299	1.227	1.251	1.442	2.478	1.642	2.34
evm.TU.PTG007664L.4	6.363	5.737	5.408	7.552	4.461	5.311	5.175	6.481	5.928	4.745	4.195	5.575	4.882	6.833	7.065	6.412	5.198	5.685	4.878	6.048	4.285
evm.TU.PTG001100L.38	6.689	5.813	5.815	6.368	6.196	7.566	7.627	5.668	9.09	6.953	6.675	8.184	7.225	7.406	6.618	12.442	7.215	6.486	9.908	8.321	7.788
evm.TU.PTG006143L.38	3.22	2.341	2.264	1.77	2.528	3.132	2.188	2.219	2.3	2.289	2.532	3.375	3.06	3.395	3.964	3.321	2.956	2.79	2.559	2.494	2.571
evm.TU.PTG007495L.19	13.338	23.072	11.523	21.292	27.249	27.42	18.973	18.666	20.191	30.485	24.232	21.249	15.91	18.555	13.249	16.637	16.255	23.289	25.684	23.263	20.252
evm.TU.PTG012205L.12	122.003	80.046	202.145	224.24	199.995	169.583	136.342	149.42	176.701	132.467	153.424	105.585	262.625	178.599	151.11	282.726	128.723	127.085	149.867	123.815	227.463
evm.TU.PTG020161L.3	0	0	0	0	0	0	0	0	0	0	0	0	0	0	0	0	0	0.527	0	0	0
evm.TU.PTG007344L.25	38.736	40.728	35.668	39.606	35.915	40.024	34.199	37.938	41.595	42.231	36.826	75.516	25.275	58.767	57.771	40.437	36.223	37.087	51.8	39.471	43.575
evm.TU.PTG010799L.12	3.155	1.552	2.029	4.304	2.209	3.516	3.769	3.339	2.771	1.872	3.788	1.323	2.804	3.719	3.292	1.367	2.167	2.191	2.593	4.193	3.895
evm.TU.PTG006928L.2	113.648	113.248	159.289	156.083	124.709	129.55	146.686	150.651	140.732	120.434	131.859	140.587	91.573	131.675	124.069	96.541	131.955	161.616	98.759	136.365	214.8
evm.TU.PTG013100L.6	4.232	5.276	7.186	4.456	3.879	3.241	3.529	3.828	3.358	4.002	3.542	2.45	4.026	3.882	2.808	5.515	3.446	4.401	3.65	3.068	5.001
evm.TU.PTG000096L.54	44.205	57.911	69.699	33.914	42.378	39.747	30.926	35.767	43.314	53.045	38.416	77.569	28.395	38.886	39.006	49.028	39.241	35.883	51.844	28.726	51.319
evm.TU.PTG023251L.16	20.141	5.025	20.786	9.269	15.678	18.435	7.147	25.816	4.75	10.084	11.128	10.001	18.75	5.308	6.207	16.892	11.934	17.323	9.08	19.382	6.61
evm.TU.PTG004820L.19	4.987	6.572	4.167	4.956	3.883	4.835	4.908	6.072	4.639	4.563	4.779	4.077	5.022	5.9	5.635	3.072	4.083	4.041	5.656	5.332	4.42
evm.TU.PTG005417L.55	0.204	0.102	0.53	0.333	0.511	0.716	0.581	0.732	0.523	0.112	0.224	0.699	1.599	0.102	0.309	13.249	0.221	0.47	0.518	1.109	1.385
evm.TU.PTG004678L.43	8.129	12.695	7.125	7.186	6.367	6.115	7.821	9.38	10.413	6.981	6.404	5.719	7.111	4.844	6.68	7.765	11.815	7.311	5.931	4.696	9.41
evm.TU.PTG012046L.6	29.641	32.714	39.116	36.154	33.235	33.166	27.42	36.227	30.974	45.984	40.728	40.453	38.05	30.587	24.066	18.504	37.389	34.986	35.174	27.692	33.3
evm.TU.PTG011934L.9	7.577	6.363	4.682	4.413	5.451	5.34	6.906	6.703	5.918	5.759	5.28	5.018	5.929	7.379	5.783	6.95	8.714	4.864	6.691	7.627	6.921
evm.TU.PTG000306L.78	9.892	10.712	9.688	8.235	9.138	9.438	9.693	10.437	8.699	9.41	8.556	9.613	8.832	9.277	8.299	8.714	9.756	8.347	12.854	9.334	9.172
evm.TU.PTG004221L.6	0.517	0	0	0.844	0	0	0	0	0	0	0.284	0	0	0	0	0	0	0	0	0	0
evm.TU.PTG007815L.53	51.674	36.937	73.783	29.589	13.795	12.517	42.686	36.429	38.69	33.941	37.352	9.865	37.258	12.845	14.4	29.866	26.994	30.202	16.077	18.092	33.186
evm.TU.PTG009747L.25	5.642	4.39	5.113	4.778	5.201	5.241	6.692	4.35	7.605	6.951	5.022	7.078	4.028	4.788	4.059	7.234	6.676	5.492	5.842	6.505	5.61
evm.TU.PTG011518L.4	4.031	2.402	1.912	3.296	4.444	3.152	3.126	0.642	3.464	2.752	1.99	0.858	4.107	1.42	1.165	1.872	1.991	1.974	3.419	2.233	1.329
evm.TU.PTG001012L.58	3.014	4.167	3.511	2.145	4.971	4.012	3.148	4.623	3.637	13.408	9.325	3.75	5.204	2.884	1.424	4.582	2.559	1.329	11.581	4.533	2.33
evm.TU.PTG001802L.17	2.96	0	0.246	0.601	0	0.158	2.655	0.121	0	0	0	0	0.133	0	0	0.086	0	0	0	1.631	0.049
evm.TU.PTG010167L.8	33.384	26.878	39.108	43.18	37.376	27.161	26.646	30.438	19.576	30.173	30.495	34.672	36.548	26.99	31.511	32.801	35.707	45.901	18.262	19.966	27.251
evm.TU.PTG000384L.3	0.724	0.172	0.197	0.488	0.986	0.934	0.039	0.018	0	0.228	0.359	0.219	0.232	0.364	0.436	0.151	0.075	0.139	0.21	0.038	0.085
evm.TU.PTG001801L.24	13.305	13.298	11.347	13.024	16.046	13.027	14.845	13.256	13.374	14.207	13.331	14.11	14.293	11.25	12.589	14.664	15.215	15.462	13.183	14.986	12.703
evm.TU.PTG002454L.5	23.801	28.982	23.957	31.356	27.418	31.973	19.294	32.695	26.585	38.165	42.059	37.005	24.802	31.568	33.159	16.594	31.743	25.943	22.2	36.035	27.871
evm.TU.PTG004879L.42	24.571	27.151	26.216	18.708	20.251	19.256	13.1	20.527	14.735	29.821	26.568	34.351	17.552	21.759	25.636	11.935	16.315	18.216	23.851	18.86	16.794
evm.TU.PTG001139L.5	44.263	53.746	67.687	23.759	24.956	24.791	35.344	55.819	42.171	37.622	34.169	36.486	41.476	30.814	32.06	46.977	33.399	38.721	38.972	38.748	57.335
evm.TU.PTG004631L.11	1.389	2.366	1.657	2.267	1.832	1.626	1.526	2.164	1.635	2.772	1.833	1.662	2.535	2.531	2.498	2.921	2.366	2.133	1.515	1.539	2.319
evm.TU.PTG013450L.21	0	1.746	1.116	0.731	0.135	0	0.613	0.138	0	0.738	1.031	0	0.752	0	0.408	0	0.145	0	0	0	0.995
evm.TU.PTG004639L.24	57.248	48.338	52.247	61.581	63.864	63.389	63.399	64.894	57.638	59.386	64.087	43.831	63.939	49.69	52.535	43.882	60.526	58.312	54.258	53.058	57.327
evm.TU.PTG016474L.1	0	0	0	0	0	0	0	0	0	0	0	0	0	0	0	0.434	0	0	0	0	0
evm.TU.PTG003347L.7	1.899	1.402	1.973	1.678	1.483	1.624	1.483	1.36	1.267	2.046	1.327	2.52	1.385	1.1	0.993	1.6	1.02	0.69	0.932	1.275	2.361
evm.TU.PTG007943L.5	41.636	32.677	53.408	35.265	31.939	25.787	25.49	45.573	32.644	31.639	36.45	34.461	34.416	24.68	25.151	34.472	37.78	32.166	44.533	37.982	35.883
evm.TU.PTG010442L.20	5.297	4.143	5.263	7.266	5.311	8.085	9.454	4.252	6.136	3.291	8.583	2.029	9.799	5.547	5.823	2.011	2.242	1.856	4.909	3.756	5.403
evm.TU.PTG017913L.7	126.863	180.7	160.223	192.134	170.342	161.308	211.569	183.581	181.547	150.514	156.52	171.623	152.839	221.415	201.495	170.987	197.818	210.207	179.836	176.693	251.179
evm.model.BG.141.p	6.351	5.459	5.937	6.955	5.603	5.861	5.697	5.472	6.161	6.469	5.616	5.76	5.262	6.119	5.309	5.593	8.335	6.19	8.51	7.596	4.287
evm.TU.PTG006449L.36	0.061	0.303	0	0	0	0.304	0	0.311	0.311	0.467	0.532	0	0	0	0	0.066	0	0.209	0.123	0.132	0.3
evm.TU.PTG010321L.5	0.398	0.454	0.708	0.433	0	0	0.259	0.524	0.582	0.624	0.498	0.111	0.954	0.57	0.23	0.868	0.307	0.262	0.115	0.803	0.561
evm.TU.PTG000550L.8	2.36	2.833	1.427	3.097	2.328	2.016	2.363	2.882	1.139	1.99	2.299	1.222	4.208	3.045	2.803	4.157	4.119	2.975	2.915	2.335	1.835
evm.TU.PTG000347L.42	19.355	18.064	33.287	24.265	10.924	10.543	18.708	25.638	18.521	20.29	28.101	21.077	22.963	12.865	11.926	24.209	30.086	31.724	23.03	20.768	26.747
evm.TU.PTG001602L.3	9.803	12.5	9.973	11.765	16.314	19.413	19.677	13.865	14.525	14.636	13.875	14.788	11.457	17.344	15.638	18.673	14.975	17.974	6.181	11.896	15.411
evm.TU.PTG017620L.2	3.892	5.191	2.576	3.246	4.321	3.682	4.228	3.299	3.774	4.022	3.19	3.088	3.217	3.832	2.707	4.101	4.356	3.307	4.586	4.125	3.76
evm.TU.PTG028068L.2	18.103	16.113	16.899	17.088	16.579	17.595	16.089	17.871	17.824	17.234	16.05	16.937	15.732	15.022	16.663	19.57	15.709	18.285	18.406	19.267	14.427
evm.TU.PTG007943L.6	1.001	0.572	0.297	0.156	0.143	0	0	0.587	0.44	0	0.157	0.28	0.16	0.431	0.579	0	0.309	0	1.307	0.156	1.766
evm.TU.PTG001964L.12	11.773	12.263	12.008	18.904	8.604	7.47	11.484	10.766	8.431	9.277	9.795	9.371	17.708	14.521	13.987	10.685	10.433	11.593	13.967	15.27	15.325
evm.TU.PTG009015L.497	0.15	0.3	0.312	0.327	0.904	0.151	0.171	0.154	0.154	0.165	0.165	0	0	0	0	0	0	0.519	0	0	0
evm.TU.PTG003802L.30	5.915	8.745	5.304	6.505	7.95	8.931	7.929	6.396	8.283	6.262	5.499	9.757	6.493	7.082	7.11	8.138	7.938	5.391	6.955	7.185	6.717
evm.TU.PTG009434L.20	26.267	23.809	33.815	21.813	23.814	21.582	21.029	26.226	22.908	30.487	27.108	25.641	30.583	32.392	27.342	25.396	27.428	24.286	29.287	24.764	26.998
evm.TU.PTG004632L.7	0	0	0.349	0	0	0.225	0.128	0	0	0	0.491	0	0.125	0	0	0.122	0	0.258	0.455	0	0
evm.TU.PTG010064L.19	0.727	0.65	0.358	1.207	1.457	0.69	0.611	0.863	0.588	0.252	0.293	0.075	0.385	0.729	0.735	1.962	0.745	0.396	0.854	0.333	0.756
evm.TU.PTG003576L.4	3.198	3.389	2.419	2.347	2.658	3.143	2.765	2.95	2.991	2.961	2.694	2.185	2.127	2.854	3.234	1.945	2.507	2.112	3.017	4.317	2.213
evm.TU.PTG001638L.2	0	0.114	0	0	0	0	0	0	0	0	0	0	0	0	0	0.125	0	0	0.349	0.125	0.141
evm.TU.PTG004696L.7	0	2.793	0	6.84	1.051	1.752	0	1.433	0	1.152	3.829	0.684	2.347	0	1.766	0.381	0	0.804	1.064	0.38	2.588
evm.TU.PTG004632L.9	0.554	0.775	0.526	0.499	0.444	0.809	0.595	0.422	0.924	0.696	1.041	1.069	0.514	1.032	0.848	0.535	1.01	0.747	0.948	1.308	0.821
evm.TU.PTG002012L.32	20.208	17.812	16.378	18.422	17.367	22.665	21.903	19.475	22.643	18.369	17.526	18.855	20.575	20.114	15.945	15.273	16.573	13.229	19.837	19.861	20.633
evm.TU.PTG013857L.8	5.126	3.718	5.496	3.778	3.233	3.234	3.771	5.682	3.812	3.726	3.444	2.428	3.888	3.9	5.602	4.693	4.829	5.9	3.189	3.236	5.104
evm.TU.PTG009831L.18	15.052	17.851	19.301	15.435	22.168	19.938	21.926	17.729	18.967	12.588	15.473	18.046	17.095	18.432	17.48	15.017	15.034	18.073	13.452	14.801	17.251
evm.TU.PTG009281L.7	4.556	5.667	3.576	2.533	2.335	3.148	3.232	3.219	2.49	3.673	1.554	3.964	2.04	4.573	3.891	0.995	3.176	2.098	2.569	3.303	2.125
evm.TU.PTG012205L.18	0.27	0.216	0.224	0.47	0.541	0.812	0	0.111	0.055	0.119	0.118	0.053	0.302	0.433	0.382	0.177	0.292	0.062	0.11	0.059	0
evm.TU.PTG012295L.7	0.768	0.767	1.116	1.42	0.462	0.231	1.488	1.575	0.393	0.169	1.094	1.803	0.774	1.772	1.63	1.006	1.412	0.442	1.403	0.668	0.853
evm.TU.PTG005228L.12	5.197	0.335	0.813	0.182	0	0.112	0.127	0	0	0	0	0	0.063	0.112	0.113	5.735	1.693	0	0.113	0.79	0.621
evm.TU.PTG015530L.4	14.179	10.504	15.439	17.05	16.024	10.979	12.409	14.99	16.824	10.733	14.452	13.33	11.419	15.978	18.931	7.875	13.789	17.682	19.128	12.105	15.664
evm.TU.PTG006468L.62	4.838	1.847	7.793	7.157	4.633	2.345	3.657	2.844	1.504	5.498	4.946	6.279	4.2	4.911	6.433	4.273	4.41	5.757	6.567	4.434	6.31
evm.TU.PTG010145L.56	2.915	0.151	1.357	0.055	6.148	1.966	0.573	0	0.206	0	0	0.344	0.675	0.202	0.508	4.17	3.86	3.471	0.816	0.547	0.558
evm.TU.PTG011912L.5	0.135	0	0.35	0.733	0.338	0.27	0.307	0.276	0.345	0.148	0.222	0.33	0.453	0.135	0.068	0.294	0.073	0.078	0.068	0	0.832
evm.TU.PTG002560L.30	54.695	40.677	105.884	73.326	71.39	60.815	50.83	51.108	49.579	40.222	58.203	52.417	62.688	59.475	46.237	61.455	64.672	70.754	45.328	42.601	62.368
evm.TU.PTG003216L.12	16.746	22.181	15.848	18.807	21.878	19.105	17.474	18.634	19.067	22.722	20.84	18.94	18.75	17.214	21.178	21.827	18.003	21.457	17.273	17.437	18.087
evm.TU.PTG006468L.41	0.315	0.079	0.552	0.535	0.355	0.316	2.087	0.222	1.976	0.454	0.345	1.656	0.705	0.731	0.716	0.559	0.298	0.294	0.899	0.407	0.243
evm.TU.PTG009620L.4	2.212	2.229	1.436	2.246	2.55	2.33	3.489	2.325	2.607	2.958	1.677	2.634	2.208	2.59	2.423	2.093	2.612	2.419	2.077	1.904	2.276
evm.TU.PTG011831L.37	0.529	0.212	1.099	0.806	0.106	0.106	0.241	0.651	0.759	0	0.58	1.243	0.474	0.744	0.963	1.271	0.801	1.218	1.182	0.921	2.745
evm.TU.PTG011317L.28	0.111	0.873	0.101	0.06	0.598	0.862	0.695	0.654	0.795	0.899	1.246	1.37	1.459	0.167	0.112	0.076	0.075	0.096	1.182	1.206	1.335
evm.TU.PTG018486L.1	33.068	35.976	25.159	34.604	34.892	43.967	44.591	37.196	39.368	34.242	39.455	33.979	31.526	34.555	36.471	23.871	32.856	33.476	34.882	40.329	28.431
evm.TU.PTG001774L.66	5.318	5.64	4.232	3.942	6.634	5.534	4.81	6.934	3.732	6.005	5.711	3.882	6.056	5.718	5.342	8.266	3.549	3.217	4.685	5.234	2.649
evm.TU.PTG000014L.84	4.923	5.579	6.59	4.941	4.102	4.695	5.06	5.654	5.258	5.221	5.282	6.176	5.706	5.08	5.049	8.137	4.95	6.226	5.068	5.58	4.109
evm.TU.PTG023987L.1	0.455	0.128	0.428	0.356	0.285	0.185	0.227	0.321	0.16	0.109	0.094	0.237	0.064	0.343	0.403	1.149	0.185	0.065	0.419	0.278	0.738
evm.TU.PTG000876L.20	1.493	1.074	1.83	0.877	0.838	0.988	1.021	1.531	1.407	1.477	1.08	2.133	1.27	0.929	0.453	0.717	0.775	1.718	0.879	1.299	1.069
evm.TU.PTG002323L.7	26.051	26.193	33.199	34.603	37.113	32.137	30.947	24.727	33.629	30.945	29.493	19.942	29.865	18.731	23.122	35.826	35.411	30.973	35.917	27.229	37.255
evm.TU.PTG001396L.7	0.449	0.224	0.291	0.488	0.169	0.056	0.192	0.288	0.23	0.123	0.492	0.165	0.251	0.056	0.284	0.245	0.121	0.065	0.228	0	0.277
evm.TU.PTG012758L.1	19.24	23.027	18.474	17.018	18.318	19.826	16.039	19.527	14	19.194	19.45	16.537	19.144	15.699	18.191	16.768	17.444	22.566	17.684	19.251	14.224
evm.TU.PTG015053L.6	2.043	1.594	2.071	0.732	1.549	1.575	1.08	1.636	1.021	1.479	1.393	1.659	1.311	1.676	1.537	1.333	0.916	0.746	1.518	1.816	2.062
evm.TU.PTG002551L.4	37.258	15.826	59.987	47.29	26.772	25.849	28.677	28.981	26.408	16.212	22.122	25.831	39.109	24.773	23.707	30.337	31.735	29.486	34.038	25.997	51.179
evm.TU.PTG005161L.13	1.731	2.322	1.514	1.14	1.416	1.142	2.182	1.402	2.288	2.103	2.347	2.319	2.194	2.423	1.751	1.99	1.971	3.042	1.85	1.139	1.406
evm.TU.PTG000344L.12	88.202	123.752	143.839	182.685	156.757	173.463	168.306	110.12	161.271	112.786	166.022	110.995	168.29	97.297	96.613	162.824	181.763	200.398	69.695	74.52	86.204
evm.TU.PTG008721L.29	4.293	6.615	4.521	5.773	3.168	3.887	5.303	5.015	7.026	7.275	6.732	6.886	4.339	2.274	4.281	15.036	4.063	6.52	4.963	2.658	4.049
evm.TU.PTG002450L.17	1.067	4.122	1.071	2.398	1.319	0.892	0.405	2.662	0.51	0.469	1.247	0.626	2.627	1.962	1.402	1.164	1.461	1.473	0.289	0.735	1.185
evm.TU.PTG021954L.35	16.204	16.826	18.141	18.286	17.511	17.149	15.332	16.729	15.071	14.695	13.242	17.479	14.703	18.187	16.76	11.985	14.345	14.723	16.369	16.278	14.69
evm.TU.PTG001531L.5	30.702	36.023	42.152	34.564	39.348	33.474	35.009	48.744	29	24.065	29.85	20.382	36.768	28.67	32.4	42.262	36.673	44.869	19.783	25.838	42.854
evm.TU.PTG012008L.13	16.698	21.395	12.673	20.386	24.932	24.698	23.611	20.678	21.96	26.669	23.056	22.332	20.093	21.203	19.622	21.461	20.242	22.039	19.151	24.037	19.338
evm.TU.PTG005507L.22	116.157	106.239	179.847	152.302	123.054	118.437	97.619	116.475	125.63	119.556	125.523	87.548	142.174	131.289	120.244	126.959	145.195	153.578	135.569	110.968	151.203
evm.TU.PTG003797L.7	7.863	0.363	0.691	1.053	0.182	0.425	3.724	0.248	0.062	0.465	0	0.296	0.135	0.121	0.734	1.981	1.243	0.07	0.553	4.078	0.299
evm.TU.PTG005668L.16	0.189	0.189	0.196	0.205	0	0.063	0.431	0.065	0.387	0	0.069	0.801	0.07	0	0	0	0.136	0	0	0.068	0.233
evm.TU.PTG010172L.37	54.243	47.096	94.192	64.378	50.54	46.441	50.293	56.481	76.922	41.558	42.942	26.278	61.348	42.617	46.546	88.528	41.781	61.494	50.056	57.197	49.724
evm.TU.PTG003314L.5	18.827	10.054	15.093	18.659	6.059	10.511	11.232	6.592	9.45	11.327	8.308	9.265	5.475	7.397	7.171	49.344	21.346	15.721	14.147	20.89	18.89
evm.TU.PTG014706L.5	6.113	5.882	6.468	6.278	5.482	6.284	7.316	6.036	6.809	4.966	5.785	6.503	7.439	6.859	7.18	7.627	6.57	6.818	8.633	8.133	7.829
evm.TU.PTG005702L.15	1.018	0.795	0.992	1.073	1.276	0.702	1.488	0.392	1.337	0.07	0	1.246	0.499	0.128	0.354	14.28	0.792	1.246	1.066	0.796	0.865
evm.TU.PTG013833L.2	32.649	32.296	31.919	41.893	38.944	40.888	37.995	38.61	33.457	38.792	35.472	39.193	33.76	43.658	42.73	44.658	33.704	34.211	32.313	35.346	30.827
evm.TU.PTG005893L.39	53.841	56.46	41.566	38.011	50.76	51.075	50.439	37.635	41.998	48.405	44.524	54.504	46.011	57.538	51.884	44.782	52.981	38.557	49.927	50.921	42.44
evm.TU.PTG019385L.13	2.121	1.848	1.101	1.606	1.983	2.329	1.863	1.896	1.836	1.89	2.388	1.739	1.284	1.711	1.913	2.769	1.689	1.155	1.993	1.823	1.433
evm.TU.PTG002872L.7	5.455	6.908	4.97	4.893	5	6.613	7.105	5.639	6.156	7.001	6.807	6.421	5.143	6.488	6.28	4.783	6.567	5.667	6.055	5.608	3.899
evm.TU.PTG005951L.19	6.001	6.615	5.667	7.716	6.754	7.162	7.492	7.445	7.852	7.875	9.049	6.478	9.349	6.952	6.981	6.137	6.312	5.325	6.959	7.068	6.004
evm.TU.PTG002290L.3	4.137	5.253	5.027	3.453	4.983	4.933	5.518	4.991	4.799	5.377	6.189	5.373	5.681	4.935	4.315	3.835	3.799	5.032	4.358	3.904	3.245
evm.TU.PTG016966L.13	28.685	36.266	26.463	35.771	35.76	40.717	36.913	43.195	34.876	30.078	36.472	32.346	31.928	32.829	33.223	30.916	32.883	37.491	22.031	30.243	27.597
evm.TU.PTG005140L.22	0	0	0.237	0	0	0.057	0	0.468	0	0.125	0	0	0	0	0	0.062	0.062	0	0	0	0
evm.TU.PTG012001L.7	82.68	60.72	59.745	58.116	77.491	79.184	64.764	44.837	52.31	70.418	64.623	88.032	45.804	85.578	75.401	48.742	51.091	65.05	68.164	70.205	68.266
evm.TU.PTG004004L.4	0.65	0.487	1.434	1.06	1.71	0.978	1.389	1.666	0.916	1.25	0.89	1.67	1.182	1.712	1.068	1.951	0.966	2.244	0.907	1.59	1.204
evm.TU.PTG001447L.5	0	21.277	0	0	0	0	0	0	0	0.145	0	0	0	0	0	0.144	0	0.152	25.77	26.168	0
evm.TU.PTG003045L.48	3.141	3.869	2.309	3.721	3.379	4.105	4.348	3.819	3.572	4.174	5.088	3.973	3.746	3.811	3.716	3.716	3.663	3.757	3.446	3.505	3.25
evm.TU.PTG008092L.3	9.069	0.245	12.221	0	0	0.246	0	0	0.126	0	0	10.076	0	0.984	0.124	0	0.133	0	0.124	0	10.139
evm.TU.PTG011438L.10	53.687	50.51	52.864	63.842	52.397	58.026	51.184	48.482	59.768	73.329	64.779	62.731	55.585	46.364	48.403	49.394	56.847	62.553	65.844	52.949	50.212
evm.TU.PTG018579L.7	10.824	10.588	9.928	7.517	12.392	10.588	9.323	10.079	11.604	10.169	7.111	9.092	7.521	9.284	9.278	10.434	8.428	5.877	9.78	8.932	6.446
evm.TU.PTG003256L.10	134.939	126.315	120.659	122.031	131.412	133.169	123.762	122.775	153.31	121.073	111.515	156.169	130.669	129.662	117.567	88.349	120.537	106.768	199.048	149.463	135.546
evm.TU.PTG011086L.17	0.33	2.674	0.206	1.078	2.285	2.949	1.507	6.573	1.354	3.449	3.476	0.453	2.108	2.586	1.871	2.272	2.001	3.27	3.822	4.095	0.163
evm.TU.PTG003434L.26	9.568	6.855	8.403	9.967	11.111	14.402	8.902	9.157	7.874	10.368	11.23	6.605	16.31	8.935	8.916	7.34	10.642	11.708	13.062	12.627	6.462
evm.TU.PTG017495L.4	15.272	21.573	24.322	32.288	27.534	21.408	16.755	26.735	23.501	28.122	24.082	19.852	18.233	16.827	17.541	23.669	20.375	27.341	16.579	14.669	27.483
evm.TU.PTG000925L.48	0	0.037	0	0	0	0	0	0	0	0	0	0.036	0	0.075	0.301	0	0	0.043	0	0	0
evm.TU.PTG009902L.75	0	0.046	0	0.397	0.046	0.229	0.052	0.609	0.14	0.1	0.05	0.179	0.256	0.137	0.092	0.349	0.148	0.105	0.185	0.248	0.169
evm.TU.PTG007671L.48	63.672	77.395	74.803	65.604	69.833	77.289	66.896	74.079	70.947	69.305	69.299	78.071	71.564	73.949	82.179	69.777	73.343	85.337	63.681	65.307	65.83
evm.TU.PTG005056L.54	12.6	14.507	10.15	13.18	11.889	12.84	14.628	13.862	15.401	16.615	15.91	13.451	13.308	11.757	12.339	13.943	13.381	11.15	11.775	15.939	12.736
evm.TU.PTG012501L.17	1.176	1.401	0.798	1.722	1.043	0.499	0.98	0.881	1.066	1.491	1.041	0.531	1.974	1.044	1.235	1.283	1.418	0.937	1.652	1.524	1.507
evm.TU.PTG004175L.16	16.185	17.607	10.577	21.023	17.996	23.807	14.942	21.289	14.155	16.281	15.252	15.855	18.802	16.447	16.778	24.648	19.336	18.78	14.594	14.265	12.662
evm.TU.PTG005335L.24	0.336	0.144	0.15	0.47	0.096	0.048	0.438	0	0.049	0	0.105	0	0.108	0.193	0.097	0.734	0.156	0.166	0	0.261	0.059
evm.TU.PTG016531L.13	4.265	2.672	4.595	5.54	5.074	4.757	1.452	4.407	1.598	6.402	6.628	3.115	4.597	6.804	6.566	3.891	3.408	3.114	5.266	7.025	1.572
evm.TU.PTG004132L.8	3.451	5.426	4.59	5.036	4.768	4.137	3.119	4.23	4.226	4.349	4.29	5.519	5.984	1.774	2.554	4.502	4.142	5.765	7.518	3.981	3.533
evm.TU.PTG000400L.43	0.901	0.113	0	0.49	0	0	0.064	0	0.058	0	0	0	0	0	0	0.8	0.061	0	0.114	1.777	0
evm.TU.PTG001945L.26	5.757	5.821	3.707	2.637	10.127	7.97	2.534	4.973	10.833	1.332	0.996	7.447	1.696	3.413	1.771	2.646	1.784	1.163	13.431	2.672	4.489
evm.TU.PTG008812L.9	5.589	2.337	7.938	7.383	3.088	2.288	3.056	2.515	4.558	1.818	2.313	3.461	1.852	11.104	6.921	2.428	1.234	0.788	5.384	6.015	10.773
evm.TU.PTG003273L.23	102.843	68.671	213.206	89.792	87.95	73.468	87.705	111.25	104.282	70.063	79.575	68.728	81.283	104.952	103.79	80.904	63.798	89.535	52.856	63.199	123.249
evm.TU.PTG007190L.55	1.899	1.735	1.324	5.106	1.714	2.667	2.32	1.53	1.084	1.223	1.665	2.151	1.397	1.661	2.058	5.835	3.052	2.654	7.546	3.983	2.68
evm.TU.PTG006161L.55	8.269	10.089	10.011	14.704	10.635	11.44	11.054	12.752	10.87	20.311	20.691	12.782	11.813	9.501	11.823	9.401	7.649	16.411	4.515	10.046	12.674
evm.TU.PTG021201L.15	1.459	1.868	1.728	2.951	3.405	3.178	2.833	2.198	2.429	2.004	2.648	2.521	1.353	4.392	3.273	3.484	2.342	3.385	1.087	1.685	1.886
evm.TU.PTG001016L.3	1.175	1.044	2.577	1.421	1.047	2.227	1.042	2.545	0.937	1.435	1.431	0.767	1.316	1.311	0.924	3.136	3.248	2.405	2.518	2.414	1.29
evm.TU.PTG006134L.86	11.386	8.687	13.713	12.687	10.92	9.269	11.666	11.961	11.274	8.768	9.044	9.206	12.256	11.925	11.905	12.371	11.007	13.234	20.046	11.126	11.478
evm.TU.PTG004513L.25	0.235	0	0.122	0	0	0	0.269	0.06	0.241	0.259	0.129	0.23	1.45	0.118	0.655	0.129	0.509	0.61	0.179	9.282	0.218
evm.TU.PTG001777L.7	92.602	102.135	93	105.585	102.896	94.583	91.445	105.844	85.392	88.157	84.061	87.447	75.553	82.437	90.356	71.135	80.914	85.825	94.445	108.53	96.855
evm.TU.PTG002041L.1	0.677	0.118	0	0	0.029	0.059	0.235	0.211	0.301	0.162	0.064	0.086	0.066	0.118	0.119	1.573	0	0	0.09	0.096	0.218
evm.TU.PTG000052L.21	26.24	30.515	19.762	28.68	26.218	25.196	28.21	25.376	24.576	27.329	27.401	28.191	28.888	32.878	32.885	27.604	30.202	28.618	36.993	29.49	26.86
evm.TU.PTG005340L.10	7.746	2.636	6.516	5.222	2.692	3.098	5.771	3.339	4.31	3.84	4.219	3.698	2.581	2.909	3.196	2.776	3.238	2.681	4.51	5.891	5.868
evm.TU.PTG014349L.22	1.428	0	1.059	0.888	0	0	0	0	0	0	0	0	1.599	0.409	1.547	0	0	0	1.139	1.442	0
evm.TU.PTG004385L.14	8.025	8.916	5.987	7.157	9.679	8.11	7.78	6.852	7.117	7.791	8.149	7.715	7.047	6.929	7.312	9.783	6.212	6.541	8.373	9.102	6.89
evm.TU.PTG000420L.10	19.793	9.775	16.932	14.694	18.678	15.883	8.762	11.226	14.318	19.454	13.784	16.41	14.34	21.735	19.076	11.694	13.853	18.764	14.419	10.888	17.826
evm.TU.PTG002947L.12	0.094	0.244	0.097	0.449	0.583	0.734	0.257	0.096	0.442	0	0	0.239	0.126	0.282	0.285	0.471	0.365	0.151	0.724	0.632	0
evm.TU.PTG001040L.18	60.803	82.332	56.305	64.989	78.019	87.267	67.598	71.954	59.723	79.779	98.2	93.7	53.884	66.931	63.258	44.382	77.38	78.778	56.304	79.376	92.566
evm.TU.PTG026284L.4	0	0	0	0	0	0	0	0	0	0	0	0	0	0.376	0	0	0	0	0	0	0
evm.TU.PTG001027L.80	0	0	0.238	0	0	0	0.087	0	0	1.007	0.251	0	0	0.077	0	0.083	0.083	0	0	0	0
evm.TU.PTG012348L.51	3.448	5.243	2.018	4.174	4.188	3.995	5.206	4.384	5.027	5.179	7.72	4.564	4.786	5.849	6.238	4.348	5.463	4.864	4.487	4.7	5.217
evm.TU.PTG003113L.11	0.539	0.094	0.487	0.255	0.423	0.611	0.134	0.264	0.192	0.283	0.103	0.207	0.157	0.753	0.498	0.205	0.304	0.27	0.143	0.382	0.463
evm.TU.PTG016861L.8	2.631	3.024	1.883	2.729	2.542	2.447	2.642	1.538	2.235	0.704	0.747	1.988	0.824	0.178	0.262	1.042	1.312	1.538	1.605	2.12	1.666
evm.TU.PTG012225L.13	46.276	47.759	47.346	36.289	39.862	46.534	51.92	49.964	52.984	47.682	47.394	44.613	28.647	41.718	46.683	34.971	40.544	47.048	27.761	28.78	50.15
evm.TU.PTG002466L.12	33.35	35.818	22.466	21.727	23.585	27.158	29.433	25.423	25.036	29.589	27.861	34.458	19.356	28.124	25.386	24.775	25.4	21.081	23.437	25.407	21.783
evm.TU.PTG004519L.71	3.903	4.743	2.511	3.766	3.49	3.361	4.439	3.478	4.38	3.419	2.826	3.358	3.628	4.773	3.998	2.804	3.581	2.76	4.369	4.331	3.766
evm.TU.PTG009335L.25	0.49	0.857	0.637	2.133	0.123	1.352	1.118	0.754	1.005	4.85	6.18	0	8.782	1.107	1.487	0.535	0.928	0.141	0.249	2.932	0.303
evm.TU.PTG011242L.7	100.02	121.912	125.088	53.805	79.159	85.2	80.921	100.772	94.087	58.753	61.26	95.292	92.372	70.558	83.435	71.907	74.601	122.283	76.541	84.164	67.636
evm.TU.PTG000517L.12	2.133	2.583	2.816	1.475	2.012	1.958	2.659	1.724	1.963	2.603	2.774	1.84	0.344	1.741	2.358	3.315	3.363	1.415	2.917	2.771	1.942
evm.TU.PTG000344L.13	1.389	1.234	0.561	0.756	0.929	1.084	0.484	0.633	0.316	0.933	1.015	0.642	1.945	1.549	0.468	2.275	0.584	0.311	0.627	0.336	0.286
evm.TU.PTG011782L.24	2.294	1.459	3.682	8.848	4.391	4.393	2.616	0.214	0.855	3.209	2.057	0.408	6.304	2.721	3.796	4.098	3.609	1.68	2.964	1.814	6.952
evm.TU.PTG009281L.10	16.004	16.988	13.745	21.482	20.677	24.925	25.648	27.264	22.388	16.349	20.631	16.568	16.911	18.612	19.759	15.959	20.183	19.486	11.979	20.542	15.398
evm.TU.PTG013786L.14	3.692	3.065	3.894	12.296	12.072	9.229	5.505	6.641	4.714	7.742	11.144	22.292	1.781	6.384	6.835	16.555	3.993	2.811	0.634	2.347	3.717
evm.TU.PTG009095L.10	8.007	11.913	6.443	14.124	7.67	8.583	10.186	7.17	8.731	9.286	8.476	8.698	7.294	9.563	8.914	7.752	9.018	5.99	8.203	9.046	7.658
evm.TU.PTG010998L.5	0	2.952	0.59	9.639	4.556	9.343	9.067	11.185	12.222	15.983	10.584	6.337	6.232	8.664	5.399	13.765	6.512	9.807	4.151	2.223	4.488
evm.TU.PTG003762L.81	13.233	17.348	11.508	10.982	12.651	14.262	13.405	12.437	14.759	16.238	14.303	17.892	15.506	18.161	15.126	10.281	13.381	14.879	18.369	19.409	11.248
evm.TU.PTG015727L.14	11.252	10.684	16.948	15.302	12.692	12.227	14.114	16.639	17.296	13.709	13.979	24.78	12.914	24.375	25.984	14.332	15.924	15.328	11.137	14.479	12.389
evm.TU.PTG016890L.3	78.812	75.231	85.187	98.91	87.257	83.199	79.32	92.042	79.554	78.037	84.502	72.757	90.722	87.097	86.323	72.559	93.067	93.214	83.797	81.849	92.149
evm.TU.PTG011491L.6	0	3.165	0	1.824	1.681	1.121	0.425	0	0.191	0.41	0.204	0.547	0	0	0	1.424	1.813	0.858	0	0	0
evm.TU.PTG002225L.5	128.253	244.08	187.862	285.885	309.742	256.994	234.818	228.745	259.369	240.092	236.205	137.219	287.002	276.854	272.034	317.511	304.632	308.81	139.826	92.131	269.165
evm.TU.PTG013685L.16	5.862	13.764	6.881	9.085	7.326	5.517	4.349	4.571	6.336	8.121	4.709	5.894	5.349	6.125	5.766	9.029	7.817	10.26	7.662	6.505	7.138
evm.TU.PTG011282L.22	0.683	1.183	0.804	1.584	1.232	1.096	1.401	0.747	2.938	2.501	4.19	2.895	2.293	0.776	1.243	1.59	2.363	1.834	2.402	2.722	2.192
evm.TU.PTG002996L.13	37.151	19.949	44.676	49.454	51.192	32.227	36.341	32.889	48.759	33.831	32.183	31.573	33.811	24.362	25.655	206.725	20.266	24.829	15.62	23.805	27.03
evm.TU.PTG012521L.39	4.448	1.778	2.826	5.921	5.43	4.357	1.939	3.891	2.628	5.12	5.851	6.044	5.097	4.517	2.725	8.512	5.094	4.488	2.762	4.182	5.75
evm.TU.PTG012282L.15	7.575	5.567	4.132	5.817	4.084	5.619	7.621	4.668	6.425	5.458	7.501	7.071	6.379	6.069	5.472	15.462	5.852	5.605	4.652	6.887	4.323
evm.TU.PTG001462L.33	1.99	0	0.289	1.083	0.04	0.08	0.227	0	0.245	0.788	1.047	0.078	1.694	2.597	2.254	0.043	0.344	0.137	3.637	13.548	0.59
evm.TU.PTG002663L.10	13.429	11.863	17.542	19.554	14.416	14.831	9.744	14.192	10.703	14.315	12.044	20.181	16.099	19.4	16.874	12.884	14.672	18.035	9.157	8.703	11.305
evm.TU.PTG005574L.73	54.892	116.977	60.007	49.797	48.899	58.207	66.081	78.515	63.371	76.103	55.456	60.033	71.587	74.075	69.892	40.998	64.322	53.569	117.096	81.389	50.016
evm.TU.PTG000768L.105	11.525	10.822	12.048	8.386	8.501	8.909	8.914	9.826	10.005	9.643	11.024	12.214	11.342	10.535	8.946	10.378	10.481	9.633	9.65	11.055	9.608
evm.TU.PTG020309L.14	9.339	9.187	11.076	11.36	14.967	9.146	9.727	8.976	11.529	11.074	10.237	7.701	10.786	11.07	10.932	9.152	8.511	10.158	9.256	6.797	8.444
evm.TU.PTG002838L.19	14.16	8.146	12.977	18.795	15.113	31.312	10.226	15.622	11.157	18.16	17.454	17.833	14.551	18.823	17.535	11.509	24.846	18.51	23.734	13.345	19.388
evm.TU.PTG008911L.12	0.433	1.421	0.225	0.975	0.682	1.705	42.014	1.173	77.353	51.139	25.853	0.03	2.007	0.031	1	0.202	0.033	0.071	0.408	1.008	0.382
evm.TU.PTG004678L.55	0.147	2.058	0.764	0.4	0.516	0.443	2.599	0.453	1.658	0.323	0.403	1.08	0.576	0.295	0	0.161	0.159	0.169	1.194	0.24	0.817
evm.TU.PTG004438L.32	3.542	5.932	5.196	4.699	11.028	6.327	2.267	3.888	3.12	11.613	6.199	9.093	3.479	2.495	2.765	3.189	3.226	3.791	5.362	3.615	3.414
evm.TU.PTG013034L.6	3.027	1.833	1.524	2.727	2.514	2.423	2.371	2.195	2.569	2.151	2.279	2.454	2.704	2.485	2.257	1.969	1.686	1.021	3.259	1.895	2.227
evm.TU.PTG022431L.4	44.076	34.263	66.73	42.937	64.987	85.388	64.383	75.94	54.466	34.042	37.261	38.911	49.189	73.004	65.697	37.582	58.267	53.224	30.266	41.193	58.868
evm.TU.PTG001639L.27	9.241	12.856	15.742	9.49	8.45	10.381	10.958	9.933	12.803	11.133	9.076	8.972	10.181	7.716	8.598	16.867	10.235	9.531	8.555	8.119	9.402
evm.TU.PTG011152L.5	1.067	5.043	0.605	1.267	0.876	3.114	2.877	0.597	1.889	3.2	3.297	1.614	1.086	3.019	1.963	2.648	2.834	2.681	0.295	1.161	0.24
evm.TU.PTG013450L.24	17.797	16.544	19.277	17.815	14.433	15.585	14.995	13.88	18.081	18.447	16.001	22.314	19.585	17.454	16.74	21.674	25.977	27.822	12.576	11.484	22.883
evm.TU.PTG011728L.23	24.839	27.774	48.054	34.454	31.675	33.557	34.076	35.509	35.158	26.792	34.799	25.071	38.501	30.07	32.264	30.591	29.217	33.238	23.638	23.465	30.19
evm.TU.PTG002176L.28	0	0	0	0	0	0	0	0	1.422	0	0	0	0	0	0	0	0	0.639	0	0	0
evm.TU.PTG015556L.10	1.211	0.326	1.838	1.773	2.148	1.168	0.425	1.959	0.859	0.768	0.255	0.593	1.095	1.215	1.743	1.322	1.813	1.555	0	0	0.633
evm.model.BG.365.p	14.295	23.553	15.857	13.067	13.913	13.136	11.829	10.719	13.869	16.698	12.039	18.37	13.427	13.297	13.456	17.684	14.453	12.49	14.434	13.185	14.36
evm.TU.PTG007888L.15	20.069	17.574	25.828	28.404	21.102	19.686	22.581	23.227	21.112	20.793	18.008	19.209	18.395	22.638	19.848	21.716	25.646	31.996	17.217	21.341	17.982
evm.TU.PTG002466L.28	3.357	0.258	1.073	6.648	2.675	24.346	15.899	3.796	8.467	5.393	7.736	3.538	20.044	1.209	1.741	6.201	30.162	8.62	1.223	5.335	7.652
evm.TU.PTG019016L.19	0.127	0.381	0	0.415	0.318	0.573	0.652	0.456	0.065	0.349	0.348	0.373	0.213	0.064	0.064	0.208	0.069	0.731	0	0.483	0.078
evm.TU.PTG003053L.9	0.076	0.687	0.159	0.249	1.684	0.23	0.958	0.94	0	0.168	0.167	0.224	0.085	0.077	0.077	0.5	0.33	0.352	0.62	0.332	0.189
evm.TU.PTG001258L.28	0.205	0	0	0	0.206	0	0	0	0	0	0.45	0	0	0	0	0	0	0	0	0	0
evm.TU.PTG005624L.2	109.325	102.214	170.565	106.09	87.805	95.357	108.235	122.183	96.09	95.16	120.468	96.713	127.569	138.924	120.47	98.437	100.644	105.784	98.401	115.905	115.602
evm.TU.PTG009469L.10	3.95	0.406	4.013	3.539	3.582	1.865	1.457	2.473	0.625	1.756	1.974	1.45	6.895	5.743	5.141	1.998	5.09	3.043	5.425	3.159	1.506
evm.TU.PTG001471L.4	0	0	0	0	0	0	0	0	0	0	0	0.479	0	0	0.186	0	0	0	0	0	0
evm.TU.PTG005439L.2	0	0	0.431	0	0.208	0	0	0	0	0	0	0	0	0	0	0.906	0.898	0	0.421	0	0.256
evm.TU.PTG009015L.43	2.044	0	1.17	0.318	0.669	1.297	0	0.984	0.085	2.155	1.234	1.592	0.187	0.628	1.265	0.228	0.722	0.192	0.085	0.317	0.103
evm.TU.PTG011932L.3	4.267	0.413	5.29	1.273	1.173	1.657	1.727	1.059	1.34	1.135	0.754	0.404	0.077	3.592	5.012	0.676	0.521	0.634	0.699	0.449	4.674
evm.TU.PTG014793L.4	51.596	70.303	77.343	74.06	68.046	62.394	57.189	70.458	70.286	73.246	73.038	59.774	88.327	45.065	51.66	65.21	59.26	85.118	58.647	58.009	72.862
evm.TU.PTG005228L.14	3.521	0.391	0.639	0.182	0	0.168	0.064	0	0	0	0	0	0.063	0.168	0.17	4.637	0.725	0	0	0.912	0.621
evm.TU.PTG003889L.13	5.93	0.622	6.312	1.314	0.624	0.845	2.964	0.976	1.35	4.024	3.451	7.703	0.205	5.695	5.961	6.075	1.663	1.222	0.186	3.583	1.718
evm.TU.PTG002413L.26	0.156	0	0.162	1.639	1.875	1.355	0	0.479	0.479	0.057	0.057	0.051	0.233	0	0	0.397	0.225	0.06	0.211	0	0.641
evm.TU.PTG001478L.1	15.774	37.977	14.994	26.767	26.856	22.39	23.982	17.859	36.904	11.124	13.811	10.778	18.384	21.855	28.645	15.434	8.048	5.767	23.313	24.974	38.892
evm.TU.PTG014574L.30	17.056	3.627	16.021	16.977	23.105	26.391	34.553	11.167	34.585	22.14	15.116	26.995	11.174	19.122	12.662	3.169	5.103	9.399	34.444	31.767	23.076
evm.TU.PTG005901L.28	1.278	0.821	0.79	0.695	0.977	0.794	0.729	1.062	1.185	1.071	1.235	0.953	0.818	0.703	0.708	0.864	0.56	0.491	1.174	1.125	0.977
evm.TU.PTG001100L.23	0	0	0	0.51	0	0	0	0	0	0.103	0.103	0	0.105	0	0	0	0.101	0.108	0	0	0
evm.TU.PTG010181L.21	0.754	0.854	0.209	0.328	0.403	1.26	0.745	1.65	0.464	0.497	0.771	0.394	0.619	0.605	0.864	0.274	0.652	0.868	0.561	0.437	0.931
evm.TU.PTG002254L.14	13.816	16.175	15.108	21.796	16.669	15.58	17.889	15.772	23.889	16.76	14.716	17.24	17.712	24.311	23.076	15.026	16.21	20.516	16.005	15.928	16.545
evm.TU.PTG003861L.30	19.35	22.64	14.663	18.118	17.55	18.165	27.029	22.377	27.424	17.99	17.385	21.112	26.024	15.499	15.37	22.762	26.637	27.121	18.076	19.097	18.622
evm.TU.PTG005628L.46	55.569	50.462	77.018	60.802	49.985	50.644	47.251	61.558	46.207	60.562	59.346	56.41	71.285	59.914	65.994	67.599	71.267	62.87	62.21	49.722	54.695
evm.TU.PTG005216L.37	23.982	26.333	20.318	22.717	27.401	23.163	24.335	24.064	26.212	27.915	23.965	31.588	24.342	20.864	21.863	25.344	20.36	21.951	22.942	24.509	24.531
evm.TU.PTG000501L.2	3.084	3.272	3.361	5.343	7.29	6.797	3.603	4.452	3.589	4.729	5.091	4.695	4.433	4.509	3.966	6.442	6.341	6.836	6.57	5.216	3.29
evm.TU.PTG000206L.43	31.208	54.248	21.159	28.838	15.449	17.071	33.302	33.037	24.576	22.057	19.848	33.826	13.061	27.564	22.362	27.703	41.146	45.794	29.823	29.297	55.57
evm.TU.PTG006159L.1	48.172	32.543	65.119	55.845	42.391	38.266	35.326	33.834	39.405	37.929	41.617	42.69	57.678	45.725	45.155	49.473	40.671	50.557	45.878	33.424	46.129
evm.TU.PTG004486L.1	31.633	58.29	42.724	43.21	28.646	28.187	23.539	35.747	22.844	53.237	45.945	55.776	49.568	36.08	39.453	71.552	54.081	61.622	51.073	36.019	44.001
evm.TU.PTG018754L.13	0	0.708	0	0.913	0.542	1.085	1.064	0.651	0.765	0.718	1.043	1.022	0.606	0.674	1.094	2.24	1.715	2.04	0.303	0.426	1.843
evm.TU.PTG001604L.1	4.699	4.141	5.354	4.425	4.306	4.714	4.869	5.157	5.541	4.694	5.151	4.402	5.799	6.06	4.804	4.055	6.149	4.392	4.001	5.385	3.494
evm.TU.PTG008981L.10	0.802	1.403	1.042	2.618	3.82	1.408	1.601	1.234	2.055	4.409	2.858	3.533	2.47	1.812	3.042	0.657	0.651	1.847	2.443	2.835	3.962
evm.TU.PTG006203L.6	28.728	42.334	32.998	32.268	34.849	28.718	36.055	32.283	46.922	44.513	42.183	40.833	24.097	29.57	33.615	22.799	26.088	29.514	36.029	36.356	40.374
evm.TU.PTG001531L.8	28.163	12.098	20.385	36.898	27.606	23.201	58.863	33.098	43.413	32.869	20.953	32.316	34.15	72.979	63.055	14.424	30.916	25.832	20.438	21.861	21.16
evm.TU.PTG015235L.23	1.708	2.224	2.311	3.434	2.542	2.647	1.298	2.176	1.644	1.195	2.893	1.874	1.738	2.441	2.041	1.808	1.623	2.383	2.259	0.957	1.278
evm.TU.PTG001853L.12	0.249	0.111	0.316	0.271	0.277	0.333	0.379	0.085	0.085	0.213	0.152	0.081	0.062	0.111	0.112	3.262	0.12	0.096	0.253	0.12	0.376
evm.TU.PTG004278L.25	6.451	6.61	7.913	7.9	7.232	7.511	5.046	9.676	6.81	8.802	9.15	6.171	9.038	7.825	8.376	5.698	6.942	9.851	6.746	5.481	7.025
evm.TU.PTG000804L.21	1.718	0.458	1.19	0.748	0.498	0.498	1.132	0.666	0.509	0.42	0.879	0.56	1.923	0.268	0.579	0.792	0.537	0.835	0.891	0.623	0.754
evm.TU.PTG001998L.91	1.737	1.013	0.526	1.654	2.177	0.508	0.908	0.743	0.742	0.955	1.666	0.567	0.973	1.017	0.22	2.213	1.018	1.167	1.47	0.079	0.715
evm.TU.PTG018340L.2	69.493	90.986	93.491	85.307	79.855	79.408	79.318	79.161	90.335	90.191	88.807	86.885	89.1	84.066	102.749	55.27	72.048	71.703	80.639	78.7	100.374
evm.TU.PTG003616L.23	0.88	0.33	0.114	0.479	0.662	0.552	0.251	1.467	0.676	0	0.121	0.108	0.246	0.11	0	0	0.119	0	0.67	0.239	0.408
evm.TU.PTG005136L.23	1.587	1.629	1.07	2.24	1.118	3.141	2.104	3.784	2.066	2.924	2.069	1.428	1.969	1.679	2.126	1.546	1.624	1.482	1.481	1.866	1.006
evm.TU.PTG018282L.4	55.112	65.313	64.137	53.806	58.43	63.218	80.386	84.432	70.519	74.054	75.874	71.308	56.43	66.936	70.957	41.79	57.499	67.162	49.554	80.577	68.382
evm.TU.PTG001258L.10	1.799	1.38	1.217	0.364	0.21	0.881	2.623	1.116	2.358	0.782	1.192	0.368	0.328	0.798	0.296	0.959	1.719	0.482	0.934	2.183	1.601
evm.TU.PTG027767L.2	6.617	8.106	5.935	7.841	7.078	5.676	6.305	6.201	6.762	8.753	8.082	5.412	6.584	6.086	6.114	8.009	7.795	7.087	6.885	6.674	5.052
evm.TU.PTG008665L.3	14.787	15.066	12.472	14.861	17.661	17.116	13.909	14.356	13.311	14.647	14.238	15.763	14.356	12.676	13.403	15.201	15.319	14.897	15.788	15.375	13.286
evm.TU.PTG001920L.25	0.215	0	0.112	0.351	0	0.431	0.245	0.331	0.441	0	0.236	0.105	2.527	0	0.217	0.117	0	0.371	0	0.117	1.46
evm.TU.PTG012185L.22	0.63	0.21	0	0.343	0.211	0.527	0.479	0.216	0	0.115	0.345	0.411	0.47	0.633	0.212	0.229	0	0.121	0.746	0.228	0.908
evm.TU.PTG015556L.38	0.406	0	0	0	0	0.271	0.308	0.416	0.139	0.149	0	0	0	0	0.273	0	0.292	1.245	0.137	0	0.167
evm.TU.PTG009462L.13	0.15	0.05	0.414	0.163	0.25	0.25	0.114	0.153	0.051	0.164	0.164	0.293	0.056	0.05	0.353	0.054	0.054	0	0.202	0.434	0.185
evm.TU.PTG014875L.37	7.626	6.867	5.717	6.213	6.878	6.058	7.623	6.262	7.097	7.337	6.968	7.807	7.595	8.993	8.387	6.713	8.568	5.668	7.241	7.234	7.903
evm.TU.PTG005339L.32	0.094	0.377	0.172	1.001	0.237	0.331	0.027	0.121	0.097	0.623	0.466	0.393	0.026	0.047	0.167	0.052	0.179	0.217	0.024	0.077	0.525
evm.TU.PTG002194L.2	3.132	2.21	2.966	3.575	3.202	2.988	3.291	3.276	3.682	3.612	2.76	2.314	3.404	3.452	3.633	5.665	2.358	2.545	1.933	3.306	1.934
evm.TU.PTG000306L.39	1.539	1.42	0.492	1.803	1.187	1.425	0.675	0.729	1.941	1.822	0.519	0.811	0.133	0.832	0.838	1.163	1.153	0.818	2.284	2.06	0.585
evm.TU.PTG014549L.13	0.796	1.205	0.567	0.347	0.981	0.799	0.882	0.957	0.7	1.451	2.045	0.735	1.07	0.183	0.276	0.348	0.246	0.026	0.716	1.237	0.534
evm.TU.PTG025349L.12	0	0	0	0.07	0.482	0.032	0	0	0.066	0	0	0	0	0	0	0	0	0	0	0.105	0
evm.TU.PTG004811L.8	0.682	0.613	0.602	0.482	0.615	0.513	0.583	0.664	0.908	0.3	1.009	0.6	0.42	0.65	0.31	0.149	0.442	0.549	0.623	1.26	0.673
evm.TU.PTG000464L.9	1	0.674	1.662	1.251	0.626	0.852	0.912	1.025	0.999	0.44	0.575	1.027	0.951	0.376	0.657	0.764	0.622	0.863	0.584	0.462	1.018
evm.TU.PTG010321L.6	0.172	0.086	0.269	0.375	0	0	0	0.177	0	0	0.473	0.422	0.483	0	0.087	0.659	0.187	0.199	0	0.563	0.532
evm.TU.PTG005635L.41	1.138	0.103	1.613	0	0.208	0.311	0	0.212	0	0.114	0.113	0	0	0.104	0.628	0	0.224	0.238	0.42	0.113	0
evm.TU.PTG002754L.72	3.627	4.858	2.398	4.053	4.151	4.496	4.526	3.407	4.068	4.323	4.137	3.192	3.87	3.922	3.804	3.333	4.518	2.713	4.289	4.661	3.483
evm.TU.PTG003628L.182	0.274	1.369	0	0.298	0	1.099	1.25	0.562	1.123	0.903	0.3	0	1.227	0.55	0.831	0.598	1.778	0.946	0.278	0.894	1.015
evm.TU.PTG015556L.30	0.554	0.887	0.346	0.121	0.445	1.112	0.632	0.455	1.25	2.194	0.851	0.977	0.497	1.002	0.561	1.332	0.24	0.511	0.563	0.965	0.685
evm.TU.PTG009281L.36	14.104	9.172	9.701	9.68	9.349	10.371	9.844	11.269	5.923	7.162	7.529	12.192	9.748	10.214	9.118	18.512	10.403	8.871	13.496	8.972	10.006
evm.TU.PTG016474L.24	1.012	1.012	1.315	0.991	1.37	0.863	1.154	0.987	0.571	1.002	0.61	0.842	1.7	1.423	1.997	1.161	1.533	1.049	1.696	1.321	0.563
evm.TU.PTG030971L.4	3.127	1.995	3.179	4.488	3.602	3.003	2.959	3.276	3.409	6.143	5.397	4.493	4.246	3.806	4.508	2.978	3.238	3.293	2.972	2.026	4.765
evm.TU.PTG015715L.6	3.327	4.322	5.068	5.187	5.892	7.452	6.701	5.459	5.909	4.51	5.956	4.993	5.835	5.453	5.944	2.3	2.878	4.212	3.152	6.029	4.244
evm.TU.PTG025418L.3	10.622	11.687	13.161	13.914	13.921	12.804	15.289	13.557	13.13	12.723	11.878	13.123	16.399	14.293	14.379	13.832	12.158	12.419	12.136	13	12.644
evm.TU.PTG012948L.8	12.019	15.348	9.681	18.6	21.431	28.225	36.215	27.132	23.105	14.539	18.448	17.828	16.498	20.294	22.622	13.16	17.647	20.559	11.389	24.672	16.024
evm.TU.PTG012445L.4	0	0.364	0.189	0.397	0.365	0	0	0.187	0	0	0.2	0	0.204	1.28	0	0.398	0	0.21	0	0	0
evm.TU.PTG012063L.15	0.334	0.143	0.347	0.571	0.717	0.191	0.435	0.342	0.586	0.472	0.261	0.14	0.534	0	0.048	0.208	0.361	0.055	0.097	0.104	0.412
evm.TU.PTG003596L.16	0	0.458	1.19	0.872	0.459	0.919	0.522	0.587	0	0	0	0.336	0	0	0.347	0.375	0.743	0.264	0.581	1.993	0
evm.TU.PTG005841L.2	0	1.663	0	6.224	3.963	6.364	6.167	15.682	5.755	4.116	3.534	14.965	8.618	6.472	5.68	0.114	0	0	9.08	11.197	2.825
evm.TU.PTG010933L.41	4.875	3.239	3.52	3.461	4.53	4.473	4.339	3.811	3.96	4.771	2.998	3.841	5.126	4.177	2.916	6.263	3.987	4.209	6.065	4.526	3.267
evm.TU.PTG006056L.27	5.615	6.365	3.662	5.003	5.51	6.161	5.909	5.045	5.863	5.903	5.165	5.49	4.819	5.617	4.79	5.377	5.055	4.528	5.299	5.853	4.47
evm.TU.PTG004428L.11	0	0.11	0	0	0	0.331	0.063	0	0	0	0.06	0.215	0	0	0	0.18	0	0.19	0.112	0.12	0.679
evm.TU.PTG004839L.33	15.694	12.944	23.658	22.488	18.422	18.622	17.532	22.315	24.386	16.06	16.784	14.737	20.787	17.8	17.033	18.457	22.496	24.969	20.983	18.384	17.566
evm.TU.PTG011782L.34	9.419	0.314	6.523	6.832	0.472	1.89	1.253	0.966	0.483	0	0.172	3.227	2.109	10.714	8.097	1.885	1.189	1.084	3.506	1.536	3.683
evm.TU.PTG018247L.2	2.285	2.81	3.377	1.052	2.114	2.821	2.605	1.352	1.891	1.932	1.445	2.924	2.165	2.91	1.955	2.11	2.091	1.012	2.944	2.293	3.146
evm.TU.PTG012435L.62	0	0	0.222	2.094	0.429	0	0	0	0	0	0.352	0	0.12	0	0	1.167	0	0.123	0.543	0	0.528
evm.TU.PTG006490L.19	3.754	2.095	2.729	2.586	2.478	3.106	2.711	2.631	2.693	2.544	3.154	2.97	2.171	2.135	2.847	3.347	2.673	2.845	2.477	2.279	3.746
evm.TU.PTG009704L.10	5.655	11.685	8.984	7.29	8.434	7.15	8.562	7.897	10.616	9.664	11.304	10.745	10.482	8.824	9.708	8.353	6.22	10.23	7.911	5.943	7.159
evm.TU.PTG007117L.76	16.162	15.267	15.964	18.035	16.753	16.06	17.395	15.629	16.717	15.317	12.707	15.227	13.931	16.96	17.128	18.633	18.175	16.518	20.852	18.149	16.505
evm.TU.PTG000802L.28	490.316	254.137	716.482	1541.6	62.956	118.141	110.588	607.518	158.875	203.299	206.484	221.521	83.707	261.097	328.544	123.63	55.455	113.475	334.909	617.311	830.737
evm.TU.PTG005937L.4	184.892	184.546	208.577	197.723	193.316	178.237	154.984	180.791	168.507	157.917	156.331	110.488	162.494	133.753	138.764	175.371	179.175	187.513	184.992	152.708	179.104
evm.TU.PTG002718L.37	3.131	0.236	2.133	0.183	0.169	0.068	1.42	0.173	0.518	0.111	0.037	0.066	0.226	0.473	1.362	1.139	1.275	0.039	0.308	0.915	0.166
evm.TU.PTG002301L.26	0.682	0.95	0.453	0.256	1.245	0.785	0.574	0.275	0.929	0.332	0.319	0.383	0.526	0.651	0.792	0.672	0.702	0.837	0.681	0.62	0.829
evm.TU.PTG025305L.14	10.365	4.236	13	18.118	8.53	11.178	8.339	4.585	10.345	11.885	14.158	7.89	9.215	6.481	2.167	7.807	3.693	3.238	8.699	7.458	4.967
evm.TU.PTG000014L.109	9.253	8.872	6.647	5.883	6.718	8.19	6.891	5.967	6.447	7.01	7.132	7.771	5.717	6.79	6.232	6.821	7.142	5.704	7.37	7.052	6.039
evm.TU.PTG016296L.4	6.138	5.826	5.35	4.06	4.608	3.96	5.838	5.315	5.847	5.832	4.835	4.196	3.626	4.581	4.991	3.131	4.971	4.651	5.228	4.025	5.941
evm.TU.PTG000077L.33	0.559	0.978	0.726	1.216	0.63	0.841	0.956	0.932	1.074	0.307	0.613	0.684	1.33	0.911	0.707	0.839	0.529	1.447	0.709	0.304	0.345
evm.TU.PTG010397L.13	21.332	23.297	16.424	19.106	19.202	21.922	18.91	20.553	24.189	24.574	24.305	27.217	18.467	23.371	22.93	16.989	19.781	19.326	22.761	21.468	19.776
evm.TU.PTG011161L.10	68.661	66.431	96.2	90.117	101.061	80.684	57.125	51.592	72.815	52.658	74.168	58.022	73.302	55.088	61.365	100.452	96.718	103.621	64.835	54.26	86.749
evm.TU.PTG008381L.17	8.363	7.916	11.447	7.547	7.645	7.155	5.273	7.166	8.066	6.435	5.662	5.441	7.051	6.616	7.264	10.688	7.769	7.475	5.643	5.136	7.532
evm.TU.PTG001181L.17	6.691	4.065	6.814	6.173	5.755	5.724	5.61	6.627	4	5.083	7.514	4.976	6.096	6.978	7.861	5.514	4.789	6.645	7.924	8.773	6.844
evm.TU.PTG005574L.20	0.019	0.039	0.02	0.042	0.02	0.049	0.089	0.05	0.14	0.011	0.011	0.038	0.022	0.01	0.02	0.425	0.042	0.011	0.02	0.053	0.012
evm.TU.PTG002771L.59	2.329	1.33	2.715	1.189	1.239	3.146	2.547	2.291	2.191	2.246	1.459	2.047	0.958	0.668	0.865	2.335	1.748	2.681	0.434	1.912	2.288
evm.TU.PTG001015L.12	5.683	2.949	5.166	2.259	6.465	8.277	8.537	2.803	6.104	5.346	6.23	3.905	4.467	4.223	5.25	10.083	6.029	4.466	3.883	5.764	4.184
evm.TU.PTG018266L.11	3.168	2.47	1.856	4.431	4.177	4.039	2.938	1.654	1.76	3.036	3.536	2.272	1.624	1.968	1.467	5.004	5.033	7.961	2.226	3.596	3.496
evm.TU.PTG020693L.6	37.859	46.816	40.663	48.543	48.093	54.218	53.521	56.532	45.757	45.297	45.839	45.216	47.4	37.899	41.869	36.586	44.431	41.32	43.234	41.903	42.015
evm.TU.PTG012258L.19	4.177	4.031	4.489	3.918	3.322	6.068	1.807	2.955	1.624	1.9	4.105	4.511	8.709	4.771	5.535	2.988	2.025	3.814	5.556	6.265	6.047
evm.TU.PTG013620L.1	0	0	0	0	0	0	0	0	0	0	0	0	0	0	0	0.526	0	0	0	0	0
evm.TU.PTG007943L.36	5.37	2.051	4.354	6.935	4.815	4.774	7.717	11.107	3.579	2.688	4.212	2.906	7.969	3.374	5.387	2.812	5.148	5.579	3.546	8.736	7.386
evm.TU.PTG020537L.1	235.863	190.637	329.601	223.081	221.352	185.071	170.86	187.202	168.569	164.342	163.556	171.249	180.311	217.373	206.092	230.815	216.519	206.279	325.163	193.59	273.677
evm.TU.PTG009766L.16	4.023	6.364	3.72	3.752	5.231	4.568	6.705	5.578	4.032	5.201	3.538	5.15	4.01	2.219	4.114	10.571	3.491	5.904	3.231	5.818	4.64
evm.TU.PTG002488L.9	47.265	64.077	60.165	46.323	55.635	50.958	37.106	55.011	39.917	60.705	52.294	43.535	36.535	41.313	50.886	42.766	51.888	55.578	41.291	42.261	36.741
evm.TU.PTG015556L.51	24.267	25.908	49.172	37.101	32.164	27.199	31.339	35.073	35.135	27.585	29.723	24.381	38.286	26.108	26.773	34.319	33.505	36.399	27.525	32.385	36.432
evm.TU.PTG007509L.60	33.296	39.013	34.557	40.286	35.338	41.548	36.213	42.486	36.568	42.274	39.596	40.273	40.846	44.051	43.223	33.862	39.844	40.919	32.601	38.982	36.57
evm.TU.PTG004611L.5	2.642	3.921	3.951	3.659	3.974	3.092	4.93	3.942	4.143	3.213	2.984	4.114	3.407	3.415	3.198	2.666	4.893	3.042	2.885	3.265	2.818
evm.TU.PTG003657L.27	0.153	0.276	0.127	0.4	0.553	0.43	0.419	0.409	0.22	0.64	0.537	0.12	0.274	0.154	0.217	0.736	0.232	0.529	0.249	0.033	0.151
evm.TU.PTG008981L.14	43.733	44.959	52.388	44.736	50.567	53.552	54.918	50.1	46.794	53.193	48.062	51.254	51.383	49.022	49.857	41.295	64.38	51.126	40.357	54.719	57.364
evm.TU.PTG001548L.13	4.642	10.074	4.634	7.741	7.786	8.13	7.074	6.823	8.817	8.719	7.577	6.348	6.792	9.289	8.336	8.793	7.993	5.585	10.547	7.8	4.66
evm.TU.PTG004639L.14	276.783	202.617	259.935	314.554	400.056	352.833	210.562	233.18	199.127	256.184	222.919	409.105	215.323	172.412	177.143	346.439	277.014	388.48	238.337	310.157	208.979
evm.TU.PTG001015L.27	2.52	1.019	1.079	0.481	1.273	1.929	1.448	1.519	2.247	1.1	0.675	1.487	0.603	1.602	0.992	1.197	0.603	0.421	2.011	1.778	1.021
evm.TU.PTG004160L.34	1.897	0.172	0	0	0	0.346	1.573	0	0.707	0	0.567	0.844	0	0	0	3.013	0	0.199	0	2.251	0.213
evm.TU.PTG003554L.34	8.58	9.85	12.827	8.073	11.8	7.967	9.85	10.525	12.714	8.54	8.96	8.114	8.893	10.24	9.029	13.734	11.099	10.611	10.711	8.889	7.015
evm.TU.PTG001327L.33	5.752	10.58	6.928	8.588	6.258	5.156	5.931	9.854	8.277	6.995	8.049	8.924	6.783	9.212	10.273	7.081	6.221	5.142	12.05	7.852	6.498
evm.TU.PTG022667L.6	8.275	7.053	5.299	6.691	7.303	6.481	7.012	6.889	6.825	6.791	5.809	6.491	7.33	6.513	5.732	10.272	8.031	5.84	6.617	7.92	5.844
evm.TU.PTG005606L.20	125.784	111.294	148.559	154.426	146.473	183.191	159.752	184.296	147.306	117.172	138.382	140.621	130.694	130.363	137.807	80.33	144.811	149.432	105.201	146.545	160.949
evm.TU.PTG008106L.20	0.314	0	1.742	0	0	0	0	0	0	0	0	0.205	0	0	0	0	0	0	0	0	0
evm.TU.PTG001360L.12	0	0.142	0.074	0.194	0.25	0.25	0	0.146	0	0.078	0.547	0.244	0.279	0.036	0.216	0.117	0.077	0.082	0.289	0.078	0.308
evm.TU.PTG007474L.1	0	0	0	0	0.314	0.105	0	0	0	0	0.114	0.408	0	0.523	0.422	0	0	0	0	0	0
evm.model.BG.1001.p	2.794	3.417	2.536	2.833	2.584	2.64	3.217	3.172	3.281	3.161	3.747	2.549	2.521	1.852	1.646	2.399	2.67	2.53	2.809	4.189	2.881
evm.TU.PTG005665L.69	0	1.429	0	1.795	3.309	2.648	2.634	2.257	1.24	0.605	1.326	0.323	0.616	1.877	2.336	0.601	1.666	2.279	0	0	1.223
evm.TU.PTG021781L.4	10.382	8.93	6.615	8.629	7.972	9.601	6.447	6.651	3.026	10.246	17.684	13.958	32.389	9.955	7.241	12.725	26.801	16.372	13.086	7.45	12.128
evm.TU.PTG003181L.8	2.507	2.427	2.496	2.046	1.623	1.441	1.37	1.58	1.525	1.866	1.26	1.636	2.544	1.625	1.505	1.91	0.678	0.631	4.082	2.641	1.902
evm.TU.PTG005824L.12	0.544	0	2.262	0	0	0	0	0	0	0	0	0.533	0	0.182	1.468	0	0	0	0	0	0
evm.TU.PTG014154L.40	1.189	2.525	3.088	2.264	2.086	1.938	0.339	0.61	1.219	0.49	1.466	1.746	2.163	2.685	2.555	0.325	0.322	0.171	1.056	0.808	2.753
evm.TU.PTG003762L.50	29.575	30.171	43.963	19.639	32.005	31.303	23.955	24.896	25.814	32.847	31.077	28.648	23.751	35.005	35.686	26.053	31.548	27.353	21.636	13.973	28.207
evm.TU.PTG001984L.4	0.159	0.793	0.165	0	0.08	0	0	0	0	0	0.087	0	0	0	0	0.26	0	0.183	2.417	3.194	0.686
evm.TU.PTG006810L.11	6.38	3.543	3.774	5.64	3.998	3.156	4.8	3.818	3.224	5.309	6.411	3.946	6.35	5.514	7.035	3.918	4.936	4.998	4.857	4.384	4.486
evm.TU.PTG008462L.2	23.614	25.597	25.142	19.482	22.464	20.613	24.971	20.877	22.96	21.014	21.17	24.186	23.387	22.769	26.384	33.882	20.981	17.701	19.719	22.621	20.722
evm.TU.PTG006269L.13	10.178	11.003	11.088	12.031	14.332	12.398	10.051	11.444	11.446	12.197	10.029	17.34	9.078	9.68	9.115	17.391	9.145	7.492	13.843	12.497	10.363
evm.TU.PTG026787L.1	4.556	6.603	4.417	19.166	13.399	14.167	9.438	10.437	11.439	12.437	14.067	8.101	16.324	6.783	7.142	8.787	11.498	10.576	8.556	11.064	18.376
evm.TU.PTG004427L.99	70.879	70.609	74.049	55.121	61.415	58.136	55.178	55.08	55.746	62.909	61.26	61.695	40.791	43.824	52.508	103.523	56.252	64.87	48.855	50.876	60.362
evm.TU.PTG007332L.19	1.761	2.23	1.748	3.023	1.805	1.963	1.205	2.128	1.644	2.409	2.274	1.954	1.665	1.375	1.385	2.222	0.635	1.442	1.311	1.83	2.223
evm.TU.PTG007498L.9	6.514	9.624	6.153	4.262	1.94	2.935	5.355	4.382	7.57	5.448	4.838	12.797	3.515	2.487	2.912	5.462	3.242	2.527	9.343	8.957	5.682
evm.TU.PTG014570L.30	2.088	0.896	0.48	1.753	1.335	1.574	2.557	1.725	1.838	1.155	1.198	1.248	0.879	0.661	0.68	16.079	0.788	0.694	0.939	3.429	0.606
evm.TU.PTG008767L.9	101.944	95.712	191.366	123.419	151.117	154.967	94.108	127.014	189.423	179.546	129.974	24.567	136.294	83.639	94.659	43.329	90.606	76.217	59.178	95.863	90.15
evm.TU.PTG000276L.16	6.687	8.15	10.899	8.694	7.849	7.089	7.625	9.424	9.527	10.339	9.356	8.727	7.487	6.166	8.852	7.597	7.35	12.015	9.713	7.094	8.189
evm.TU.PTG000067L.4	11.71	9.31	14.72	12.45	9.206	9.076	11.531	11.533	12.34	12.141	11.45	11.07	10.057	9.615	12.246	12.202	12.09	13.556	10.468	8.609	11.501
evm.TU.PTG018282L.15	0.08	0	0.139	0	0.054	0	0.061	0.083	0.027	0.029	0.088	0.026	0	0.054	0.298	0.498	0	0	0	0.029	0
evm.TU.PTG002838L.48	1.138	0.037	0.349	0	0.168	0.449	1	0.038	0.115	0.103	0.204	0.055	0	0.468	0.453	0.428	0	0	0.057	0.345	0.138
evm.TU.PTG014142L.5	3.776	0	0.549	0.493	0.303	0	1.464	0	0.542	0.581	0	0	0.085	0	0	15.913	0.572	0	0	2.464	0.187
evm.TU.PTG000063L.58	3.97	1.308	3.089	1.486	3.866	4.025	3.261	1.562	5.817	0.297	0.109	0.376	1.259	1.485	1.77	5.141	1.77	1.228	0.621	1.3	0.193
evm.TU.PTG000039L.73	4.968	7.486	6.249	5.616	7.588	8.487	5.178	10.987	5.886	8.916	7.53	7.065	7.561	8.258	8.125	3.559	6.381	7.327	6.461	6.415	9.057
evm.TU.PTG024086L.7	0.411	0	0	0.224	0	0	0	0	0	0	0	0	0.46	0	0	0	0	0	0	0.223	0
evm.TU.PTG008613L.36	25.315	23.182	23.182	22.073	20.573	19.149	20.664	19.723	18.476	20.377	22.189	16.112	22.097	18.419	18.374	19.633	22.543	23.567	21.485	16.898	17.422
evm.TU.PTG004513L.2	8.366	2.886	3.661	13.583	6.77	14.994	6.247	9.757	2.089	3.875	10.427	3.658	5.849	5.029	5.24	5.424	9.279	14.03	0.819	6.557	6.187
evm.TU.PTG030632L.1	12.642	13.99	14.435	10.452	14.235	16.606	16.99	16.003	13.289	16.572	15.04	22.194	14.015	14.098	14.993	9.42	10.771	12.358	13.495	14.402	10.561
evm.TU.PTG010321L.30	0	0.04	0.042	0.088	0	0	0	0.249	0.041	0.089	0.177	0	0.226	0.041	0.041	4.629	1.616	0.93	0	0.044	0.15
evm.TU.PTG002812L.37	2.237	2.43	1.775	2.161	1.282	1.658	2.851	3.121	2.79	2.062	2.391	1.455	2.38	1.729	1.728	2.578	2.54	1.951	0.691	1.616	1.75
evm.TU.PTG020196L.5	0.827	0.248	0.458	2.758	1.989	0.94	1.508	0.848	1.13	1.212	1.48	0.674	2.067	0.332	0.752	1.865	1.55	2.221	1.343	1.888	1.565
evm.TU.PTG012698L.8	1.332	0	1.249	0	0	0	0	0.006	0	0	0	1.571	0.014	1.281	1.272	0	0	0	0	0.007	0
evm.model.BG.205.p	8.943	7.287	3.88	6.33	3.997	4.792	8.191	6.889	7.361	4.58	6.26	6.258	6.434	7.606	6.466	5.725	6.604	4.837	9.698	8.28	9.845
evm.TU.PTG002803L.76	0.373	0	0.043	0.271	0	0.042	0.047	0.043	0	0.046	0.273	0	0	0.25	0.168	0.045	0	0	0	0.18	0.205
evm.TU.PTG003624L.19	24.332	20.359	32.863	19.13	15.891	21.55	17.861	18.798	14.529	15.381	16.763	25.33	15.597	25.166	26.048	18.926	17.076	18.53	21.745	19.659	22.322
evm.TU.PTG013007L.4	29.027	20.633	25.116	17.093	20.326	19.477	19.996	21.555	21.739	18.681	16.409	18.364	15.931	29.848	27.222	17.65	17.734	19.004	23.503	20.061	27.32
evm.TU.PTG006246L.50	42.025	45.412	46.129	47.835	55.703	51.129	49.55	47.131	57.984	42.085	46.588	50.609	34.572	47.919	52.515	38.593	44.107	50.571	44.335	44.781	61.081
evm.TU.PTG011553L.23	0	0.479	0.249	0.261	0	0	0	0	1.718	0.527	0.263	0	0	0.24	0.969	0	0.518	0	0	0.26	0.296
evm.TU.PTG009647L.8	39.161	60.087	28.611	32.312	40.104	47.81	56.397	37.834	50.071	41.731	37.544	34.461	35.534	45.192	36.819	56.218	54.792	41.494	47.532	47.923	40.812
evm.TU.PTG002686L.20	0.659	0.235	0.977	0.154	0.66	1.132	1.126	1.158	1.446	0.569	0.877	2.256	1.686	0.708	0.238	2.362	1.221	1.516	0.86	1.177	1.22
evm.TU.PTG010612L.75	1.552	0	0	0.188	0	0	0.393	0.177	0.177	0.19	0	0	0	0	0	6.026	0	0	0	0.375	0
evm.TU.PTG013685L.14	5.74	5.359	6.903	2.136	4.24	5.151	6.803	5.5	5.495	3.487	4.305	4.435	4.228	6.519	6.416	15.665	5.555	4.26	4.37	7.638	3.077
evm.TU.PTG001455L.76	1.324	1.184	0.995	0.834	1.467	1.118	0.874	1.019	1.178	1.206	1.05	1.194	0.761	1.941	2.167	1.293	1.244	1.143	1.167	0.947	0.688
evm.TU.PTG000976L.47	5.509	5.79	3.245	7.662	8.542	6.039	7.059	7.224	6.81	5.681	6.475	6.282	7.567	7.923	8.041	5.456	5.037	6.538	3.402	5.929	5.33
evm.TU.PTG005841L.19	4.561	2.193	1.379	5.088	4.515	5.849	2.831	7.639	2.899	5.395	6.392	4.69	6.335	2.028	3.036	7.69	2.061	2.525	2.813	3.955	0.927
evm.TU.PTG003404L.7	7.399	6.948	5.791	7.563	9.35	9.7	9.81	8.93	11.073	8.701	8.035	8.791	8.323	10.534	11.207	10.219	6.626	6.061	4.402	8.906	5.524
evm.TU.PTG008318L.11	0	0	0	0.089	0	0	0.093	0.417	0.25	0	0	0	0	0.082	0	0	0.088	0	0	0	0
evm.TU.PTG006709L.51	26.702	17.286	22.629	18.543	21.239	20.682	11.484	9.674	15.744	15.069	13.115	16.523	12.077	14.929	15.475	13.062	20.267	16.762	16.805	10.406	15.981
evm.TU.PTG002249L.15	0.126	0.503	0	10.544	0.252	0	0.144	7.617	1.935	1.107	0.69	0	0	0.126	0	0.137	0.408	7.824	334.122	143.853	114.232
evm.TU.PTG003623L.7	39.236	48.971	64.811	31.65	37.228	30.333	30.772	49.079	35.304	17.462	16.154	43.648	40.931	53.401	39.874	32.178	35.607	30.404	33.611	37.462	25.05
evm.TU.PTG009529L.44	2.54	1.731	2.399	5.779	2.894	1.737	3.687	1.895	2.603	2.919	3.417	1.808	2.198	3.94	2.219	3.656	3.372	1.595	1.758	2.762	4.135
evm.TU.PTG006573L.18	0	0	0	4.301	2.255	0.41	0	5.173	0	0.974	1.195	0.267	1.297	0	0	1.265	0.516	0.549	0.138	0.296	1.346
evm.TU.PTG006573L.16	1.164	1.33	4.233	1.719	2.251	2.586	0.474	2.303	0.426	10.879	8.569	5.047	7.915	3.506	4.374	10.895	14.033	12.062	2.026	0.452	6.367
evm.TU.PTG003408L.3	7.33	4.947	7.484	8.384	5.465	5.468	7.001	7.776	6.292	3.719	5.013	5.58	6.594	7.734	6.78	4.514	4.337	6.491	6.36	5.995	7.736
evm.TU.PTG005372L.8	58.751	55.858	64.473	57.794	47.467	57.873	54.671	56.602	52.996	63.257	59.001	67.834	58.129	66.38	62.975	33.359	60.938	60.051	41.374	51.044	51.444
evm.TU.PTG006046L.15	1.659	3.061	2.187	1.18	3.71	1.92	0.8	1.636	3.334	1.403	1.259	0.562	1.5	1.473	1.355	41.58	2.277	2.13	1.036	2.081	1.891
evm.TU.PTG004876L.18	2.353	0.588	2.444	0.64	2.212	1.918	0.838	1.81	1.356	1.132	0.967	1.583	1.647	2.214	1.339	0.803	0.159	1.354	0.746	2.559	0.908
evm.TU.PTG007845L.13	1.081	0.849	1.844	1.176	1.47	1.316	0.616	2.217	1.622	2.164	2.75	1.398	0.864	0.93	1.561	1.222	1.252	1.066	1.41	1.049	1.43
evm.TU.PTG002205L.14	24.251	23.174	20.854	18.91	19.912	20.505	33.304	26.188	29.368	27.883	27.512	34.513	17.562	30.799	28.765	18.903	23.622	20.889	21.696	22.934	19.202
evm.TU.PTG004949L.28	4.272	5.069	3.34	4.136	4.764	4.642	5.54	4.81	4.023	4.267	4.693	2.669	3.073	4.671	4.051	4.839	4.266	4.233	2.029	3.294	4.146
evm.TU.PTG003722L.1	0.836	2.229	1.484	1.099	0.245	0.245	0.437	0.858	0.714	1.149	0.917	1.466	1.092	0.769	1.092	0.913	0.641	1.163	3.608	1.894	1.678
evm.TU.PTG012503L.1	3.004	1.923	2.752	5.159	1.303	1.134	1.174	1.35	1.746	2.782	2.275	4.823	1.493	2.473	3.191	1.676	2.172	1.69	2.672	1.872	1.125
evm.TU.PTG007166L.16	0.446	0	0.033	0	0	0	0.109	0.033	0	0	0	0.062	0.071	0	0	0.069	0	0	0.097	0.311	0
evm.TU.PTG014888L.7	103.914	107.679	83.412	77.388	89.851	98.577	102.766	104.422	104.213	96.471	95.878	92.378	69.297	83.332	75.471	78.847	92.798	88.667	85.391	97.606	69.455
evm.TU.PTG010074L.10	20.266	23.646	20.402	15.2	17.992	21.492	17.306	15.109	17.291	20.413	19.474	24.554	17.893	21.146	19.547	18.031	20.52	20.965	20.798	17.037	19.621
evm.TU.PTG000895L.40	13.296	8.108	12.406	16.426	10.619	12.884	11.049	11.095	8.083	14.368	11.363	9.705	10.85	11.308	11.851	16.237	9.993	13.489	13.725	11.762	12.799
evm.TU.PTG011299L.24	7.313	23.813	6.557	47.946	62.285	73.625	20.189	34.86	19.958	36.556	37.971	28.405	23.53	12.014	9.693	35.128	40.174	32.033	36.57	38.966	41.964
evm.TU.PTG019696L.3	9.476	1.214	16.027	0.529	1.705	0.853	9.697	1.994	7.844	0.801	2.93	33.415	0.272	1.097	0.369	0.796	1.446	0.559	2.96	5.417	2.1
evm.TU.PTG011612L.53	0.913	0.183	0.095	0.894	0.641	0.366	0.104	0.094	0.281	0.201	0.5	0.536	1.022	0.458	0.185	1.994	1.086	1.787	0.463	0.199	1.128
evm.TU.PTG013614L.20	3.604	3.953	2.457	2.734	3.78	4.004	3.161	3.336	3.712	6.298	5.571	3.184	4.221	2.207	3.084	5.387	3.218	2.425	2.776	5.386	2.054
evm.TU.PTG004387L.11	13.088	17.387	15.89	14.359	10.908	12.464	13.287	12.292	13.412	17.787	15.981	15.459	18.859	13.524	14.968	15.856	18.815	17.8	14.014	13.992	12.069
evm.TU.PTG003828L.7	1.896	0.982	1.167	1.451	4.364	1.761	1.441	2.521	1.439	2.084	2.232	1.718	1.336	1.409	1.775	1.84	2.278	2.02	2.494	2.443	1.04
evm.TU.PTG006642L.5	2.217	0.732	0.634	2.898	0	0.041	6.331	3.379	5.544	0	0	1.095	6.262	5.001	3.97	0.91	0.924	0.749	1.259	1.283	1.331
evm.TU.PTG000689L.12	0.091	0.181	0.377	0	0.273	0	0	0	0.186	0.199	0	0	0.102	0.091	0	0	0.294	0	0.276	0	0
evm.TU.PTG002610L.9	0.755	0	0.078	0	0	0.076	0	0	0	0	0	0	0	0	0	0	0	0	0	0	0.093
evm.TU.PTG003126L.11	15.78	16.339	20.222	24.305	17.208	17.18	16.578	17.059	20.968	19.14	20.407	23.984	17.43	16.763	20.37	11.266	11.2	13.062	18.862	17.969	18.959
evm.TU.PTG005231L.4	3.547	2.691	2.613	2.901	3.658	3.054	2.008	1.084	2.166	1.217	1.765	1.453	0.901	0.96	0.992	8.103	1.442	0.637	2.043	3.529	1.149
evm.TU.PTG017654L.2	5.43	3.788	3.937	5.231	2.892	4.482	6.192	4.642	5.391	5.534	7.937	5.924	8.36	4.258	6.064	3.52	5.629	4.232	6.029	5.659	3.562
evm.TU.PTG005056L.24	2.244	3.839	1.483	1.516	2.863	0.75	2.093	3.557	4.912	0.747	1.23	0.599	2.17	1.194	1.341	2.746	0.772	1.174	2.899	2.883	2.141
evm.TU.PTG002529L.25	12.096	12.304	11.468	13.861	12.128	13.505	12.166	14.652	11.694	13.125	13.601	11.571	10.874	12.65	12.292	10.261	11.202	10.37	15.115	13.429	10.664
evm.TU.PTG006464L.54	1.056	0.918	0.954	0.649	0.644	0.599	0.628	0.706	0.847	0.707	1.157	0.674	0.977	0.875	1.114	0.401	1.341	0.793	0.373	1.498	0.964
evm.TU.PTG017739L.7	12.208	10.198	8.962	22.976	16.856	17.444	17.006	14.414	10.455	17.918	19.122	20.394	20.135	12.834	13.354	13.49	15.462	14.813	16.738	18.296	6.166
evm.TU.PTG010933L.12	70.394	88.125	76.209	74.644	78.149	85.101	112.062	97.207	101.99	63.199	80.355	59.239	95.859	135.63	137.152	66.789	86.107	81.032	81.957	90.705	75.832
evm.TU.PTG013314L.2	10.932	10.824	13.107	24.426	18.26	19.728	13.805	24.785	13.271	17.127	18.367	17.5	15.186	17.099	14.285	18.376	19.394	23.022	16.646	18.943	17.188
evm.TU.PTG000431L.8	9.322	15.953	7.473	9.261	10.53	10.72	9.443	5.552	10.762	12.155	11.258	22.03	14.349	9.31	11.487	19.496	11.559	12.755	10.872	11.043	10.996
evm.TU.PTG002784L.21	1.146	1.309	1.276	3.028	3.694	1.642	2.614	0.252	3.44	0.99	1.705	4.327	4.675	1.315	0.828	3.039	1.328	3.769	0.997	1.335	4.043
evm.TU.PTG001941L.7	1.886	3.039	1.759	2.68	3.898	3.436	4.564	4.856	11.951	3.173	2.742	6.028	5.602	4.365	7.396	0.462	1.415	4.564	3.946	10.087	2.186
evm.TU.PTG004410L.2	0.144	0.288	0.748	0	0.144	0	0.493	0.443	0.295	0.317	0.474	2.256	0.484	0.578	0.583	0.786	0	0.829	0.877	2.976	1.423
evm.TU.PTG001837L.10	28.573	20.003	26.803	29.579	26.376	22.979	23.108	27.242	21.025	26.705	30.078	24.517	30.301	23.371	25.969	23.91	26.14	30.572	29.004	19.71	30.928
evm.TU.PTG001108L.18	60.981	67.349	62.209	78.852	69.604	83.577	52.109	85.464	71.215	73.273	87.264	61.111	80.907	66.607	68.001	43.614	52.499	67.599	50.156	60.613	66.04
evm.TU.PTG005570L.15	16.73	13.012	14.028	15.024	11.528	10.496	16.579	15.35	12.094	12.238	16.338	8.396	22.478	15.875	15.689	10.161	14.147	15.826	8.46	10.915	12.018
evm.model.BG.536.p	7.241	9.09	4.248	7.762	7.581	9.443	9.399	8.411	7.704	7.913	8.381	8.526	6.629	8.422	6.871	7.65	7.372	6.914	8.194	8.963	5.996
evm.TU.PTG011033L.2	1.658	0.473	1.886	1.632	2.216	2.296	2.7	1.862	2.508	1.475	1.384	1.622	1.149	1.347	1.916	2.844	1.281	0.909	2.965	1.459	1.462
evm.TU.PTG005417L.74	12.337	11.885	16.211	9.622	11.326	12.747	10.254	13.493	12.794	10.293	13.767	14.475	11.234	11.859	12.777	6.247	9.405	10.522	8.826	12.203	12.938
evm.TU.PTG012544L.3	0.157	0.157	0	0	0	0	0	0	0	0	0.172	0.154	0.176	0.315	0.159	0	0.34	0	0	0	0
evm.TU.PTG006814L.78	33.757	39.055	39.84	24.86	32.265	30.787	31.863	27.137	29.928	24.772	31.865	36.482	31.59	37.725	33.867	24.306	34.27	27.289	36.417	33.424	57.541
evm.TU.PTG012622L.8	1.983	2.556	1.482	2.782	2.564	2.379	2.24	2.395	2.886	2.648	2.458	3.011	1.93	2.139	2.286	2.65	2.525	2.944	3.047	2.237	1.716
evm.TU.PTG008275L.21	0.301	0.15	0.313	0.409	0.075	0.226	0	0.232	0	0.248	0.33	0.074	0.169	0	0.076	0.329	0.407	0.606	0.917	0	0.093
evm.TU.PTG004410L.41	0.2	0.134	0.226	0.218	0.553	0.402	0.286	0.069	0.222	0.385	1.281	0.752	0.636	0.201	0.27	0.693	0.488	0.519	0.848	1.035	0.433
evm.TU.PTG000659L.7	1.578	0.526	1.518	1.463	0.762	0.88	1.533	1.979	0.779	1.349	2.051	1.259	1.113	0.997	0.769	0.766	0.632	1.952	1.246	1.144	2.31
evm.TU.PTG000395L.37	6.601	8.235	6.615	7.78	7.893	8.399	7.889	7.473	8.593	7.928	7.289	6.796	6.638	7.459	6.663	6.499	7.06	7.486	9.455	8.653	7.033
evm.TU.PTG000768L.59	0.23	0.287	0.06	0.188	0.346	0.288	0.459	0.177	0.53	0.316	0	0.056	1.159	0	0.058	0	0.249	0.331	0.117	0.125	0.071
evm.TU.PTG001880L.3	7.498	5.655	6.567	6.908	5.146	5.106	6.972	6.144	9.115	5.961	5.095	4.671	9.804	4.637	4.799	9.212	7.616	6.258	7.33	7.25	6.029
evm.TU.PTG005365L.4	7.523	5.371	8.038	6.665	6.573	7.439	5.637	6.173	8.921	4.844	6.008	7.574	6.618	7.335	8.695	6.688	6.975	4.578	8.073	6.077	7.033
evm.TU.PTG005826L.8	0	0	0	0.161	0	0.446	0	0	0	0	0	0.145	0.498	0	0	0	0	0.511	0	0	0
evm.TU.PTG000895L.17	6.858	2.233	2.361	1.94	2.495	1.71	5.899	1.628	2.631	2.111	1.611	2.014	0.79	1.377	2.16	2.824	1.293	0.338	1.054	7.181	1.5
evm.TU.PTG008379L.3	1.79	0	0.862	1.71	0.832	1.62	0	1.03	0.179	2.592	2.632	2.009	2.004	1.884	1.943	2.05	2.834	2.161	0	0	0.755
evm.TU.PTG024448L.8	0.179	0.857	0.297	0.583	1.003	1.111	0.57	0.806	0.476	0.943	0.823	0.839	0.92	0.897	0.903	0.39	0.155	0.411	0.399	0.699	0.618
evm.TU.PTG001853L.14	0.525	0.033	0.579	0.357	0.197	0.099	0.224	0.067	0.067	0.216	0	0.064	0.073	0.132	0.133	1.719	0.106	0.113	0	0.392	0.162
evm.TU.PTG010711L.22	9.967	13.312	13.157	11.27	12.176	11.875	12.656	12.947	12.489	15.981	13.645	13.803	12.476	13.455	13.954	9.979	8.757	11.223	11.708	9.939	13.919
evm.TU.PTG013260L.6	77.905	62.341	92.391	85.638	57.722	67.132	67.495	72.359	68.648	61.297	67.755	64.591	87.228	79.127	88.439	71.363	77.989	87.237	62.682	69.996	75.937
evm.TU.PTG012264L.15	0.388	0.194	0	6.017	0.097	0.097	0.111	0.498	1.491	0.213	0.532	0.095	0.217	0.097	0.785	0.424	0	0.223	0.492	0	0.359
evm.TU.PTG009444L.1	0.566	1.51	0.784	2.67	0.757	0.189	0.646	0.581	0.58	0.208	0.207	0	1.057	0	0.191	0	0.817	2.173	1.725	0	0.699
evm.TU.PTG001172L.79	6.646	9.857	6.347	9.097	7.846	5.591	6.723	7.477	8.019	11.077	10.928	12.066	7.682	9.683	13.227	6.437	5.682	6.293	9.032	5.246	8.868
evm.TU.PTG003456L.18	0.244	0	0.19	0.066	0.183	0.55	0	0.812	0.125	0	0	0.119	0.068	0.245	0.555	9.245	0.923	0.561	0.186	0	0.15
evm.TU.PTG003200L.62	0.244	0.073	0.127	0.133	0.22	0.293	0.306	0.125	0	0.295	0.401	0.143	0	0.073	0.148	0.453	0.132	0.028	0.099	0.186	0.03
evm.TU.PTG001766L.2	8.302	8.079	9.348	10.123	11.064	8.808	9.118	8.634	8.954	8.103	9.737	9.264	9.946	8.171	9.116	7.968	8.067	8.987	8.515	8.822	8.347
evm.TU.PTG011518L.24	3.217	3.348	0.961	0.048	0.133	0	0	2.034	0.045	0	0.097	2.675	2.764	3.273	2.764	3.272	3.766	1.877	2.058	2.924	0
evm.TU.PTG014634L.3	22.095	25.331	18.31	17.587	20.687	21.307	27.88	21.455	22.85	23.618	22.527	25.164	19.236	19.689	18.648	19.997	26.973	20.852	20.614	22.524	28.936
evm.TU.PTG003540L.24	1.37	0.986	0.256	0.894	1.511	1.182	1.187	1.236	0.253	1.325	1.171	2.413	2.331	2.392	1.69	9.451	2.371	0.978	1.279	1.072	0.812
evm.TU.PTG002122L.37	48.041	54.381	58.191	51.214	38.469	43.257	45.496	52.005	48.57	47.759	48.861	46.942	52.797	48.62	45.732	40.127	40.716	56.136	40.993	44.965	45.384
evm.TU.PTG016271L.7	0.148	0.049	0	0	1.435	1.634	0.169	0.152	0	0	0	0.193	0	0.198	0.05	0.323	0.16	0.114	0	0.215	1.036
evm.TU.PTG006094L.23	0.656	1.031	0.584	1.02	1.598	1.223	1.39	1.635	0.769	1.34	1.131	0.918	0.21	1.318	1.422	0.614	0.406	0.971	0.857	1.122	0.579
evm.TU.PTG000134L.61	9.235	10.244	7.452	7.932	8.337	7.249	9.494	7.12	7.666	8.281	6.845	8.273	8.482	9.12	7.266	11.893	7.954	7.054	10.758	9.192	9.667
evm.TU.PTG010823L.102_evm.TU.PTG010823L.101	18.698	19.618	18.541	14.325	18.42	16.251	16.018	15.497	17.071	21.451	17.598	21.543	14.432	12.723	14.075	12.397	14.736	15.157	18.798	16.34	14.323
evm.TU.PTG004023L.49	2.492	0.267	0.647	0.097	0	0.179	0.101	0	0.182	0	0	0.61	0	1.25	0.72	0	0.096	0	0	0	0
evm.TU.PTG004182L.4	40.02	44.929	40.056	35.609	42.854	37.096	39.15	35.616	35.707	32.854	30.603	34.271	28.322	36.337	36.959	38.013	35.743	36.865	41.857	33.583	38.493
evm.TU.PTG015041L.2	16.552	19.708	13.765	18.919	18.678	14.283	16.81	15.121	16.429	16.022	17.335	16.528	15.587	17.318	17.264	17.429	18.519	17.317	16.767	18.763	18.286
evm.TU.PTG003628L.14	1.776	0	5.289	0	0	0	0	0	0	0	0	2.665	0	2.139	2.395	0	0	0	0	0	0
evm.TU.PTG002270L.16	0.102	0	0.264	0	0	0	0	0.365	0	0	0	0	0.057	0	0	0.943	0.055	0.117	0	0.11	0
evm.TU.PTG000347L.34	1.044	0	0.775	0	0.15	0	0	0.612	0	0.82	0.327	2.19	0	0	0	0	0	0.172	1.666	1.135	0.737
evm.TU.PTG018712L.9	6.222	6.971	6.037	9.522	6.924	8.368	8.343	9.398	9.319	7.065	9.069	7.295	12.173	9.264	11.133	5.3	9.023	7.399	6.455	9.443	7.176
evm.TU.PTG010823L.96_evm.TU.PTG010823L.98	5.602	2.824	5.383	4.913	5.221	6.225	3.827	4.518	4.653	4.896	3.733	3.49	5.429	4.644	4.63	7.961	5.165	4.843	7.753	5.421	4.906
evm.TU.PTG018349L.3	1.283	0.142	0.74	0.931	1.572	0.858	1.463	1.462	1.753	0.94	0.625	0.419	0.798	0.143	1.153	0.934	0.154	0.821	0.579	1.55	1.408
evm.TU.PTG009145L.36	77.866	104.764	57.473	70.12	66.524	65.684	75.562	67.654	62.114	68.739	65.128	69.951	72.765	70.216	70.024	91.361	79.244	79.418	72.359	84.245	63.705
evm.TU.PTG005516L.33	1.927	1.926	1.237	1.938	1.572	1.813	1.69	1.696	1.624	2.006	2.038	1.962	2.427	2.313	2.149	1.057	2.113	2.15	2.704	2.282	2.56
evm.TU.PTG010809L.46	11.258	12.305	11.695	10.75	8.567	6.012	11.406	11.673	11.039	9.927	10.077	11.099	13.739	8.739	9.502	9.594	12.265	13.659	12.785	8.807	10.001
evm.model.BG.207.p	89.978	169.696	121.677	152.004	159.92	153.151	144.657	168.877	164.137	186.883	185.005	96.163	147.802	100.962	105.354	152.531	162.244	156.843	150.109	128.106	226.199
evm.TU.PTG005442L.1	9.552	0.466	2.338	1.941	0.495	0.854	3.349	0.873	0.506	1.056	0.481	0.403	1.783	1.102	2.637	37.009	3.592	1.011	1.059	5.88	2.372
evm.TU.PTG019465L.7	16.743	15.613	15.504	13.041	15.701	17.919	18.43	18.046	19.693	18.872	17.335	20.437	12.858	11.836	10.715	9.414	13.76	10.727	11.657	13.497	16.281
evm.model.BG.2.p	1.27	1.514	0.837	1.408	1.812	1.103	1.058	1.603	1.151	0.94	1.232	0.837	1.203	2.427	1.655	1.067	1.427	1.125	1.066	1.248	1.96
evm.TU.PTG024154L.4	0.688	0.104	0.647	0.848	0.325	0.156	0.222	0.493	0.452	0.642	0.47	0.28	0.785	0.248	0.355	0.326	0.281	0.538	0.527	0.409	0.465
evm.TU.PTG015217L.4	44.403	61.979	48.509	63.509	64.477	83.704	66.126	63.214	55.505	57.016	59.162	54.513	61.075	46.101	51.294	49.311	65.21	57.282	51.096	68.472	60.025
evm.TU.PTG002948L.27	12.111	16.134	15.119	10.696	7.9	10.996	8.964	11.169	7.906	16.08	13.676	15.514	6.004	14.846	16.528	7.268	8.365	14.466	7.591	11.9	19.751
evm.TU.PTG000973L.3	7.585	8.195	6.571	6.648	8.621	9.148	5.672	7.307	4.28	7.156	4.14	7.273	7.151	5.948	3.944	6.939	6.975	5.479	5.798	4.341	7.242
evm.TU.PTG002109L.52	8.84	7.439	6.698	20.316	9.617	11.104	6.403	6.725	6.801	12.287	9.218	9.467	11.432	10.517	11.25	9.328	12.991	11.444	28.447	8.415	8.526
evm.TU.PTG014033L.29	0.299	0.149	1.552	0.975	0.075	0.375	0.256	0	0.306	0.575	1.065	1.463	0.669	0	0.076	0.326	0	0.172	0.076	0.081	0
evm.TU.PTG000687L.10	8.396	7.214	7.497	6.799	5.759	6.332	8.446	6.194	7.655	7.749	6.527	7.023	6.738	8.49	8.555	6.823	7.146	9.204	7.882	7.436	7.69
evm.TU.PTG008738L.8	12.336	11.956	13.591	11.032	11.713	11.484	10.39	13.948	14.94	14.434	12.856	13.126	11.301	10.318	12.192	10.662	14.202	13.985	13.187	13.11	14.193
evm.TU.PTG003246L.38	2.299	2.298	0.919	1.539	2.305	2.838	4.235	0.726	0.906	3.694	4.847	1.039	2.97	1.242	2.325	2.703	5.547	1.425	2.693	1.731	0.437
evm.TU.PTG002738L.23	2.082	4.646	1.409	1.241	2.2	2.955	1.202	1.773	1.328	3.752	3.296	3.552	1.49	4.11	4.194	1.17	1.393	1.034	2.351	3.204	2.048
evm.TU.PTG001165L.16	1.524	0.254	0.396	1.105	2.165	1.784	1.014	0.261	2.083	0.558	0.835	0.995	2.275	0.892	0.385	1.941	1.374	0.585	0.774	0.829	0.627
evm.TU.PTG004944L.43	0.505	0.336	0	0.366	0	0.169	0	0	0	0	0	0.165	0	0.169	0	0	0	0	0.854	0	0
evm.TU.PTG005505L.17	29.818	26.907	35.397	33.552	31.647	27.73	26.714	23.069	26.016	28.61	25.634	29.477	36.152	30.482	33.817	28.46	29.211	31.431	35.284	25.754	24.299
evm.TU.PTG001369L.18	5.011	0	3.003	0.105	0	0	1.209	0	0	0	0	0.094	0	0	0	0.21	0	0	0	0	0
evm.TU.PTG009083L.21	4.185	4.96	3.143	5.888	4.629	6.175	5.876	5.853	5.086	5.056	5.25	4.739	5.189	4.998	4.494	5.38	4.975	5.036	5.09	5.942	4.612
evm.TU.PTG006696L.4	0.199	0.199	0.344	1.801	1.129	0.664	1.208	0.543	0	0.364	0.653	0.194	0.89	0.133	1.071	1.084	0.788	0.991	0.269	0.792	0.572
evm.TU.PTG004371L.28	17.32	11.887	15.233	11.055	9.725	9.961	6.847	8.646	9.585	11.17	12.657	12.545	8.274	12.979	14.013	9.706	12.864	15.684	11.37	7.157	11.976
evm.TU.PTG000673L.6	3.757	8.69	4.516	7.824	8.448	9.959	10.434	10.404	8.662	6.961	7.736	4.911	8.773	6.464	6.812	7.148	9.52	9.143	7.681	7.791	8.581
evm.TU.PTG008613L.7	4.306	5.393	3.111	3.605	3.74	4.692	4.283	4.071	4.394	5.21	4.662	5.81	3.274	4.215	4.614	4.391	4.264	3.294	4.578	4.094	3.993
evm.TU.PTG000682L.19	2.11	3.562	2.031	1.778	1.832	1.716	2.523	2.864	2.426	2.843	1.974	2.229	3.731	1.278	1.223	3.371	3.061	2.917	2.364	2.112	2.907
evm.TU.PTG000700L.142	4.031	4.716	6.091	4.535	2.572	2.343	1.724	1.175	2.817	3.172	1.757	0.179	6.668	0.736	0.463	6.201	3.617	2.742	6.231	1.096	5.317
evm.TU.PTG006856L.22	18.597	27.203	16.5	23.314	22.02	23.852	22.917	25.11	23.871	26.645	27.87	17.159	19.195	23.695	19.518	22.84	24.253	28.097	24.432	23.75	23.47
evm.TU.PTG001590L.23	22.617	27.681	26.447	22.322	31.366	24.927	23.704	28.685	26.507	26.052	26.572	29.957	26.309	29.563	26.365	28.609	26.294	30.633	28.801	18.997	24.247
evm.TU.PTG012817L.17	0.702	0.14	0.511	0.535	0.704	0.282	0.56	0.072	0.216	0.695	0.308	0.687	0.55	0.493	1.491	0.92	0.683	0.323	0.499	0.229	0.433
evm.TU.PTG012698L.23	7.775	7.674	9.229	5.569	7.505	6.539	6.387	6.191	6.285	7.856	7.146	9.595	5.191	9.693	6.3	6.221	7.26	6.226	8.186	5.146	6.618
evm.TU.PTG008613L.30	4.299	8.862	7.815	5.262	7.812	5.39	7.966	5.512	2.753	5.021	6.774	2.63	3.309	4.315	3.804	6.453	5.522	4.33	3	3.506	2.986
evm.TU.PTG003231L.56	0.403	0.464	0.161	0	9.039	10.068	0.812	2.669	1.048	1.294	1.902	0	0	2.239	5.984	0	0.034	0	0.44	2.931	0.65
evm.TU.PTG014419L.4	6.161	5.804	6.858	8.145	6.561	6.741	7.025	6.138	6.313	7.064	5.493	8.482	6.535	7.869	7.661	5.792	6.727	6.786	7.48	5.737	4.695
evm.TU.PTG000641L.16	10.801	7.734	6.531	4.385	10.991	11.158	9.191	3.638	9.251	8.329	8.836	12.623	6.859	15.209	5.38	5.28	12.032	5.938	15.383	9.291	18.114
evm.TU.PTG015796L.14	0.265	0	0.034	0	0	0	0.113	0	0	0	0	0.421	0	0	0	0.542	0.322	0.381	0	0	0
evm.TU.PTG008591L.20	0	0.107	0	0	0	0.428	0.122	0.055	0.164	0	0	0	0.359	0.054	0	0	0	0	0.163	0.116	0.593
evm.TU.PTG008379L.10	24.627	3.804	27.614	31.17	5.614	9.161	20.519	7.472	20.223	4.96	7.985	16.442	13.452	20.57	21.992	34.839	31.929	28.224	6.401	11.114	9.465
evm.TU.PTG000925L.20	5.346	6.846	5.198	5.444	4.769	4.714	5.684	5.074	5.966	4.936	5.318	4.32	4.09	4.411	5.234	5.65	5.124	5.213	5.311	4.117	4.792
evm.TU.PTG011425L.16	63.871	93.454	95.69	76.67	86.206	79.775	77.031	92.915	92.042	92.658	77.417	53.198	59.48	48.848	52.483	59.504	63.77	82.36	82.135	76.465	68.626
evm.model.BG.1062.p	0.768	0.742	0.505	0.501	0.616	0.667	0.554	0.656	0.472	0.675	0.533	0.476	0.43	0.668	0.569	1.062	0.858	0.854	0.961	0.807	0.569
evm.TU.PTG014768L.5	6.653	5.246	5.452	4.745	5.04	6.08	4.383	6.066	5.454	5.688	4.862	5.499	4.718	5.49	4.86	4.116	4.957	4.51	4.653	3.939	4.564
evm.TU.PTG002667L.23	0.131	0.163	0.305	0.036	0.066	0	0.149	0.067	0.268	0.072	0.179	0.192	0.256	0	0	0.071	0.035	0	0.166	0.284	0.242
evm.TU.PTG012923L.7	2.038	0.145	1.512	0.633	0.438	0.876	0.83	0.896	0.447	1.92	1.436	0.855	0.815	0.876	1.913	2.224	0.472	0.838	1.034	0.95	0
evm.TU.PTG017854L.1	0.05	0.331	0.017	0.595	0.183	0.166	0.454	0.102	0.136	0.219	0.745	0.065	0.464	0.516	0.604	0.253	0.108	0.382	0.168	0.27	0
evm.TU.PTG005582L.13	5.625	0.122	2.223	0	0.49	0.184	0.767	0.376	0.031	0.034	0	0.12	0.89	3.713	1.793	0.534	0.165	0.317	2.824	2.826	0.377
evm.TU.PTG021897L.3	7.061	13.378	8.537	13.54	10.78	10.465	9.065	9.221	9.591	12.206	10.572	8.964	10.367	7.895	8.6	7.123	9.107	11.082	12.276	9.867	8.553
evm.TU.PTG007210L.14	48.364	62.954	62.314	58.038	56.262	61.416	52.102	56.222	50.195	54.775	54.049	57.761	55.099	58.868	57.574	53.723	60.308	54.135	59.871	47.881	47.129
evm.TU.PTG002812L.18	21.763	24.658	21.796	24.242	19.424	17.297	22.268	23.441	27.518	26.892	24.823	24.554	21.575	16.473	18.595	34.305	22.022	19.132	21.248	17.113	20.714
evm.TU.PTG016044L.16	0.088	0.264	0.183	0.447	0.088	0.294	0.1	0.211	0.271	0.516	0.161	0.546	0.394	0.236	0.327	0.128	0.159	0.034	0.209	0.67	0.326
evm.TU.PTG002490L.22	23.433	19.022	35.768	24.416	29.23	25.933	20.322	20.199	25.817	23.703	19.295	18.844	21.187	22.635	18.692	27.023	22.966	31.786	23.117	20.935	25.945
evm.model.BG.459.p	5.244	10.932	10.933	6.072	11.53	11.272	8.371	8.875	10.863	12.682	9.936	13.822	4.949	9.286	8.864	6.625	5.915	8.624	10.342	6.517	5.92
evm.TU.PTG014742L.14	15.862	16.814	13.872	12.566	14.4	12.761	14.159	16.294	14.094	16.148	17.566	16.305	16.081	16.93	18.695	14.963	16.396	18.07	15.269	18.242	15.332
evm.TU.PTG001013L.31	0.797	0.367	0.637	0	0.676	0.369	0.07	0.44	0	0.202	0.067	0.72	0.618	0.308	0	0.067	0.53	0.705	0.622	0.133	1.892
evm.TU.PTG001872L.38	3.485	6.729	3.682	7.26	5.824	5.349	8.119	5.378	8.029	9.169	7.935	16.941	6.404	4.365	4.248	4.846	3.48	3.292	3.508	4.373	5.334
evm.TU.PTG015632L.10	31.302	36.925	35.91	21.778	34.303	27.266	27.625	23.747	28.911	57.988	35.588	45.496	26.123	38.112	39.129	34.466	36.23	38.868	46.775	33.697	36.327
evm.TU.PTG009877L.12	0	0	0	0.142	0.393	0	0	0.536	0	0.574	0.143	0	0	0	0	0	0	0.301	0.133	0.284	0
evm.TU.PTG004455L.11	61.423	60.864	63.802	22.37	61.584	67.164	87.172	31.366	55.65	44.047	55.77	66.569	34.534	61.911	61.052	27.628	27.943	37.022	31.309	42.712	29.946
evm.TU.PTG002911L.39	3.84	0.213	2.327	0	0.535	0.321	1.946	0.766	1.749	1.407	0.351	1.566	2.388	4.068	3.128	0.582	0.923	0.737	1.083	1.276	0.658
evm.TU.PTG000505L.40	275.941	213.975	248.129	248.778	233.179	232.057	274.237	210.409	209.343	185.272	215.711	182.091	283.257	291.579	284.796	179.816	207.902	193.583	283.893	241.206	253.578
evm.TU.PTG003014L.37	27.562	28.754	26.882	25.115	23.846	23.347	28.64	28.89	32.735	23.806	24.608	15.602	29.901	22.627	24.439	26.52	19.337	18.934	19.243	27.865	23.995
evm.TU.PTG002886L.55	0	0	0.31	0	0	0	0	0	0	0	0	0	0	0	0	0	0	0	0	0	0
evm.TU.PTG000166L.9	8.383	12.661	5.031	7.499	7.845	6.727	6.373	4.968	6.109	7.782	4.084	11.122	8.76	9.909	9.985	11.186	5.037	7.291	9.833	7.698	9.891
evm.TU.PTG007876L.7	92.244	95.864	76.648	85.039	84.913	86.244	84.209	79.923	77.252	91.223	90.83	81.93	84.562	91.331	88.895	86.507	98.494	90.366	90.504	93.628	71.792
evm.TU.PTG014913L.2	210.879	186.379	311.739	374.437	225.629	276.741	304.609	447.701	264.112	210.105	300.787	187.44	365.958	258.014	270.543	218.525	277.559	326.273	262.379	365.946	334.791
evm.TU.PTG010090L.8	2.574	4.716	2.737	2.933	5.222	5.409	4.612	3.331	5.024	4.176	6.314	0.24	1.578	1.722	1.859	2.609	2.452	1.058	4.479	4.465	2.346
evm.TU.PTG000064L.32	5.589	6.855	4.662	5.804	6.707	5.606	9.269	5.472	5.814	5.864	7.333	4.89	6.542	3.059	4.025	6.841	5.587	8.285	7.22	4.236	5.855
evm.TU.PTG003542L.39	0.958	0.429	0.497	0.611	0.497	0.663	1.13	1.101	0.338	0.545	0.941	0.63	0.795	0.912	0.869	0.108	0.643	0.513	0.453	1.239	0.551
evm.TU.PTG002254L.3	0.276	0	0.082	0.515	0.079	0.119	0.315	0.324	0	0.043	0.303	0.232	0.177	0.198	0.04	0.904	1.109	0.363	0	0.257	2.532
evm.TU.PTG005669L.13	1.882	1.627	1.162	0.775	1.632	2.194	2.262	1.617	1.564	1.286	1.45	2.24	1.367	1.94	2.315	1.111	0.495	1.113	0.775	1.604	1.884
evm.TU.PTG002727L.84	0	0	0	0.234	0.323	0.108	0.123	0.11	0.22	0.118	0.118	0.105	0.241	0	0	0	0	0	0.218	0.584	0.398
evm.TU.PTG006246L.3	2.856	3.706	2.915	2.426	3.642	3.518	4.399	3.444	4.801	4.159	5.932	4.34	3.226	3.143	3.674	3.145	2.493	3.057	3.357	4.114	2.753
evm.TU.PTG014271L.43	2.349	3.781	3.612	2.821	1.438	1.53	2.087	1.345	2.845	3.957	3.344	3.911	2.084	2.327	1.913	5.095	2.343	4.53	2.013	0.796	3.315
evm.TU.PTG003484L.72	72.959	80.406	80.804	114.989	69.699	74.758	100.96	116.961	98.346	83.587	102.681	88.021	105.832	87.772	107.869	81.694	94.396	117.912	64.067	77.497	79.495
evm.TU.PTG005368L.1	4.984	3.866	4.578	3.057	3.82	3.513	3.27	2.665	3.885	2.581	2.616	3.861	3.34	3.882	3.776	7.017	3.102	3.389	3.438	3.369	3.303
evm.TU.PTG013959L.2	5.842	9.634	2.276	2.86	1.757	3.369	2.331	5.243	1.197	5.78	4.803	1.715	2.126	3.811	0	5.421	8.372	1.513	3.113	1.27	0.361
evm.TU.PTG002838L.12	101.497	108.057	113.654	120.493	122.371	108.163	94.425	106.273	100.223	107.665	112.837	102.96	115.692	89.504	94.355	128.133	108.449	121.819	106.673	96.859	95.86
evm.TU.PTG006668L.1	0.388	0.615	0.303	1.62	1.882	1.266	0.627	1.793	1.26	1.494	1.597	0.158	1.45	1.332	1.047	0.777	0.7	2.124	0.296	0.598	1.239
evm.TU.PTG020304L.5	49.289	31.42	46.495	37.72	55.126	48.532	39.681	46.178	45.869	37.685	39.706	51.282	62.72	50.377	55.081	47.313	43.377	41.25	46.356	51.065	40.732
evm.TU.PTG002413L.5	18.713	0.605	3.877	7.847	4.703	3.187	10.64	2.121	7.081	2.606	0.663	0.691	3.276	0.607	3.571	122.08	2.564	0.406	1.024	23.256	5.107
evm.TU.PTG013989L.11	0.209	1.287	0.741	0.965	0.977	1.239	0.556	1.142	1.48	2.716	1.812	0.698	0.545	0.454	0.317	0.741	0.301	0.701	0.53	0.189	0.967
evm.TU.PTG030043L.1	0.283	0	0.042	0	0	0	0.323	0.083	0.042	0.178	0	0	0.045	0.041	0.082	0.84	0.088	0	0	0.396	0.25
evm.TU.PTG013034L.11	1.764	1.481	0.513	2.226	0.354	0	2.816	1.882	2.025	2.017	1.856	1.243	1.422	1.771	1.142	1.078	0.382	0.487	0.143	0.153	0.523
evm.TU.PTG003469L.2	0.976	1.166	1.113	0.725	1.193	1.409	1.357	0.781	1.268	1.361	0.913	0.676	1.866	0.788	1.155	2.521	1.673	1.096	1.86	1.449	1.264
evm.TU.PTG020161L.5	0	0.093	0	0.404	0.558	0	0	0	0	0	0	0.182	0	0	0.094	0.101	0.201	0	0	0	0
evm.TU.PTG015497L.10	17.409	14.962	29.602	22.921	17.788	15.572	23.265	14.786	15.34	18.162	15.558	8.031	29.549	24.706	23.774	12.227	12.234	18.508	9.005	11.937	10.816
evm.TU.PTG010241L.30	0.285	0.76	0.197	1.034	0.572	0.508	0.759	0.422	0.422	0.453	0.59	1.054	0.461	0.35	0.417	0.692	0.343	0.328	4.309	0.758	0.821
evm.TU.PTG005417L.31	4.931	3.163	3.116	1.297	3.461	3.421	3.374	1.517	2.232	1.807	1.757	2.132	2.761	3.547	2.494	3.948	3.822	2.412	4.338	3.217	3.247
evm.TU.PTG005107L.7	33.914	53.351	37.027	31.96	61.002	48.632	44.526	37.481	59.901	50.079	44.112	57.272	35.031	44.824	56.581	42.63	50.438	49.899	46.851	37.658	40.179
evm.TU.PTG018199L.12	2.373	3.149	1.771	2.255	3.041	3.227	3.592	3.034	2.766	2.691	3.197	3.133	2.105	3.011	2.645	2.326	1.925	1.876	2.443	3.471	2.683
evm.TU.PTG003904L.37	0.136	0.136	0	0	0	0.342	0.311	0.419	0	0	0.149	0	0.153	0.068	0	0	0.442	0.078	0	0	0.252
evm.TU.PTG001987L.68	0.938	1.54	1.067	3.766	2.082	3.248	4.456	5.062	1.556	0.417	0.563	2.186	1.6	3.295	4.426	7.338	1.956	5.09	2.788	3.472	1.13
evm.TU.PTG006476L.6	0	0	0	0	0	0	0	0	0	0	0	0.636	0	0.957	0.92	0	0	0	0	0	0
evm.TU.PTG001462L.26	1.977	2.635	5.75	5.449	5.286	3.041	4.509	3.245	4.187	2.173	3.323	3.483	4.723	1.984	2.933	7.483	4.562	3.641	2.542	4.443	5.371
evm.TU.PTG008767L.2	11.769	1.321	7.06	6.025	3.092	6.06	6.315	1.033	4.579	4.082	3.449	1.848	1.409	1.263	3.501	39.026	3.063	0.217	0.831	7.596	0.933
evm.TU.PTG006432L.44	64.932	60.782	68.203	46.919	77.492	66.104	122.663	47.715	85.409	82.297	97.998	44.82	51	56.414	56.847	91.254	104.562	93.989	60.01	70.871	95.132
evm.TU.PTG002413L.27	0	0	0	0	0.417	0.208	0	0.107	0.053	0	0.057	0	0.058	0	0	1.021	0.618	0.06	0	0	0.321
evm.TU.PTG000194L.24	63.1	50.849	73.196	69.972	80.929	85.839	81.042	99.227	97.578	87.727	88.81	78.335	66.316	78.343	80.864	52.557	61.516	68.178	73.225	80.506	73.224
evm.TU.PTG024993L.2	37.599	33.492	77.284	38.063	33.597	30.08	31.215	37.4	36.667	28.22	34.49	39.58	33.577	28.501	27.111	48.859	36.982	38.05	30.902	29.027	49.229
evm.TU.PTG010823L.33	0	0.203	0.035	0	0.068	0.187	0.039	0.035	0	0.037	0.019	0.05	0.133	0.051	0.034	0.093	0.128	0.078	0.052	0.018	0.314
evm.TU.PTG004021L.20	0	1.185	0.22	0.967	1.91	3.1	0.821	1.39	0.304	0.186	0.278	0.704	1.28	0.892	0.343	0.324	0.824	0.877	0.86	1.197	0.889
evm.TU.PTG005416L.63	8.905	11.385	6.864	8.867	9.307	9.311	7.607	9.425	10.641	9.167	7.761	10.718	7.61	7.548	7.288	11.062	8.918	6.194	9.775	8.76	7.343
evm.TU.PTG012148L.2	7.011	7.512	5.763	5.46	3.692	2.884	4.544	7.295	7.055	2.495	2.433	8.245	4.349	5.214	5.356	5.286	5.619	6.532	5.811	5.786	4.235
evm.TU.PTG004147L.14	2.16	2.467	2.335	4.364	2.828	3.183	4.272	3.617	4.2	3.924	3.527	3.71	0.74	2.521	2.63	3.705	1.669	1.37	1.297	1.438	1.252
evm.TU.PTG007895L.7	2.577	3.148	2.498	2.056	4.191	3.389	3.591	3.583	3.462	4.217	4.959	4.876	4.552	3.333	3.533	2.125	3.221	2.966	2.034	2.74	1.838
evm.TU.PTG023993L.2	0.584	0.07	0.073	0.585	0.328	0.281	0.4	0.12	0.335	0.18	0.179	0.091	0.209	0.117	0.071	0.281	0.278	0.188	0.308	0.33	0.49
evm.TU.PTG019549L.2	1.07	0.951	1.482	0.712	1.46	0.954	1.152	0.396	1.127	1.144	1.434	1.135	1.198	1.164	1.112	0.682	1.736	1.437	0.664	1.067	1.285
evm.TU.PTG021563L.2	0.364	0.052	0.432	0.17	0.104	0.052	0.178	0	0	0	0.114	0.102	0.116	0.052	0.053	0.227	0.112	0.179	0	0.226	0
evm.TU.PTG006271L.13	0.223	0.223	0.046	1.554	0.403	0.896	0.102	0.778	0.366	0.638	0.685	0.437	0.65	0.672	0.587	0.975	0.048	0.206	0.091	0.243	0.22
evm.TU.PTG006143L.47	6.313	6.31	7.384	6.497	7.071	5.419	4.604	8.575	5.012	5.439	4.052	7.515	4.84	5.936	5.694	4.346	3.322	3.404	6.408	5.442	8.356
evm.TU.PTG005962L.33	2.696	1.47	1.655	1.333	0.737	1.967	2.515	1.131	0.126	1.482	3.224	2.039	0.823	2.337	2.107	1.606	1.723	0.564	1.493	2.266	1.665
evm.TU.PTG003947L.3	47.867	54.904	49.754	34.591	43.621	30.455	31.282	26.573	39.789	40.898	35.34	55.261	32.321	41.876	38.302	53.994	45.99	43.157	58.249	35.335	43.384
evm.TU.PTG000860L.20	12.757	11.637	26.502	19.276	14.719	14.624	20.896	21.6	21.476	15.025	14.871	11.594	22.105	14.734	15.359	16.137	19.054	19.463	13.772	10.129	18.126
evm.TU.PTG018346L.7	0.05	0	0.052	0.109	0.25	0.25	0	0.102	0.358	0.274	0	0.098	0.168	0.05	0	0.272	0	0.057	0.152	0.217	0.062
evm.TU.PTG010612L.31	0.634	0.352	0.357	0.69	0.989	1.14	0.532	0.633	0.451	1.191	0.821	0.526	0.602	0.61	0.392	0.5	0.581	0.832	0.277	0.546	0.751
evm.TU.PTG007078L.45	6.531	7.275	6.531	4.631	5.326	4.188	3.483	4.266	4.528	4.733	3.312	6.265	4.893	6.538	4.288	5.942	5.799	4.993	6.992	4.664	4.493
evm.TU.PTG009015L.513	0.15	0	0.624	0	0	0.151	0	0.154	0	0	0	0	0	0	0	0	0	0	0.153	0	0
evm.TU.PTG011400L.19	17.047	18.558	17.124	15.799	15.739	16.19	16.756	14.685	21.836	19.936	16.486	16.664	16.985	18.819	17.556	18.021	18.146	18.368	23.327	15.24	16.026
evm.TU.PTG016111L.3	0.899	0.898	0.679	0.444	0.983	1.721	0.652	0.587	1.842	0.629	0.448	0.24	0.366	0.738	0.578	0.803	1.06	0.282	0.415	0.533	0.303
evm.TU.PTG011920L.27	2.142	1.63	2.351	1.854	2.489	1.904	2.942	1.972	1.522	2.756	1.814	3.431	2.289	3.225	1.945	2.524	2.317	2.129	2.273	2.62	2.765
evm.TU.PTG009719L.46	0.453	0	0	0.329	0	0.152	0.172	0	0	0	0	0	0.169	0	0	0	0	0	1.073	0	0
evm.TU.PTG007779L.11	106.005	134.264	100.892	123.591	119.168	138.539	116.635	128.453	111.356	127.906	121.08	112.443	116.395	110.54	130.087	99.984	114.519	119.886	111.867	122.937	100.936
evm.TU.PTG001601L.3	76.426	61.648	140.98	89.086	78.011	76.346	68.042	89.333	75.36	55.525	65.203	59.388	67.305	78.719	73.612	80.01	71.33	79.669	61.083	57.519	77.399
evm.TU.PTG005966L.66	0	0	0	0	0	0.858	0	0	0	0	0	0	0	0	0	0	0	0	0	0	0
evm.TU.PTG016625L.1	8.726	7.049	7.946	5.115	8.069	6.914	6.179	7.356	8.003	7.621	7.73	9.593	5.353	6.878	7.132	6.351	8.447	5.091	5.5	5.502	6.248
evm.TU.PTG010537L.16	0.74	0.525	0.496	1.845	0.67	0.599	0.817	1.004	0.489	0.84	0.864	0.771	0.963	1.606	1.618	0.548	0.93	0.522	0.994	0.961	0.442
evm.TU.PTG004541L.6	15.054	5.87	13.357	13.418	8.492	4.124	6.697	7.863	4.498	5.369	5.387	7.896	9.414	14.333	12.942	13.633	10.298	7.792	50.518	14.252	21.602
evm.TU.PTG015196L.2	0.693	0.64	0.665	0.406	1.176	0.214	0.243	0.602	0.109	0.293	0.409	0.731	0.299	0.161	0.539	0.408	0.115	0.307	0.108	0.406	0.724
evm.TU.PTG011996L.7	0	0	0	0	0	0	0	0	0	0	0.42	0	0	0	0	0	0	0	0.194	0.416	0.709
evm.TU.PTG004116L.13	14.029	16.586	12.262	12.005	19.126	16.388	12.778	12.196	17.619	16.832	15.846	21.099	11.589	16.569	16.35	13.448	12.861	13.392	22.055	13.488	14.681
evm.TU.PTG003846L.13	0	0	0	0	0	0	0.63	0.202	0	0	0	0	0.044	0.04	0.12	0.172	0.213	0.091	0	0	0
evm.TU.PTG005693L.62	5.962	5.802	6.684	7.343	6	6.319	4.695	6.069	4.542	5.416	4.883	9.139	7.054	8.129	6.235	8.818	7.13	6.423	11.967	7.437	8.14
evm.TU.PTG007117L.70	0.406	0.482	0.369	0.662	1.068	0.483	1.012	0.884	0.935	0.697	0.806	0.968	0.795	0.891	0.846	0.664	0.658	0.701	0.618	0.91	0.626
evm.TU.PTG014856L.9	0	0	0	0	0	0	0.44	0	0.684	0	0.038	0.447	0	0.07	0.071	0	0	0	0.143	0.115	0
evm.TU.PTG002730L.10	14.413	16.512	10.505	14.901	14.036	14.844	18.681	18.529	15.631	17.464	17.414	14.714	12.358	15.889	14.91	13.222	14.918	15.718	15.763	19.328	12.641
evm.TU.PTG012501L.58	7.497	8.742	10.501	13.1	11.617	8.432	6.994	10.02	12.106	8.741	8.093	6.671	10.048	7.638	7.008	15.129	10.812	13.076	11.646	12.846	7.574
evm.TU.PTG020652L.1	6.143	19.021	14.138	15.2	15.337	15.827	9.751	10.625	22.464	16.418	13.071	15.797	7.013	9.308	8.649	20.907	10.031	16.083	17.361	9.561	16.954
evm.TU.PTG011317L.71	6.661	0.081	5.063	4.065	0.733	1.63	7.41	1.75	2.497	2.59	1.514	1.034	1.364	1.386	0.822	4.434	1.582	0.842	0.66	7.685	1.705
evm.model.BG.256.p	0.425	0.475	0.415	0.408	0.526	0.552	0.655	0.436	0.692	0.495	0.767	0.563	0.7	0.401	0.657	0.737	0.568	0.345	0.482	0.815	0.463
evm.TU.PTG000392L.12	2.613	3.974	2.95	2.101	2.05	1.823	2.72	1.515	2.328	1.873	1.494	3.224	2.035	3.192	3.906	2.976	5.652	6.015	2.537	1.976	4.488
evm.TU.PTG015530L.7	16.036	14.981	15.725	20.311	18.298	24.908	21.185	24.427	14.747	16.016	18.201	10.542	20.333	14.773	14.312	13.653	16.795	20.044	16.308	21.179	14.148
evm.TU.PTG006912L.13	3.349	4.687	3.115	4.165	4.637	5.407	4.656	4.712	5.492	4.348	4.161	3.84	3.393	4.61	4.065	4.771	3.416	4.002	3.011	3.85	4.726
evm.TU.PTG021839L.5	0.218	0.327	0	0.356	0.109	0.547	0.498	0	0	0.12	0.239	0.534	0	0.329	0.221	0.357	0.118	0	0.222	0	0
evm.TU.PTG008708L.12	2.321	1.973	1.718	1.567	1.792	2.342	2.266	1.82	1.996	1.921	1.506	1.959	1.24	2.115	1.727	3.437	1.804	1.305	1.855	1.741	1.581
evm.TU.PTG025852L.1	1.628	1.627	1.832	3.247	2.176	1.633	1.856	0.835	1.946	0.746	0.892	0.398	2.886	2.723	2.744	1.481	1.467	2.342	2.754	1.328	3.015
evm.TU.PTG000056L.59	17.036	22.433	21.442	18.633	14.28	13.02	22.818	21.635	19.029	25.366	20.651	23.292	18.772	19.903	17.959	23.913	22.424	22.828	20.679	25.289	14.469
evm.TU.PTG005492L.64	46.477	24.034	58.249	42.706	37.356	51.101	60.691	83.549	56.394	33.329	44.07	60.282	48.74	59.142	61.711	31.44	38.243	44.311	31.356	54.054	29.808
evm.TU.PTG000277L.2	152.74	139.436	179.419	151.267	170.234	150.04	107.43	94.232	117.96	158.48	165.231	134.955	142.719	89.409	95.251	59.965	64.689	66.397	156.506	172.349	107.525
evm.TU.PTG013162L.45	28.991	22.343	36.403	31.921	23.231	31.066	26.818	35.947	31.499	29.181	30.502	25.413	33.112	28.863	26.729	22.244	30.602	34.847	23.401	30.386	26.308
evm.TU.PTG009899L.24	31.724	37.458	65.052	59.013	55.045	42.538	51.543	56.987	44.974	42.281	43.423	34.59	58.526	53.285	56.686	62.089	57.07	62.251	36.541	42.719	48.101
evm.TU.PTG007859L.18	0.119	0	0.248	0	0.08	0	0	0	0	0	0	0	0	0	0.121	0.478	0.086	0	0	0	0
evm.TU.PTG005495L.34	1.15	1.296	1.347	1.331	1.055	0.957	0.781	1.205	1.103	0.78	0.831	1.341	0.493	1.547	1.46	0.882	0.926	0.873	0.621	0.585	1.239
evm.TU.PTG002016L.42	3.693	4.381	2.854	2.947	3.335	3.877	4.186	3.526	3.813	3.968	3.579	3.517	3.12	4.315	3.566	3.467	3.682	2.817	4.003	3.326	3.571
evm.TU.PTG011827L.5	18.737	5.731	13.339	10.368	9.798	11.584	27.811	7.124	19.449	4.616	6.905	3.241	11.575	25.775	18.296	5.907	7.512	10.691	22.463	20.111	7.279
evm.TU.PTG018158L.14	0.687	0.333	0.216	0.748	0.877	0.627	0.902	0.555	0.363	0.595	1.529	0.53	0.629	1.588	1.853	0.773	0.631	0.647	0.761	1.63	0.848
evm.TU.PTG015217L.7	46.759	52.057	48.779	62.152	54.709	58.227	55.646	65.701	49.517	60.598	65.341	46.864	53.7	44.84	45.71	43.443	47.891	56.406	50.31	54.59	49.134
evm.TU.PTG000808L.2	6.059	6.159	4.636	4.65	5.008	5.423	4.893	4.349	5.013	4.491	4.741	5.964	4.651	5.513	5.52	4.347	5.105	3.477	5.436	5.226	4.768
evm.TU.PTG011431L.18	8.071	5.22	14.865	8.191	5.644	6.803	6.96	4.8	8.271	4.473	3.717	4.315	7.214	11.164	12.827	6.886	4.695	4.45	5.577	5.089	6.448
evm.TU.PTG002714L.36	0.103	0.411	0.053	0	0.052	0.31	0.176	0	0.158	0.565	0.169	0	0	0.206	0.104	0	0	0.178	0	0	0
evm.TU.PTG007576L.48	16.04	31.76	4.558	27.492	17.902	40.071	47.277	47.184	9.924	24.784	50.258	6.813	34.563	12.909	17.14	18.172	25.205	50.34	19.815	48.211	38.302
evm.TU.PTG005841L.32	0.055	0	0	0	0.055	0	0	0	0	0	0	0	0	0	0	1.201	0	0	0	0.06	0
evm.TU.PTG003791L.23	12.3	11.667	9.799	14.226	18.019	15.033	10.621	12.739	14.195	14.013	14.039	14.815	12.669	12.315	14.341	13.493	12.4	13.815	15.789	12.369	12.017
evm.TU.PTG027473L.3	18.985	22.784	35.206	21.092	22.588	17.703	18.447	19.131	19.044	25.132	22.057	29.313	26.946	23.885	25.961	19.924	21.62	23.548	22.258	18.173	17.581
evm.TU.PTG004236L.25	53.488	57.543	61.116	56.499	55.969	49.311	56.776	57.407	58.998	58.904	56.552	70.581	50.797	65.444	72.437	46.768	59.537	65.321	61.502	48.487	69.466
evm.TU.PTG000194L.79	54.701	36.35	60.647	58.038	68.981	85.022	59.332	65.054	59.527	67.205	74.765	63.693	66.035	56.09	57.719	44.789	65.577	67.354	49.897	60.495	80.088
evm.TU.PTG000521L.37	51.392	108.346	59.919	121.4	108.011	101.747	114.424	157.334	129.089	105.78	118.62	68.302	99.65	61.278	63.756	126.727	87.35	121.378	102.776	131.441	139.074
evm.TU.PTG001172L.9	6.114	11.718	4.474	9.966	9.206	7.798	8.672	7.974	10.184	9.746	7.715	3.866	10.704	8.983	7.841	12.615	8.795	7.014	9.725	8.293	4.825
evm.TU.PTG016933L.7	0	0.155	0	0	0	0	0.354	0	0.557	0.085	0.596	0	0	0.234	0.079	0	0	0	0	0.169	0
evm.TU.PTG009050L.11	0.267	0	0	0.058	0.321	0.802	0.182	0.273	0	0.352	0.351	0.418	0.239	0.161	0.054	0.233	0.115	0.307	0.217	0.464	0.263
evm.TU.PTG008543L.12	12.751	11.152	9.08	9.429	11.786	11.641	13.83	11.368	14.139	16.235	14.714	11.823	11.74	15.797	13.677	5.383	8.566	7.97	14.486	14.38	7.534
evm.TU.PTG013360L.20	0	0	0	0	0	0	0	0	0	0	0	0.99	0	0	0	0	0	0	0	0	0
evm.TU.PTG018976L.1	25.448	38.3	25.683	25.06	33.465	34.271	29.017	26.405	26.179	28.208	25.987	39.065	21.894	31.192	31.265	23.444	26.46	21.791	29.932	26.583	27.347
evm.TU.PTG003167L.52	6.971	5.437	6.044	5.457	3.89	4.56	3.871	3.699	4.286	4.114	4.933	4.183	4.411	4.623	4.398	4.152	2.901	3.907	5.507	3.922	3.817
evm.TU.PTG009015L.183	0	0.052	0	0	0	0	0.06	0	0	0	0	0	0	0.158	0.053	0.057	0.057	0.121	0.16	0	0.324
evm.TU.PTG011920L.20	141.333	195.692	285.224	196.158	100.727	121.174	139.915	175.092	196.453	99.569	115.331	170.52	131.748	163.309	157.738	72.841	100.028	121.225	136.809	169.809	209.715
evm.TU.PTG004388L.2	0.107	2.239	0	0.29	0.374	0	16.175	0.109	0.874	43.555	0.818	0.365	0.119	20.445	0.216	0	0.115	0	42.223	40.708	0.461
evm.TU.PTG001181L.10	9.516	12.455	11.715	10.079	10.248	12.272	10.65	11.181	11.841	10.128	10.569	10.423	12.261	10.965	10.133	11.68	11.981	11.765	12.087	12.182	10.972
evm.TU.PTG012435L.17	12.909	17.868	10.128	14.919	14.325	13.539	10.528	10.428	9.285	13.086	10.719	19.845	16.833	10.218	10.485	17.166	14.848	12.133	23.774	11.851	10.957
evm.TU.PTG017565L.12	19.917	21.764	17.524	20.456	20.566	20.575	19.406	16.694	19.649	23.038	24.439	20.585	24.63	21.705	22.172	17.93	17.282	18.478	17.049	17.536	19.912
evm.TU.PTG001220L.16	82.627	61.036	123.007	67.349	71.301	69.391	52.15	61.672	63.169	78.806	77.263	94.497	36.209	87.654	92.136	47.93	56.939	69.453	30.543	26.915	97.564
evm.TU.PTG006887L.1	0.359	0.09	0.233	0.684	0.09	0.09	0.231	0.323	0.069	0.099	0	0.088	0.126	0.09	0.023	0.049	0.024	0.181	0.068	0.366	0.444
evm.TU.PTG002677L.14	0.469	1.146	2.22	2.552	2.195	2.301	1.129	1.765	0.962	1.203	1.314	1.174	1.401	0.68	1.054	1.651	1.522	1.08	1.799	1.984	0.515
evm.TU.PTG014721L.18	1.252	1.252	1.438	2.653	1.85	2.182	0.601	0.744	1.688	2.246	1.662	2.451	1.919	0.926	1.333	1.295	1.568	1.441	0.334	1.147	0.732
evm.TU.PTG009213L.4	161.016	56.95	142.908	122.594	126.167	109.378	124.545	83.605	118.505	127.521	105.359	30.691	80.359	77.421	80.04	353.851	85.898	81.935	93.827	120.949	100.136
evm.TU.PTG006856L.13	1.652	0.503	1.618	1.215	0.599	0.726	0.395	0.371	0.661	1.487	1.311	0.816	0.722	0.884	0.446	0.498	0.459	0.724	1.166	0.753	0.486
evm.TU.PTG009950L.41	3.763	6.009	4.134	7.247	6.766	6.422	7.596	7.276	5.186	6.562	6.069	2.286	6.006	6.208	6.081	1.558	0.281	2.141	4.962	5.927	2.136
evm.TU.PTG005555L.16	41.018	27.854	76.523	52.754	45.172	35.224	46.516	53.339	48.083	26.693	45.044	34.59	52.452	55.715	53.12	48.777	46.387	49.281	40.5	43.71	74.725
evm.TU.PTG002114L.21	0.453	0.611	0.246	0.386	0.612	0.395	0.539	0.364	0.263	0.715	0.562	0.309	0.75	0.356	0.937	0.366	0.81	0.612	1.1	2.1	1.922
evm.TU.PTG003246L.16	83.5	64.819	115.704	91.203	80.576	87.564	99.164	116.115	87.597	78.365	93.156	69.129	100.329	117.921	120.328	114.038	106.201	136.01	66.167	89.183	84.151
evm.TU.PTG008305L.3	20.464	21.895	23.308	18.505	21.241	17.556	18.789	19.472	22.683	20.158	19.061	12.82	21.34	19.433	19.698	19.647	19.424	19.492	18.268	18.661	18.283
evm.TU.PTG001258L.39	1.56	0	0.206	0.617	0	0	0	0	0	0	0	0	0	0.797	0.688	0.248	0	0	0	0.031	0
evm.TU.PTG000521L.12	0.631	1.578	1.23	0	0	0	0.45	0	1.537	0	0	1.622	0	0.634	0.878	1.293	0.768	0.363	0.561	1.803	0
evm.TU.PTG003628L.177	0.17	0.792	0.118	0.554	0.737	0.567	0.58	0.29	0.406	0.373	0.062	0.609	0.38	0.511	0.629	0.432	0.184	0.195	0.459	0.369	0.21
evm.TU.PTG003829L.45	0.402	0.063	0.066	0.322	0.297	0.106	0.048	0.022	0.26	0.209	0.278	0.207	0.118	0.276	0.257	2.377	0.229	0.097	0.064	0.85	0.183
evm.TU.PTG005762L.2	0.204	0	0	0.111	0	0.308	0	0.315	0.21	0.112	0.224	0.1	0.114	0.821	0	0	0	0	0.208	0	0.252
evm.TU.PTG005528L.21	30.694	19.297	31.54	69.898	45.445	56.058	79.908	95.296	46.109	24.973	47.513	41.51	46.069	48.803	61.471	17.475	36.769	45.78	23.507	70.641	47.543
evm.TU.PTG013601L.3	7.617	8.514	7.21	8.973	10.755	8.409	9.919	8.414	11.685	10.9	12.4	11.028	8.579	12.032	11.578	9.644	9.214	9.131	11.209	8.92	8.848
evm.TU.PTG017737L.6	4.85	4.992	3.004	4.72	4.852	5.122	6.228	5.18	4.936	4.512	5.097	3.931	3.849	5.247	3.668	3.315	5.775	3.304	4.957	5.528	4.024
evm.model.BG.75.p	302.997	493.078	302.008	295.202	432.148	410.094	349.543	323.927	302.602	477.761	405.909	529.802	169.349	297.922	290.171	336.294	375.704	352.935	289.337	233.922	278.622
evm.TU.PTG003939L.8	0.365	0.548	1.423	2.186	0.916	0.916	0.937	1.218	0.655	0.301	1.001	0.179	0.613	0.55	0.277	0.897	1.383	1.787	0.371	0.695	1.24
evm.TU.PTG010942L.7	1.825	2.371	1.524	1.427	1.931	2.21	2.736	2.586	2.452	2.259	2.082	1.277	2.165	2.279	2.516	2.384	2.325	2.233	2.854	2.712	2.028
evm.TU.PTG000014L.20	1.845	1.054	1.917	1.663	1.533	1.216	0.721	1.785	0.54	0.985	1.56	1.497	1.122	0.476	0.853	2.36	0.912	1.275	1.177	1.376	1.237
evm.TU.PTG011972L.12	17.498	20.026	14.886	19.868	18.242	16.335	17.315	18.294	16.689	18.766	17.383	20.073	19.316	18.915	17.901	16.847	20.457	17.609	22.71	18.832	18.361
evm.TU.PTG011152L.23	1.311	2.788	1.126	0.809	1.245	1.131	1.854	1.677	1.478	1.067	1.284	1.403	0.881	1.167	1.247	1.289	0.804	0.694	1.42	1.616	0.993
evm.TU.PTG007509L.62	1.305	0.929	1.615	1.167	0.86	0.879	1.651	0.807	1.392	1.061	1.626	1.102	1.101	1.112	1.03	1.21	1.585	1.214	1.597	0.991	1.92
evm.TU.PTG005910L.10	19.634	11.425	20.038	12.523	15.813	17.704	10.108	9.825	9.843	8.261	10.268	20.979	13.185	19.998	19.108	12.624	13.509	11.758	18.158	12.603	14.474
evm.TU.PTG004323L.1	1.493	1.731	0.93	2.274	3.352	1.378	2.655	1.776	1.713	0.985	1.309	0.701	2.54	1.678	1.449	2.086	1.744	2.131	1.455	1.883	1.327
evm.TU.PTG002501L.62	0.82	0.224	0.955	0.379	0.449	0.199	0.652	0.867	0.535	0.328	0.572	0.584	0.195	0	0	0.787	0.726	1.231	0	0	1.197
evm.TU.PTG006497L.7	46.311	36.433	50.094	52.262	37.335	26.549	30.288	32.688	27.445	38.931	33.796	43.607	50.06	34.41	33.531	69.101	36.507	37.407	118.305	43.974	54.274
evm.model.BG.589.p	0	0.236	0.491	0.364	0.158	0.119	0.022	0.101	0.121	0.152	0.41	0.193	0	0.099	0.159	0.129	0.064	0.068	0.18	0.193	0.195
evm.TU.PTG002076L.2	0	0	0	0	0	0.328	0	0	0	0	0	0	0	0	0.33	0.475	0.236	0.125	0	0.237	0
evm.TU.PTG005849L.16	2.853	3.461	3.394	4.43	4.352	3.473	4.171	3.501	4.623	3.753	3.822	3.484	4.15	2.79	3.896	3.753	2.848	3.48	4.257	3.686	4.064
evm.model.BG.138.p	130.941	127.757	117.903	98.614	106.626	95.091	97.827	91.316	74.901	122.615	135.683	117.425	88.174	117.974	102.647	157.321	126.642	147.407	81.111	96.18	143.428
evm.TU.PTG000725L.69	4.099	5.453	6.597	6.03	6.194	4.749	4.477	3.849	6.331	5.68	4.398	4.86	6.076	5.881	6.102	6.082	5.745	5.284	6.388	5.336	4.17
evm.model.BG.577.p	1.821	1.672	1.319	1.105	2.059	1.593	1.376	1.694	1.909	1.35	1.253	1.492	1.304	1.87	1.349	2.658	1.351	1.023	1.16	1.611	1.255
evm.TU.PTG016848L.1	0.194	0.224	0.388	0.244	0.18	0.285	0.222	0.23	0.107	0.099	0.213	0.542	0.268	0.27	0.242	0.065	0.307	0.155	0.243	0.146	0.351
evm.TU.PTG011078L.10	38.495	37.271	24.836	30.927	41.421	49.445	38.964	32.523	41.333	39.585	40.734	39.709	25.844	39.671	37.441	33.101	36.867	28.006	33.311	39.333	34.622
evm.TU.PTG007166L.10	0.667	0	0.192	0	0	0	0	0	0	0	0	0	0	0	0.15	0	0	0	0	0	0
evm.TU.PTG002624L.22	22.665	25.343	30.961	28.599	30.922	26.887	37.999	33.651	31.711	20.023	20.42	13.878	33.141	25.968	27.737	29.828	27.985	36.574	26.264	24.196	26.835
evm.TU.PTG014688L.6	547.715	736.922	916.66	1184.07	833.344	865.511	798.357	771.305	884.675	523.362	560.956	602.625	888.674	667.672	692.056	930.778	895.681	1109.66	603.429	513.356	1166.98
evm.TU.PTG006427L.7	16.523	21.065	10.544	16.926	19.419	21.077	20.409	17.71	15.684	14.13	14.68	20.211	19.987	19.28	17.877	12.911	21.291	17.327	17.414	15.628	15.345
evm.TU.PTG000344L.68	7.98	7.396	8.805	10.003	4.236	3.157	5.321	6.514	6.819	5.858	3.814	8.54	6.678	6.429	7.568	3.195	5.585	8.169	9.53	7.326	7.364
evm.TU.PTG004287L.10	0.566	0	0.588	0.095	0	0.044	0.596	0	0.089	0.096	0	0.085	0.049	0.393	0	0.19	0.094	0	0	0.142	0.107
evm.model.BG.392.p	9.166	11.163	12.063	14.716	15.347	15.309	10.452	11.227	12.357	12.179	13.705	11.541	13.202	10.852	11.25	8.404	13.716	10.142	13.053	10.596	16.043
evm.TU.PTG005837L.10	2.899	2.82	2.509	2.502	2.926	3.412	3.878	2.854	3.188	4.376	3.643	2.137	4.587	3.394	3.752	5.274	3.7	3.426	2.55	4.245	1.885
evm.TU.PTG005204L.9	121.639	145.732	116.054	134.659	142.472	129.325	121.951	120.388	123.186	163.124	153.659	160.56	105.347	139.275	148.192	106.034	125.052	138.48	144.63	118.225	140.832
evm.TU.PTG018138L.20	31.977	25.65	26.84	30.973	33.409	49.549	29.93	56.065	26.359	33.223	42.997	30.44	42.349	28.338	30.743	19.784	27.569	27.321	31.451	43.799	23.459
evm.TU.PTG002476L.11	4.302	3.826	4.305	4.079	3.561	4.949	4.005	5.546	3.842	4.122	3.374	3.09	4.198	3.248	5.349	4.05	3.757	4.225	1.723	2.446	3.216
evm.TU.PTG014875L.77	0.319	0.372	0.441	0.405	0.213	1.066	0.666	0.545	0.599	0.292	0.349	0.416	0.416	0.32	0.215	0.58	1.092	0.061	0.701	0.347	0.131
evm.TU.PTG004678L.33	0.331	0.165	0.103	0.144	0.133	0.199	0.076	0.102	0	0	0	0.032	0.074	0.066	0	0.253	0.036	0.038	0	0.756	0
evm.TU.PTG004278L.9	6.164	6.161	5.321	3.964	5.219	4.067	4.217	2.894	4.015	5.059	4.775	5.55	3.804	6.461	4.627	3.081	4.86	3.437	4.477	4.349	3.924
evm.TU.PTG003628L.171	0.747	0.663	0.431	0.885	0.433	0.716	0.643	0.851	0.561	0.766	1.219	0.601	0.91	0.816	0.688	0.779	0.79	0.611	0.707	0.758	0.512
evm.TU.PTG002290L.12	6.514	0.802	6.668	0.642	0.521	0.426	0.727	0.654	1.233	0.571	0.44	0.601	0.608	7.13	5.323	1.546	0.715	0.543	0.719	1.078	6.149
evm.TU.PTG007503L.1	7.441	0	3.628	0.165	0.076	0	3.637	0	1.167	0	0	0	0	0	0	0.497	0	0.175	0	0.413	0
evm.TU.PTG011078L.2	10.71	8.911	10.704	14.235	13.118	15.505	11.751	17.815	12.993	13.174	11.169	11.05	11.344	12.841	12.881	11.693	12.399	13.862	9.52	11.017	10.723
evm.TU.PTG010355L.32	29.798	33.923	33.039	44.559	34.401	30.634	38.771	34.908	38.423	41.353	40.117	41.509	29.557	33.071	32.824	25.039	30.826	31.099	37.339	35.428	37.823
evm.TU.PTG002490L.16	0.054	0.027	0	0	0	0	4.954	0	5.634	0	0	6.063	0	0	0.081	0	0	0	6.942	4.462	0.066
evm.model.BG.942.p	12.813	9.138	17.924	11.698	10.845	10.01	9.838	8.585	10.755	9.059	11.857	12.541	11.174	11.179	13.349	10.684	11.491	13.341	10.653	8.682	14.31
evm.TU.PTG007432L.8	35.902	44.368	39.436	36.558	38.597	40.565	42.753	39.486	41.503	39.271	45.04	39.121	43.763	34.139	36.309	39.903	39.98	49.064	35.068	40.066	38.215
evm.TU.PTG007325L.19	1.201	0.818	2.211	1.544	1.532	1.861	1.556	1.511	2.013	0.84	1.496	2.137	0.978	1.917	1.601	0.834	1.181	1.508	1.662	1.662	1.887
evm.TU.PTG006464L.28	0	0	0	0	0.334	0.556	0.126	0	0	0	0	0.109	0	0.223	0	0	0	0	0	0	0
evm.TU.PTG003639L.15	29.909	28.672	28.695	25.488	31.639	29.894	33.68	24.194	35.658	23.709	27.835	35.618	24.269	32.684	26.165	17.689	20.628	15.716	29.282	27.209	29.321
evm.TU.PTG010580L.14	6.152	5.451	4.605	3.793	5.069	4.597	4.544	4.343	5.053	5.092	3.003	4.656	3.96	4.999	3.904	3.399	4.93	3.956	10.188	5.714	6.704
evm.TU.PTG008192L.5	97.665	123.869	160.812	112.704	121.782	93.421	98.312	116.732	115.104	86.086	99.111	93.818	104.004	82.482	80.117	121.545	116.503	134.985	94.959	93.306	135.536
evm.TU.PTG009462L.16	0.05	0.067	0	0.054	0	0.05	0.076	0.017	0.051	0.422	0.347	0.049	0.205	0.117	0.067	0	0	0.134	0.051	0.236	0.021
evm.TU.PTG000871L.1	0.147	0.147	0.122	0.255	0.059	0.118	0.1	0.06	0.12	0.129	0.064	0.23	0.164	0.589	0.475	0.128	0.095	0	0.119	0.16	0.181
evm.TU.PTG002264L.5	615.929	742.721	559.304	571.016	630.678	715.794	714.405	734.345	617.19	629.09	579.371	624.267	568.148	662.595	587.758	637.153	589.349	554.106	643.401	599.84	539.776
evm.TU.PTG002221L.63	20.512	24.958	21.885	20.254	20.454	20.798	20.211	17.418	20.029	25.775	21.873	19.385	20.095	18.386	18.377	28.194	21.261	21.601	27.913	17.254	21.748
evm.TU.PTG000498L.180	753.524	445.797	1354.13	1040.71	929.066	833.749	549.634	822.334	1129.52	1023.82	676.716	830.59	1145.17	1041.82	604.239	651.357	665.317	1189.61	1087.13	982.517	835.227
evm.TU.PTG004114L.11	18.117	25.167	18.022	30.902	28.017	34.805	31.163	32.284	27.691	19.409	26.086	18.334	26.474	27.737	31.521	39.055	18.101	21.385	27.43	23.541	19.905
evm.TU.PTG004583L.3	19.294	22.759	24.663	27.336	22.456	18.865	13.217	18.831	27.435	24.62	21.477	22.105	15.197	16.737	17.773	14.818	11.971	14.376	22.394	16.426	27.701
evm.TU.PTG000780L.2	7.428	6.624	8.024	8.006	8.593	7.657	8.157	8.228	8.853	6.859	6.714	8.948	9.135	7.936	7.674	9.356	9.492	7.761	8.189	7.804	7.337
evm.TU.PTG012498L.25	9.793	2.48	11.8	6.819	4.713	3.274	5.509	7.232	3.078	2.44	4.437	2.173	5.556	3.014	2.113	7.27	9.604	7.666	0.795	1.988	5.965
evm.TU.PTG011836L.102	0.355	0.118	0.43	0.322	0.356	0.505	0.405	0.243	0.273	0.39	0.195	0.377	0.133	0.564	0.239	0.162	0.192	0.409	0.361	0.161	0.292
evm.TU.PTG002774L.44	0.895	0.436	0.953	0.674	0.598	0.667	0.549	0.471	0.4	0.555	0.402	0.943	0.925	0.645	1.369	0.601	1.439	0.951	0.605	0.873	1.02
evm.TU.PTG001713L.34	6.887	9.826	4.808	6.367	7.374	8.693	10.455	7.641	8.56	7.72	6.798	6.764	6.249	7.838	6.678	8.3	7.398	5.403	7.573	8.081	6.876
evm.TU.PTG016531L.32	16.126	21.045	16.887	24.505	21.667	26.981	22.818	23.539	26.728	15.287	18.464	14.41	18.385	15.3	17.431	12.01	19.455	18.864	17.099	14.128	15.155
evm.TU.PTG004876L.37	233.504	187.637	262.818	274.219	294.821	301.636	215.074	318.412	193.37	208.223	238.263	164.18	265.493	246.28	250.199	203.286	220.602	262.044	126.584	179.608	285.341
evm.TU.PTG016897L.16	0.838	1.157	1.037	1.998	1.921	2.002	1.32	1.679	1.105	1.58	2.319	1.328	1.564	0.962	1.211	1.09	0.993	1.379	0.973	1.953	1.331
evm.TU.PTG007085L.35	1.391	3.244	1.131	1.513	1.213	1.254	2.483	2.978	3.326	1.751	0.994	0.592	2.28	2.509	1.529	1.123	1.417	0.325	2.783	2.148	1.543
evm.TU.PTG004569L.3	0.796	3.251	0.621	0.505	3.96	3.628	1.627	1.225	2.789	1.204	0.946	2.241	0.446	1.899	2.215	0.507	0.467	0.497	3.2	1.299	2.049
evm.model.BG.412.p	0.076	0.152	0	0.165	0.305	0	0	0.078	0	0.167	0.333	0.446	0.085	0.076	0.077	0.083	0.164	0.524	0.077	0.33	0.094
evm.TU.PTG000898L.19	2.194	0.577	1.919	3.266	2.315	0.927	0.79	0.711	0.71	1.269	0.38	1.243	0.646	1.159	1.051	0.63	0.874	0.798	1.758	0.879	0.713
evm.TU.PTG022373L.1	67.851	75.997	61.815	69.168	82.979	102.626	91.725	95.638	85.478	66.277	71.575	74.295	76.38	54.834	53.831	63.46	66.228	68.143	66.944	86.877	53.492
evm.TU.PTG003744L.29	2.259	3.846	1.593	2.549	2.153	1.818	5.247	2.746	3.858	3.648	4.127	2.211	2.935	3.583	3.949	3.105	4.012	3.371	5.18	4.306	4.27
evm.TU.PTG012360L.26	0.646	1.372	0.503	0.264	0.972	0.486	1.473	0.414	1.159	0.799	1.771	1.344	1.266	0.567	1.062	1.675	0.349	0.465	1.148	1.142	1.296
evm.TU.PTG006143L.23	32.177	74.858	42.439	64.625	83.117	77.505	58.705	61.45	63.345	50.357	45.899	66.055	58.119	41.218	45.816	51.537	62.921	74.519	29.912	33.286	13.906
evm.TU.PTG006062L.24	6.036	3.016	6.502	2.675	2.578	1.682	8.794	5.962	9.621	2.703	1.838	9.627	3.004	4.712	3.73	10.738	6.408	4.632	6.24	4.983	6.348
evm.TU.PTG000572L.40	1.519	0	0.473	0.165	0.152	0	0.52	1.09	0.934	0.334	0.333	0.297	0.51	0.61	0.154	0.497	0	0	0.771	0	0.563
evm.TU.PTG007190L.36	1.996	0.299	2.903	1.52	0.2	0.4	0.341	1.638	0.307	0	0.109	0	0.223	2.304	2.826	0.218	0.432	0.804	2.33	3.581	0.493
evm.TU.PTG017517L.3	0	0	0	0.064	0.059	0	0	0	0	0	0	0.973	0	0.235	0.236	0	0	0	0	0	0.144
evm.TU.PTG000030L.57	3.886	5.536	4.809	3.868	5.056	3.317	6.033	5.427	5.507	3.181	4.894	4.693	5.091	3.983	3.93	6.679	5.365	2.855	6.378	5.933	5.921
evm.model.BG.963.p	0.683	0.759	0.263	1.101	0.457	0.635	0.981	0.545	0.882	0.751	0.888	0.842	0.709	0.584	0.64	0.746	0.493	0.379	0.385	0.633	0.688
evm.TU.PTG002844L.67	0	0	0	1.156	1.549	1.744	2.753	1.783	1.682	0.212	2.011	0	2.163	0.097	0	0	0	0	0	0	4.054
evm.TU.PTG003216L.14	1.769	0.088	1.745	0.096	0	0.355	0.504	0	0.091	0.097	0	2.077	0	0.177	0.179	0	0	0.102	0.09	0	0.328
evm.TU.PTG004767L.3	6.181	1.327	2.261	2.77	1.942	2.838	4.293	0.268	2.632	2.799	3.173	0.959	3.314	0.306	1.673	24.234	1.53	0.225	2.121	4.26	3.198
evm.TU.PTG005439L.16	0.452	0	0.085	0.089	0.041	0.041	0.187	0	0	0	0.18	0	0.23	0	0.042	0.09	0.222	0	0	0.134	0.101
evm.TU.PTG002714L.98	0	0	0	0	0	0	0	0	0	0	0	0	0	0.679	2.051	0	0	0	0	0	0
evm.TU.PTG007779L.6	85.793	84.347	75.283	67.563	80.677	119.944	83.28	93.895	89.353	78.591	72.068	96.595	79.108	90.607	89.034	50.656	84.001	66	81.681	89.633	72.352
evm.TU.PTG006718L.37	85.747	8.369	65.23	124.841	25.286	38.199	39.455	64.981	15.455	9.98	29.856	4.69	107.981	35.841	58.561	70.428	73.269	87.499	7.475	27.424	105.625
evm.TU.PTG006046L.30	24.717	34.222	24.958	17.279	32.885	29.852	22.218	21.432	24.59	33.162	33.686	34.801	20.063	20.185	19.896	33.926	29.818	33.32	19.525	22.585	21.854
evm.TU.PTG002098L.2	6.577	7.262	8.351	6.408	7.327	5.304	6.667	6.614	7.181	5.34	5.796	7.995	4.958	7.766	6.348	7.134	6.742	6.582	6.502	6.451	7.113
evm.TU.PTG003760L.1	0.045	0.272	0.141	0.197	0.045	0	0.362	0.791	0.511	0.249	0.298	0	0.051	0	0	0.396	0.196	0.522	0.368	1.135	0.448
evm.TU.PTG035831L.1	0.529	0	0.367	0.48	0.088	0.177	0.604	0.091	0.09	0.485	0.193	0	0.494	0	0.357	0.289	0.382	0.508	0.537	0.48	0.981
evm.TU.PTG006862L.8	0.582	0.194	0.504	0.992	0.311	0.156	0.133	0.119	0.099	0.043	0.106	0.361	1.26	0.351	0.451	0.191	0.126	0.089	0.788	0.464	1.749
evm.model.BG.136.p	0.542	0.749	0.483	0.534	0.647	0.57	0.677	1.086	0.45	0.625	0.623	0.506	0.694	0.389	0.313	0.789	0.81	0.684	0.944	0.814	0.925
evm.TU.PTG005736L.13	0.17	0.049	0.101	0.079	0	0.049	0.194	0	0.025	0.134	0	0	0	0.098	0.172	0.345	0.158	0	0.123	0.687	0.12
evm.TU.PTG005313L.4	0.347	0	0	0.189	0.087	0	0.396	0	0.089	0	0	0	0.389	0	0	0.379	0	0.2	0.352	0.094	0.107
evm.TU.PTG002894L.2	10.836	9.697	8.682	8.499	10.064	14.197	8.477	8.4	8.952	10.111	9.484	8.345	11.286	13.025	12.785	8.024	20.76	11.941	4.903	4.521	8.09
evm.TU.PTG026985L.1	29.559	23.826	29.053	20.66	27.468	23.911	21.846	22.633	26.939	29.958	25.644	25.564	26.924	21.086	20.062	25.284	23.655	14.988	39.174	21.868	19.649
evm.TU.PTG005404L.33	26.026	26.081	36.496	25.632	28.36	28.579	27.646	26.063	33.618	28.684	28.378	34.724	27.607	29.42	28.191	32.45	24.668	32.955	31.702	28.524	32.558
evm.TU.PTG009512L.29	15.369	17.999	26.285	21.196	21.947	20.088	20.18	23.009	17.102	11.434	18.123	15.726	29.288	17.762	16.878	21.524	22.836	20.551	16.704	17.809	23.481
evm.TU.PTG002771L.38	3.835	3.24	5.928	2.235	3.021	4.259	3.749	3.138	3.369	5.37	3.203	4.335	2.965	2.795	3.602	5.284	3.408	4.625	4.125	4.369	2.819
evm.TU.PTG019575L.4	12.032	12.511	15.474	12.707	12.329	11.716	12.464	14.693	16.034	14.39	14.687	14.063	15.397	11.28	12.793	12.799	11.918	12.582	15.346	14.474	11.047
evm.TU.PTG005597L.17	10.578	3.013	17.132	10.333	5.132	5.02	12.516	22.984	6.527	32.759	47.504	9.185	30.82	6.165	7.707	31.293	29.096	37.185	6.235	8.473	12.851
evm.TU.PTG005240L.46	45.52	45.458	70.029	42.18	33.836	33.735	32.446	33.946	42.914	31.659	36.235	41.588	45.471	43.607	41.188	47.811	50.314	54.121	51.346	38.323	37.075
evm.TU.PTG004032L.1	25.253	8.275	27.198	5.573	6.278	9.239	6.727	4.989	6.947	7.907	6.41	29.781	7.474	12.049	7.536	6.61	8.284	6.076	11.031	6.809	7.348
evm.TU.PTG009050L.15	0.22	0	0.343	0	0	0	0.125	0	0.113	0.121	0	0	0.246	0	0.223	0	0.119	0	0	0	0.136
evm.TU.PTG000215L.17	20.335	16.454	20.954	20.356	16.452	16.894	15.16	17.692	15.483	17.144	18.283	20.38	18.584	17.419	18.32	18.209	18.217	17.517	29.492	17.401	21.196
evm.TU.PTG003470L.12	2.862	1.703	1.911	3.374	1.879	1.948	0.971	1.188	1.222	0.862	0.934	1.401	0.763	1.676	1.103	2.753	2.58	1.765	3.563	1.408	1.599
evm.TU.PTG005390L.21	0.325	0.325	0.675	0	0.652	0	0.185	0	0.666	0	0	0.477	0	0.163	0	0.532	0	0.187	0	0	0
evm.TU.PTG009758L.1	10.479	3.788	6.253	19.405	15.424	10.511	4.576	10.062	6.169	10.293	9.776	9.82	10.485	4.923	9.019	3.651	4.341	16.169	3.168	6.546	6.607
evm.TU.PTG016384L.6	4.898	5.517	3.303	3.886	4.11	5.619	4.875	6.106	3.633	4.581	4.761	4.82	4.439	5.35	6.185	3.589	5.224	4.797	4.134	5.738	4.527
evm.TU.PTG002125L.28	57.134	56.962	56.349	51.185	56.32	51.625	42.795	51.987	54.495	47.016	41.608	48.979	41.065	40.601	41.273	41.129	38.821	43.162	58.901	41.664	39.256
evm.TU.PTG005051L.7	2.766	2.835	1.768	2.932	2.062	2.917	3.397	3.419	3.779	3.352	3.343	1.597	2.065	1.637	1.148	0.774	4.142	4.653	0.576	0.771	1.751
evm.TU.PTG006814L.61	20.01	25.01	17.506	14.707	23.407	19.795	16.516	14.878	18.524	21.085	18.105	27.698	16.196	22.48	19.898	21.781	21.729	17.628	23.558	16.438	21.199
evm.TU.PTG003407L.6	11.84	4.377	9.675	5.722	4.716	4.672	3.937	5.466	5.414	4.687	7.746	13.834	2.828	2.349	2.554	15.936	3.032	3.281	5.786	8.012	3.576
evm.TU.PTG003246L.28	0.168	0.838	0.697	1.277	3.026	3.364	1.147	0.516	0.687	1.106	0.368	4.103	1.69	2.356	4.069	0.915	1.632	1.93	1.702	0.547	2.691
evm.TU.PTG029193L.6	14.239	13.63	16.041	12.364	11.059	12.204	10.138	9.394	15.893	15.212	12.824	15.115	11.976	13.15	11.696	10.728	10.484	8.773	15.133	12.14	14.032
evm.TU.PTG003718L.16	1.666	1.281	0	0.697	0.129	0.643	0.292	0.394	0.788	1.127	2.248	0.878	0.861	1.029	0.907	0.42	1.109	0.885	0.781	0.418	0.158
evm.TU.PTG003628L.64	19.211	14.837	29.026	17.576	21.013	16.642	12.197	27.99	11.186	14.159	16.99	27.35	13.688	23.225	27.598	18.113	15.348	13.57	11.745	11.632	14.825
evm.TU.PTG006062L.1	5.467	0.076	7.335	0.248	0.381	0.076	0.779	0.078	1.167	0.334	0.999	8.547	0.085	7.773	6.911	0.414	0.164	0.35	0.617	0.413	1.125
evm.TU.PTG005635L.68	0	0.392	0.271	0	0	0	0	1.339	0.134	0	0	0	0.146	0.655	0	0.855	0.282	0.15	0.265	0.71	0.645
evm.TU.PTG002217L.39	5.532	5.117	4.013	12.487	9.891	9.951	9.901	9.118	8.456	7.257	9.107	5.892	11.843	6.061	5.424	23.381	8.966	9.218	7.596	9.646	4.886
evm.TU.PTG001699L.40	26.434	28.376	23.995	22.314	24.076	25.749	26.998	25.471	28.349	29.222	25.055	28.007	22.423	25.801	25.302	24.588	23.232	21.551	29.141	24.066	21.944
evm.TU.PTG010566L.2	0.34	0.251	0.065	0.424	0.101	0.189	0.315	0.529	0.052	0.276	0.882	0.258	0.225	0.101	0.102	0.192	0.367	0.434	0.064	0.246	0.047
evm.TU.PTG001638L.22	1.377	2.164	1.124	1.07	1.282	0.691	0.898	1.211	0.807	0.324	0.755	0.963	0.331	1.382	1.791	0.537	1.277	0.453	0.899	0.749	0.607
evm.TU.PTG004802L.7	3.281	4.036	3.741	4.019	3.657	3.659	4.578	4.048	3.926	4.262	4.2	4.289	2.774	3.684	4.06	2.705	3.4	3.195	3.493	3.842	3.768
evm.TU.PTG001900L.10	48.901	56.381	58.294	53.645	53.991	52.321	50.582	58.339	63.654	64.25	64.387	46.381	60.424	45.223	49.514	52.369	62.589	62.523	55.076	51.719	57.073
evm.TU.PTG007735L.36	33.611	41.015	32.54	36.615	42.113	51.211	46.492	46.734	53.759	43.757	44.886	43.735	40.29	38.76	45.012	16.164	23.571	23.315	27.562	40.419	36.401
evm.model.BG.1042.p	0.763	0.9	0.813	0.468	0.706	1.178	0.58	0.703	0.842	0.946	1.137	0.632	0.394	0.844	0.594	1.132	0.677	0.586	0.358	0.617	0.387
evm.TU.PTG000306L.34	152.342	140.408	188.744	88.63	146.322	128.759	108.699	185.594	131.469	243.697	241.172	196.188	129.875	193.174	210.221	103.594	100.354	180.181	79.26	112.483	178.713
evm.TU.PTG016521L.17	0	0.85	1.262	1.057	1.096	0.244	0.554	1.371	1.494	0.134	0.4	0.238	1.496	0.975	0.86	0.265	1.577	1.259	0.37	0.396	0.9
evm.TU.PTG002748L.3	7.123	7.549	7.196	10.474	8.633	9.422	6.917	9.273	7.78	9.293	8.666	6.512	7.581	8.091	9.024	10.297	7.704	9.1	8.621	10.129	6.669
evm.TU.PTG010397L.21	19.467	18.712	15.061	16.146	16.53	17.44	19.684	15.032	16.099	18.499	18.786	20.482	18.216	19.912	19.217	12.44	17.026	16.476	14.498	16.51	22.58
evm.TU.PTG008184L.31	14.677	12.413	10.848	26.562	9.622	9.343	21.242	29.386	14.607	13.031	9.437	6.907	18.488	0.425	0.285	11.093	19.539	20.794	15.329	28.237	6.97
evm.TU.PTG012289L.2	0.282	2.834	0.213	1.898	2.573	2.664	1.916	2.79	2.077	2.496	3.614	0.326	1.523	0.309	0.247	0.952	0.971	1.137	0.56	0.335	1.6
evm.TU.PTG009213L.14	21.824	28.834	21.259	19.107	11.88	12.026	12.176	21.857	12.814	22.806	25.36	27.778	22.653	17.015	18.519	14.367	20.009	19.839	8.842	11.968	19.661
evm.TU.PTG005556L.16	0	0	0	0.221	0.408	0	0.232	1.044	0	0	0	0	0	0	0	0	0	0	0	0	0
evm.TU.PTG002714L.58	3.322	4.053	3.095	4.464	4.751	4.753	4.846	2.556	4.706	3.437	3.695	5.068	4.048	8.139	7.164	3.2	5.125	4.611	2.926	3.081	4.826
evm.TU.PTG014102L.12	0	0	0	0.171	0	0	0	0.322	0	0	0	0	0	0	0	0.171	0.17	0	0.159	0	0.194
evm.TU.PTG009529L.80	3.513	2.713	4.561	5.559	1.201	2.322	6.282	5.077	4.909	3.423	3.413	1.875	5.989	4.487	3.956	1.133	1.727	2.389	2.269	3.473	1.972
evm.TU.PTG003554L.42	0.787	0.852	0.886	0.856	0.855	0.79	1.047	1.009	1.412	1.009	1.15	0.77	0.881	0.79	0.995	0.286	0.851	0.378	0.866	0.785	0.486
evm.TU.PTG003853L.14	7.05	11.332	7.806	15.172	15.95	13.212	6.744	4.291	8.866	7.353	8.974	7.861	8.357	5.002	5.824	8.458	7.598	8.175	8.179	5.055	9.981
evm.TU.PTG006748L.2	2.981	0.175	2.004	1.526	0.703	1.055	2.6	0.36	0	0.964	1.538	0.343	2.16	1.232	2.66	0.191	0.569	0.808	1.246	0.381	1.732
evm.TU.PTG001521L.27	34.959	39.178	30.545	26.601	28.436	28.448	26.042	23.609	30.685	37.182	30.139	37.84	24.535	33.828	33.423	24.998	26.705	27.974	50.245	29.964	34.097
evm.TU.PTG012074L.19	3.175	3.174	3.43	7.047	2.929	2.676	3.91	4.299	5.857	3.351	3.202	3.978	3.271	0.892	1.927	8.597	3.572	3.509	4.771	5.801	2.196
evm.TU.PTG020901L.15	0.154	0	0	0.167	0.462	0.308	0.175	1.732	0.629	0.675	2.02	1.052	0	0.77	0	0	0.83	0	0	0.835	0.19
evm.TU.PTG022117L.1	0	0.367	0.573	1.4	0.184	1.844	0.838	0.566	0.377	0.404	0.403	0.54	0.206	0.738	0.558	0	0	0	0	1.199	0.681
evm.TU.PTG003797L.2	13.599	13.778	12.82	10.691	11.02	12.053	12.904	10.987	10.786	10.7	12.66	6.427	15.8	14.35	15.402	13.27	12.896	12.974	13.899	17.219	10.408
evm.TU.PTG000505L.32	5.442	4.116	7.333	6.24	6.93	4.721	3.689	9.202	4.371	5.82	8.222	1.583	5.599	2.952	8.776	7.225	5.249	5.925	3.135	2.719	6.174
evm.TU.PTG008250L.18	235.419	404.155	186.71	256.542	295.724	327.58	322.831	299.765	281.565	288.043	295.965	655.273	258.985	256.663	258.242	258.694	305.534	268.48	302.403	322.686	306.079
evm.TU.PTG011161L.12	2.046	1.622	1.026	2.15	1.91	3.468	5.069	2.823	2.314	3.103	2.862	2.486	2.765	2.337	2.855	1.233	0.763	2.518	1.361	2.379	4.008
evm.TU.PTG005521L.6	2.207	4.487	1.628	10.2	3.22	4.946	3.141	6.323	1.482	4.166	4.921	3.009	3.936	4.659	4.51	4.935	4.478	4.906	6.056	5.809	3.514
evm.TU.PTG007885L.34	6.78	7.393	6.616	7.153	6.386	9.893	9.84	9.273	15.581	7.679	10.585	8.849	14.723	4.743	5.61	13.683	11.334	8.988	8.76	8.714	6.596
evm.TU.PTG024044L.2	1.19	0.086	0.157	0.541	0.499	0.347	0.395	0.333	0.443	0.666	0.593	3.493	0.823	0.195	0.109	0.401	0.094	0.1	4.479	2.469	0.294
[truncated: 24,998 more rows]
