# Supplementary material for: Effects of Strigolactone on Torreya grandis Gene Expression and Soil Microbial Community Structure Under Simulated Nitrogen Deposition
Source: Front Plant Sci. 2022 Jun 2;13:908129. doi: 10.3389/fpls.2022.908129 (PMC9201785; doi:10.3389/fpls.2022.908129)
Supplement: Supplementary Table S3 — Detailed information of identified differentially expressed genes. [file Table_3.XLSX]

## Sheet: TableS3
TableS3. Detailed information of identified differentially expressed genes
geneID	CK-1	CK-2	CK-3	GR24-24h1	GR24-24h2	GR24-24h3	GR24-72h1	GR24-72h2	GR24-72h3	N-24h1	N-24h2	N-24h3	N-72h1	N-72h2	N-72h3	GR24N-24h1	GR24N-24h2	GR24N-24h3	GR24N-72h1	GR24N-72h2	GR24N-72h3	Profile	GO	NR	Swissprot	KEGG	IPRSCAN	Pfam
evm.TU.PTG018640L.1	0	0	0	1.349	1.389	1.955	0	0	0	0	0.956	1.21	0	0	0	0.443	0.603	0.432	0.803	0.617	0.826	15	Molecular Function: thyroid-stimulating hormone receptor activity (GO:0004996),Molecular Function: protein binding (GO:0005515),Biological Process: G-protein coupled receptor signaling pathway (GO:0007186),Cellular Component: integral to membrane (GO:0016021),Molecular Function: ADP binding (GO:0043531)	unknown [Picea sitchensis]	Disease resistance protein TAO1 OS=Arabidopsis thaliana GN=TAO1 PE=3 SV=1	hypothetical protein; K19613 leucine-rich repeat protein SHOC2 (A)	Molecular Function: thyroid-stimulating hormone receptor activity (GO:0004996), Biological Process: G-protein coupled receptor signaling pathway (GO:0007186), Cellular Component: integral to membrane (GO:0016021) Molecular Function: thyroid-stimulating hormone receptor activity (GO:0004996), Biological Process: G-protein coupled receptor signaling pathway (GO:0007186), Cellular Component: integra…	NB-ARC domain Leucine Rich Repeat
evm.TU.PTG000344L.26	0	0.054	0	4.027	4.783	12.287	2.172	0	0	3.458	3.889	4.648	8.416	0	9.11	10.94	8.158	13.644	8.149	8.202	5.987	19	NA	unknown [Picea sitchensis]	Probable aldo-keto reductase 1 OS=Glycine max GN=AKR1 PE=2 SV=1	probable aldo-keto reductase 2-like; K05275 pyridoxine 4-dehydrogenase [EC:1.1.1.65] (A)	NA	Aldo/keto reductase family
evm.TU.PTG000344L.25	0	0	0	6.856	5.743	12.088	3.632	0	0	5.022	6.629	3.629	11.38	0	10.227	20.973	12.953	19.099	10.764	11.53	5.237	19	Biological Process: potassium ion transport (GO:0006813),Cellular Component: integral to membrane (GO:0016021),Biological Process: transmembrane transport (GO:0055085)	unknown [Picea sitchensis]	Perakine reductase OS=Rauvolfia serpentina GN=PR PE=1 SV=1	probable aldo-keto reductase 2-like; K05275 pyridoxine 4-dehydrogenase [EC:1.1.1.65] (A)	Biological Process: potassium ion transport (GO:0006813), Cellular Component: integral to membrane (GO:0016021), Biological Process: transmembrane transport (GO:0055085) Biological Process: potassium ion transport (GO:0006813), Cellular Component: integral to membrane (GO:0016021), Biological Process: transmembrane transport (GO:0055085)	Aldo/keto reductase family
evm.TU.PTG008823L.42	0	0	0	4.832	0.516	1.805	0	8.311	2.302	0	0.905	0	0	0	0	0.3	0	0	0.319	0.171	0	17	Biological Process: cation transport (GO:0006812),Cellular Component: membrane (GO:0016020),Cellular Component: integral to membrane (GO:0016021),Biological Process: intein-mediated protein splicing (GO:0016539),Molecular Function: cation-transporting ATPase activity (GO:0019829),Biological Process: metal ion transport (GO:0030001),Molecular Function: metal ion transmembrane transporter activity …	PREDICTED: zinc transporter 8-like [Nelumbo nucifera]	Zinc transporter 3 OS=Oryza sativa subsp. japonica GN=ZIP3 PE=1 SV=2	zinc transporter 8-like; K14709 solute carrier family 39 (zinc transporter), member 1/2/3 (A)	Biological Process: cation transport (GO:0006812), Cellular Component: integral to membrane (GO:0016021), Molecular Function: cation-transporting ATPase activity (GO:0019829) Biological Process: cation transport (GO:0006812), Cellular Component: integral to membrane (GO:0016021), Molecular Function: cation-transporting ATPase activity (GO:0019829) Biological Process: intein-mediated protein splic…	ZIP Zinc transporter
evm.TU.PTG010776L.6	0	0	0	2.071	2.696	2.151	0.059	0.21	0.582	2.676	0.105	0.21	0.06	2.04	0	1.028	0.34	0.723	0.212	0.057	0	18	Molecular Function: hormone activity (GO:0005179),Cellular Component: extracellular region (GO:0005576)	NA	NA	NA	Molecular Function: hormone activity (GO:0005179), Cellular Component: extracellular region (GO:0005576) Molecular Function: hormone activity (GO:0005179), Cellular Component: extracellular region (GO:0005576)	NA
evm.TU.PTG002872L.18	0.036	0.179	0	5.27	5.393	34.477	0.02	0	0.072	0	0.09	0.215	0	2.899	0.147	0.039	0.058	0	1.78	1.576	0.133	13	Molecular Function: catalytic activity (GO:0003824),Biological Process: sodium ion transport (GO:0006814),Biological Process: regulation of pH (GO:0006885),Biological Process: metabolic process (GO:0008152),Molecular Function: sodium:hydrogen antiporter activity (GO:0015385),Cellular Component: integral to membrane (GO:0016021)	PREDICTED: LOW QUALITY PROTEIN: transketolase, chloroplastic-like [Phoenix dactylifera]	Transketolase-2, chloroplastic OS=Arabidopsis thaliana GN=TKL-2 PE=2 SV=1	transketolase, chloroplastic-like; K00615 transketolase [EC:2.2.1.1] (A)	Molecular Function: catalytic activity (GO:0003824), Biological Process: metabolic process (GO:0008152) Biological Process: sodium ion transport (GO:0006814), Biological Process: regulation of pH (GO:0006885), Molecular Function: sodium:hydrogen antiporter activity (GO:0015385), Cellular Component: integral to membrane (GO:0016021) Biological Process: sodium ion transport (GO:0006814), Biological…	Transketolase, thiamine diphosphate binding domain Transketolase, pyrimidine binding domain Transketolase, C-terminal domain
evm.TU.PTG031119L.2	0	0	0	1.234	1.231	1.77	0	0	0	0	1.689	1.752	0	0	0	0.409	0.877	0.79	1.71	0.814	0.847	15	Molecular Function: ATP binding (GO:0005524)	NA	NA	NA	Molecular Function: ATP binding (GO:0005524) Molecular Function: ATP binding (GO:0005524)	NA
evm.TU.PTG004432L.1	0	0	0	2.383	2.376	2.829	0	0	0.244	0	0	0.121	3.296	4.077	1.975	0	0	0	3.301	2.75	1.785	10	NA	unknown [Picea sitchensis]	WAT1-related protein At1g21890 OS=Arabidopsis thaliana GN=At1g21890 PE=2 SV=1	NA	NA	NA
evm.TU.PTG026969L.6	0	0.041	0	3.184	1.043	0	3.428	0	0	0.315	0.207	0.083	0.236	0.085	0.254	0	0	0	0.126	0.18	0	17	Molecular Function: ATP binding (GO:0005524),Biological Process: protein targeting (GO:0006605),Biological Process: intracellular protein transport (GO:0006886)	unknown [Picea sitchensis]	NA	NA	Molecular Function: ATP binding (GO:0005524), Biological Process: protein targeting (GO:0006605), Biological Process: intracellular protein transport (GO:0006886) Molecular Function: ATP binding (GO:0005524), Biological Process: protein targeting (GO:0006605), Biological Process: intracellular protein transport (GO:0006886)	NA
evm.TU.PTG019492L.3	0.067	0.2	0.035	10.247	6.167	0.033	0.075	0.033	0.236	0	0	0.134	8.504	0.034	16.035	0.073	0	0.077	0	0	0.041	14	Molecular Function: protein kinase activity (GO:0004672),Molecular Function: protein tyrosine kinase activity (GO:0004713),Molecular Function: follicle-stimulating hormone receptor activity (GO:0004963),Molecular Function: ATP binding (GO:0005524),Biological Process: protein phosphorylation (GO:0006468),Biological Process: G-protein coupled receptor signaling pathway (GO:0007186),Cellular Compone…	PREDICTED: cysteine-rich receptor-like protein kinase 3 [Malus domestica]	Cysteine-rich receptor-like protein kinase 1 OS=Arabidopsis thaliana GN=CRK1 PE=2 SV=2	G-type lectin S-receptor-like serine/threonine-protein kinase At4g03230; K04733 interleukin-1 receptor-associated kinase 4 [EC:2.7.11.1] (A)	Molecular Function: protein kinase activity (GO:0004672), Molecular Function: ATP binding (GO:0005524), Biological Process: protein phosphorylation (GO:0006468) Molecular Function: protein kinase activity (GO:0004672), Molecular Function: ATP binding (GO:0005524), Biological Process: protein phosphorylation (GO:0006468) Molecular Function: protein tyrosine kinase activity (GO:0004713), Biological…	Protein kinase domain
evm.TU.PTG001879L.30	0.12	0	0	2.633	3.019	0.469	0.67	0.721	0.363	0.13	0	0	0.819	0.614	0.368	1.7	0.518	0.551	0.608	0.13	0	14	Cellular Component: cell outer membrane (GO:0009279)	NA	NA	NA	Cellular Component: cell outer membrane (GO:0009279) Cellular Component: cell outer membrane (GO:0009279)	NA
evm.TU.PTG004432L.7	0	0.846	0	10.549	10.983	6.492	0	0.283	0.285	0	0.283	0.566	5.954	14.331	4.049	0	0	0	10.601	6.906	13.418	8	Cellular Component: membrane (GO:0016020)	unknown [Picea sitchensis]	WAT1-related protein At1g21890 OS=Arabidopsis thaliana GN=At1g21890 PE=2 SV=1	probable fructose-bisphosphate aldolase 3, chloroplastic; K01623 fructose-bisphosphate aldolase, class I [EC:4.1.2.13] (A)	Cellular Component: membrane (GO:0016020)	EamA-like transporter family
evm.TU.PTG010776L.15	0	0.114	0	1.164	0.93	1.54	0.032	1.216	1.022	1.255	0.163	0.105	0.054	0.743	0.108	0.531	0.309	0.626	0.068	0.093	0	18	Molecular Function: protein binding (GO:0005515)	hypothetical protein [Cryptomeria japonica]	Inversin OS=Gallus gallus GN=INVS PE=2 SV=2	invs; inversin; K19626 inversin (A)	Molecular Function: protein binding (GO:0005515) Molecular Function: protein binding (GO:0005515) Molecular Function: protein binding (GO:0005515) Molecular Function: protein binding (GO:0005515) Molecular Function: protein binding (GO:0005515) Molecular Function: protein binding (GO:0005515) Molecular Function: protein binding (GO:0005515) Molecular Function: protein binding (GO:0005515) Molecul…	Ankyrin repeats (3 copies) Ankyrin repeats (3 copies) KAP family P-loop domain KAP family P-loop domain
evm.TU.PTG001336L.17	0.606	1.614	0.503	33.203	30.409	22.133	1.221	10.294	10.495	16.826	0.567	0.365	11.465	24.769	17.835	2.425	2.708	4.183	26.767	32.976	3.191	17	Molecular Function: sequence-specific DNA binding transcription factor activity (GO:0003700),Molecular Function: RNA binding (GO:0003723),Biological Process: regulation of transcription, DNA-dependent (GO:0006355),Molecular Function: ribonuclease T2 activity (GO:0033897)	PREDICTED: extracellular ribonuclease LE-like [Erythranthe guttatus]	Extracellular ribonuclease LE OS=Solanum lycopersicum PE=1 SV=2	extracellular ribonuclease LE-like; K01166 ribonuclease T2 [EC:3.1.27.1] (A)	Molecular Function: RNA binding (GO:0003723), Molecular Function: ribonuclease T2 activity (GO:0033897) Molecular Function: sequence-specific DNA binding transcription factor activity (GO:0003700), Biological Process: regulation of transcription, DNA-dependent (GO:0006355) Molecular Function: sequence-specific DNA binding transcription factor activity (GO:0003700), Biological Process: regulation …	Ribonuclease T2 family
evm.TU.PTG005056L.77	0.03	0	0	0.346	0.444	0.118	0.034	0.181	0.091	0.163	0.135	0.06	0	0.046	0	0	0	0	0.076	0.082	0.074	17	Molecular Function: sequence-specific DNA binding transcription factor activity (GO:0003700),Molecular Function: malic enzyme activity (GO:0004470),Biological Process: malate metabolic process (GO:0006108),Biological Process: regulation of transcription, DNA-dependent (GO:0006355),Molecular Function: malate dehydrogenase (oxaloacetate-decarboxylating) activity (GO:0016619),Molecular Function: ADP…	unknown [Picea sitchensis]	TMV resistance protein N OS=Nicotiana glutinosa GN=N PE=1 SV=1	TMV resistance protein N-like; K19613 leucine-rich repeat protein SHOC2 (A)	Molecular Function: ADP binding (GO:0043531) Molecular Function: malic enzyme activity (GO:0004470), Biological Process: malate metabolic process (GO:0006108), Molecular Function: malate dehydrogenase (oxaloacetate-decarboxylating) activity (GO:0016619), Biological Process: oxidation-reduction process (GO:0055114) Molecular Function: malic enzyme activity (GO:0004470), Biological Process: malate …	NB-ARC domain Leucine rich repeat
evm.TU.PTG009213L.3	0.196	0.131	0.339	7.679	8.158	0.064	4.605	20.968	18.488	0.142	16.43	19.123	13.475	0.268	16.592	1.14	0.353	0.075	12.46	16.4	0.242	17	NA	unknown [Picea sitchensis]	Isoflavone reductase-like protein OS=Olea europaea PE=1 SV=1	leucoanthocyanidin reductase-like; K13081 leucoanthocyanidin reductase [EC:1.17.1.3] (A)	NA	NmrA-like family
evm.TU.PTG011262L.12	10.343	8.977	6.88	120.575	110.885	305.293	17.98	11.655	8.35	83.8	143.814	82.813	19.863	50.717	20.919	370.233	277.808	563.223	13.262	30.188	39.096	15	Biological Process: response to stress (GO:0006950),Molecular Function: microtubule binding (GO:0008017),Biological Process: response to water stimulus (GO:0009415)	dehydrin 9, partial [Pinus tabuliformis]	NA	NA	Biological Process: response to stress (GO:0006950), Biological Process: response to water stimulus (GO:0009415) Molecular Function: microtubule binding (GO:0008017) Molecular Function: microtubule binding (GO:0008017)	Dehydrin
evm.TU.PTG008162L.36	0.062	0.166	0	1.027	2.708	0.508	0.442	0.229	0.063	1.875	0.104	0.083	1.704	2.577	1.574	0.657	0.853	0.98	1.433	3.364	3.742	19	Molecular Function: protein kinase activity (GO:0004672),Molecular Function: protein tyrosine kinase activity (GO:0004713),Molecular Function: voltage-gated chloride channel activity (GO:0005247),Molecular Function: ATP binding (GO:0005524),Biological Process: protein phosphorylation (GO:0006468),Biological Process: chloride transport (GO:0006821),Cellular Component: membrane (GO:0016020),Biologi…	Protein kinase dsk1 [Morus notabilis]	Protein kinase dsk1 OS=Schizosaccharomyces pombe (strain 972 / ATCC 24843) GN=dsk1 PE=3 SV=2	SRSF protein kinase 2; K08832 serine/threonine-protein kinase SRPK3 [EC:2.7.11.1] (A)	Molecular Function: protein kinase activity (GO:0004672), Molecular Function: ATP binding (GO:0005524), Biological Process: protein phosphorylation (GO:0006468) Molecular Function: protein kinase activity (GO:0004672), Molecular Function: ATP binding (GO:0005524), Biological Process: protein phosphorylation (GO:0006468) Molecular Function: voltage-gated chloride channel activity (GO:0005247), Bio…	Protein kinase domain Protein kinase domain
evm.TU.PTG007774L.1	1.477	1.476	0.575	6.089	6.477	42.833	5.375	36.323	36.788	8.236	1.481	3.89	1.263	0.947	0.568	1.613	4.394	2.763	0	3.012	6.84	17	Molecular Function: uridine kinase activity (GO:0004849),Molecular Function: ATP binding (GO:0005524),Molecular Function: phosphotransferase activity, alcohol group as acceptor (GO:0016773)	NA	NA	NA	Molecular Function: uridine kinase activity (GO:0004849), Molecular Function: ATP binding (GO:0005524), Molecular Function: phosphotransferase activity, alcohol group as acceptor (GO:0016773) Molecular Function: uridine kinase activity (GO:0004849), Molecular Function: ATP binding (GO:0005524), Molecular Function: phosphotransferase activity, alcohol group as acceptor (GO:0016773)	NA
evm.TU.PTG005841L.28	0.429	0.306	0.127	3.233	1.881	8.157	2.196	3.321	6.011	0.2	0	0.246	0.489	1.257	0.377	0.268	0.729	0.282	11.819	5.664	0.076	16	Biological Process: sodium ion transport (GO:0006814),Molecular Function: alanine:sodium symporter activity (GO:0015655),Cellular Component: membrane (GO:0016020),Cellular Component: integral to membrane (GO:0016021),Biological Process: intein-mediated protein splicing (GO:0016539),Biological Process: alanine transport (GO:0032328)	Nodulin MtN3 family protein [Theobroma cacao]	Bidirectional sugar transporter SWEET1 OS=Arabidopsis thaliana GN=SWEET1 PE=1 SV=1	Nodulin MtN3 family protein; K15382 solute carrier family 50 (sugar transporter) (A)	Biological Process: sodium ion transport (GO:0006814), Molecular Function: alanine:sodium symporter activity (GO:0015655), Cellular Component: membrane (GO:0016020), Biological Process: alanine transport (GO:0032328) Biological Process: sodium ion transport (GO:0006814), Molecular Function: alanine:sodium symporter activity (GO:0015655), Cellular Component: membrane (GO:0016020), Biological Proce…	Sugar efflux transporter for intercellular exchange Sugar efflux transporter for intercellular exchange
evm.TU.PTG011262L.14	18.871	11.063	22.712	123.866	85.426	547.182	24.38	18.757	10.276	106.206	211.945	112.572	23.38	21.683	34.121	234.441	110.299	180.361	11.604	6.906	38.311	15	Biological Process: regulation of neurotransmitter levels (GO:0001505),Molecular Function: histamine receptor activity (GO:0004969),Biological Process: response to stress (GO:0006950),Biological Process: G-protein coupled receptor signaling pathway (GO:0007186),Biological Process: response to water stimulus (GO:0009415),Cellular Component: integral to membrane (GO:0016021)	putative dehydrin [Picea glauca]	NA	NA	Biological Process: response to stress (GO:0006950), Biological Process: response to water stimulus (GO:0009415) Biological Process: response to stress (GO:0006950), Biological Process: response to water stimulus (GO:0009415) Biological Process: regulation of neurotransmitter levels (GO:0001505), Molecular Function: histamine receptor activity (GO:0004969), Biological Process: G-protein coupled r…	Dehydrin Dehydrin
evm.TU.PTG011262L.11	6.26	5.35	6.503	55.949	44.254	155.754	4.876	9.652	5.413	36.224	77.228	52.782	11.069	15.727	11.9	152.233	88.808	183.389	7.644	15.883	20.612	15	Biological Process: response to stress (GO:0006950),Biological Process: G-protein coupled receptor signaling pathway (GO:0007186),Molecular Function: G-protein coupled peptide receptor activity (GO:0008528),Biological Process: response to water stimulus (GO:0009415),Cellular Component: membrane (GO:0016020)	putative dehydrin [Picea glauca]	NA	NA	Biological Process: response to stress (GO:0006950), Biological Process: response to water stimulus (GO:0009415) Biological Process: G-protein coupled receptor signaling pathway (GO:0007186), Molecular Function: G-protein coupled peptide receptor activity (GO:0008528), Cellular Component: membrane (GO:0016020) Biological Process: G-protein coupled receptor signaling pathway (GO:0007186), Molecula…	Dehydrin
evm.TU.PTG001111L.44	0.152	0	0.631	4.007	2.331	3.716	0	0.305	0.768	0.33	0.152	0	0.866	6.231	2.646	0.829	0	0	2.621	3.138	2.813	10	Cellular Component: membrane (GO:0016020)	NA	NA	NA	Cellular Component: membrane (GO:0016020) Cellular Component: membrane (GO:0016020)	NA
evm.TU.PTG004460L.36	0.182	0.546	0	3.763	2.595	2.958	0.367	4.313	5.561	2.694	2.738	1.352	1.536	0.411	1.455	0.914	2.048	1.174	1.848	0.871	0.944	17	Biological Process: ciliary or bacterial-type flagellar motility (GO:0001539),Molecular Function: protein kinase activity (GO:0004672),Molecular Function: protein tyrosine kinase activity (GO:0004713),Molecular Function: structural molecule activity (GO:0005198),Molecular Function: calcium ion binding (GO:0005509),Molecular Function: ATP binding (GO:0005524),Biological Process: protein phosphoryl…	PREDICTED: G-type lectin S-receptor-like serine/threonine-protein kinase RLK1 [Amborella trichopoda]	G-type lectin S-receptor-like serine/threonine-protein kinase RLK1 OS=Arabidopsis thaliana GN=RLK1 PE=2 SV=2	G-type lectin S-receptor-like serine/threonine-protein kinase RLK1; K04733 interleukin-1 receptor-associated kinase 4 [EC:2.7.11.1] (A)	Molecular Function: protein kinase activity (GO:0004672), Molecular Function: ATP binding (GO:0005524), Biological Process: protein phosphorylation (GO:0006468) Molecular Function: protein tyrosine kinase activity (GO:0004713), Biological Process: protein phosphorylation (GO:0006468) Molecular Function: protein kinase activity (GO:0004672), Molecular Function: ATP binding (GO:0005524), Biological…	Protein kinase domain
evm.TU.PTG004410L.44	1.526	1.056	1.463	13.164	17.889	15.973	3.286	1.65	2.256	2.044	0.942	0.353	0.937	12.284	0.842	1.41	1.397	0.676	15.136	16.214	2.03	10	Molecular Function: chitin binding (GO:0008061)	NA	NA	NA	Molecular Function: chitin binding (GO:0008061) Molecular Function: chitin binding (GO:0008061)	NA
evm.TU.PTG010537L.1	0.029	0.087	0.06	0.669	0.604	0.738	0.162	2.473	3.254	0.063	0.378	0.058	0.033	0.059	0.119	0.127	0.063	0.067	0.294	0.347	0.286	17	Biological Process: cellular amino acid metabolic process (GO:0006520)	PREDICTED: probable nucleoredoxin 1 isoform X4 [Eucalyptus grandis]	Probable nucleoredoxin 2 OS=Oryza sativa subsp. japonica GN=Os01g0794400 PE=2 SV=1	probable nucleoredoxin 1; K17609 nucleoredoxin [EC:1.8.1.8] (A)	Biological Process: cellular amino acid metabolic process (GO:0006520) Biological Process: cellular amino acid metabolic process (GO:0006520)	NA
evm.TU.PTG001111L.38	1.075	0.477	1.24	10.239	9.686	10.753	4.145	10.067	4.589	5.586	2.035	2.515	0.953	3.062	0.367	3.911	1.679	1.375	1.212	0.779	6.045	17	Molecular Function: oxidoreductase activity, acting on the aldehyde or oxo group of donors, NAD or NADP as acceptor (GO:0016620),Biological Process: oxidation-reduction process (GO:0055114)	NA	NA	NA	Molecular Function: oxidoreductase activity, acting on the aldehyde or oxo group of donors, NAD or NADP as acceptor (GO:0016620), Biological Process: oxidation-reduction process (GO:0055114) Molecular Function: oxidoreductase activity, acting on the aldehyde or oxo group of donors, NAD or NADP as acceptor (GO:0016620), Biological Process: oxidation-reduction process (GO:0055114)	NA
evm.TU.PTG002996L.38	0.517	0.148	0.332	6.787	3.775	0.265	2.424	2.247	1.219	1.606	0.765	1.776	2.272	3.078	2.319	3.061	2.873	3.794	0.524	0.187	0.395	14	Molecular Function: nucleotide binding (GO:0000166),Molecular Function: ATP binding (GO:0005524),Molecular Function: NADH dehydrogenase (ubiquinone) activity (GO:0008137),Cellular Component: membrane (GO:0016020),Molecular Function: ATPase activity (GO:0016887),Molecular Function: nucleoside-triphosphatase activity (GO:0017111),Biological Process: ATP synthesis coupled electron transport (GO:0042…	PREDICTED: ABC transporter G family member 11-like [Nelumbo nucifera]	ABC transporter G family member 11 OS=Arabidopsis thaliana GN=ABCG11 PE=1 SV=1	hypothetical protein; K05681 ATP-binding cassette, subfamily G (WHITE), member 2 (A)	Molecular Function: ATP binding (GO:0005524), Molecular Function: ATPase activity (GO:0016887) Molecular Function: nucleotide binding (GO:0000166), Molecular Function: nucleoside-triphosphatase activity (GO:0017111) Molecular Function: ATP binding (GO:0005524), Molecular Function: ATPase activity (GO:0016887) Cellular Component: membrane (GO:0016020) Molecular Function: NADH dehydrogenase (ubiqui…	ABC transporter ABC-2 type transporter
evm.TU.PTG004639L.47	2.849	0.542	2.959	24.156	18.735	25.491	2.886	15.792	18.657	0.59	3.128	3.402	2.165	3.757	1.39	1.037	2.054	1.405	2.203	4.13	0.67	13	Molecular Function: DNA binding (GO:0003677),Molecular Function: hydrolase activity, hydrolyzing O-glycosyl compounds (GO:0004553),Molecular Function: ligand-activated sequence-specific DNA binding RNA polymerase II transcription factor activity (GO:0004879),Cellular Component: nucleus (GO:0005634),Biological Process: carbohydrate metabolic process (GO:0005975),Biological Process: regulation of t…	unknown [Picea sitchensis]	Beta-glucosidase 12 OS=Oryza sativa subsp. japonica GN=BGLU12 PE=2 SV=2	beta-glucosidase 12-like; K01188 beta-glucosidase [EC:3.2.1.21] (A)	Molecular Function: DNA binding (GO:0003677), Molecular Function: ligand-activated sequence-specific DNA binding RNA polymerase II transcription factor activity (GO:0004879), Cellular Component: nucleus (GO:0005634), Biological Process: regulation of transcription, DNA-dependent (GO:0006355) Molecular Function: DNA binding (GO:0003677), Molecular Function: ligand-activated sequence-specific DNA b…	Glycosyl hydrolase family 1
evm.TU.PTG017246L.10	0.561	0.502	0.583	4.091	11.041	0.318	15.578	0.03	0.269	3.021	0.652	1.422	1.751	6.484	0.394	0.774	0.671	0.986	1.889	2.923	0.219	17	Molecular Function: DNA binding (GO:0003677),Molecular Function: retinoic acid receptor activity (GO:0003708),Cellular Component: nucleus (GO:0005634),Biological Process: regulation of transcription, DNA-dependent (GO:0006355),Biological Process: phosphatidylinositol dephosphorylation (GO:0046856),Biological Process: retinoic acid receptor signaling pathway (GO:0048384)	PREDICTED: type I inositol 1,4,5-trisphosphate 5-phosphatase CVP2 [Amborella trichopoda]	Type IV inositol polyphosphate 5-phosphatase 9 OS=Arabidopsis thaliana GN=IP5P9 PE=1 SV=1	type I inositol 1,4,5-trisphosphate 5-phosphatase CVP2-like; K01099 phosphatidylinositol-bisphosphatase [EC:3.1.3.36] (A)	Biological Process: phosphatidylinositol dephosphorylation (GO:0046856) Molecular Function: DNA binding (GO:0003677), Molecular Function: retinoic acid receptor activity (GO:0003708), Cellular Component: nucleus (GO:0005634), Biological Process: regulation of transcription, DNA-dependent (GO:0006355), Biological Process: retinoic acid receptor signaling pathway (GO:0048384) Molecular Function: DN…	Endonuclease/Exonuclease/phosphatase family
evm.TU.PTG025305L.1	11.873	12.585	15.857	113.957	128.066	123.92	8.562	181.08	165.49	89.357	15.421	14.418	169.214	8.551	96.924	16.163	20.212	23.397	48.559	56.77	85.582	17	Cellular Component: intracellular (GO:0005622),Biological Process: metabolic process (GO:0008152),Molecular Function: kinase activity (GO:0016301),Biological Process: phosphorylation (GO:0016310),Molecular Function: transferase activity, transferring hexosyl groups (GO:0016758),Molecular Function: phosphotransferase activity, carboxyl group as acceptor (GO:0016774)	unknown [Picea sitchensis]	7-deoxyloganetin glucosyltransferase OS=Gardenia jasminoides GN=UGT85A24 PE=1 SV=1	UDP-glycosyltransferase 84B1; K13692 UDP-glucose:(indol-3-yl)acetate beta-D-glucosyltransferase [EC:2.4.1.121] (A)	Biological Process: metabolic process (GO:0008152), Molecular Function: transferase activity, transferring hexosyl groups (GO:0016758) Biological Process: metabolic process (GO:0008152), Molecular Function: transferase activity, transferring hexosyl groups (GO:0016758) Cellular Component: intracellular (GO:0005622), Biological Process: metabolic process (GO:0008152), Molecular Function: kinase ac…	UDP-glucoronosyl and UDP-glucosyl transferase
evm.TU.PTG002928L.33	0.246	0.26	0.085	0.662	0.51	4.125	0.245	0.151	0.291	0.432	0.288	0.206	0.25	0.14	0.182	0.613	0.444	0.205	0.125	0.134	0.068	13	Molecular Function: chromatin binding (GO:0003682),Biological Process: G-protein coupled receptor signaling pathway (GO:0007186),Cellular Component: integral to membrane (GO:0016021),Molecular Function: lysophosphatidic acid receptor activity (GO:0070915)	putative LHY [Cryptomeria japonica]	Protein LHY OS=Arabidopsis thaliana GN=LHY PE=1 SV=2	GRMZM2G175265, GRMZM2G474769; LHY protein; K12133 MYB-related transcription factor LHY (A)	Molecular Function: chromatin binding (GO:0003682) Molecular Function: chromatin binding (GO:0003682) Biological Process: G-protein coupled receptor signaling pathway (GO:0007186), Cellular Component: integral to membrane (GO:0016021), Molecular Function: lysophosphatidic acid receptor activity (GO:0070915) Biological Process: G-protein coupled receptor signaling pathway (GO:0007186), Cellular Co…	Myb-like DNA-binding domain
evm.TU.PTG017935L.9	2.866	2.685	2.642	24.771	23.876	22.617	14.761	24.485	24.927	18.163	2.658	2.408	3.064	2.389	2.68	4.732	3.022	2.928	1.964	1.402	14.686	17	Molecular Function: structural constituent of ribosome (GO:0003735),Molecular Function: structural molecule activity (GO:0005198),Cellular Component: intracellular (GO:0005622),Cellular Component: ribosome (GO:0005840),Biological Process: translation (GO:0006412),Cellular Component: viral capsid (GO:0019028)	unknown [Picea sitchensis]	60S ribosomal protein L3 OS=Oryza sativa subsp. japonica GN=RPL3 PE=2 SV=2	60S ribosomal protein L3; K02925 large subunit ribosomal protein L3e (A)	Molecular Function: structural constituent of ribosome (GO:0003735), Cellular Component: intracellular (GO:0005622), Cellular Component: ribosome (GO:0005840), Biological Process: translation (GO:0006412) Molecular Function: structural molecule activity (GO:0005198), Cellular Component: viral capsid (GO:0019028) Molecular Function: structural molecule activity (GO:0005198), Cellular Component: vi…	Ribosomal protein L3
evm.TU.PTG008883L.9	0.618	0.371	0.257	2.582	3.795	4.236	1.246	5.956	5.377	0.135	3.719	2.977	2.256	2.917	0	0.675	0.535	1.139	0	0.269	1.832	18	Biological Process: metabolic process (GO:0008152),Molecular Function: oxidoreductase activity (GO:0016491)	unknown [Picea sitchensis]	Probable LRR receptor-like serine/threonine-protein kinase At1g56130 OS=Arabidopsis thaliana GN=At1g56130 PE=2 SV=2	putative serine/threonine-protein kinase; K04730 interleukin-1 receptor-associated kinase 1 [EC:2.7.11.1] (A)	Biological Process: metabolic process (GO:0008152), Molecular Function: oxidoreductase activity (GO:0016491) Biological Process: metabolic process (GO:0008152), Molecular Function: oxidoreductase activity (GO:0016491)	NA
evm.TU.PTG005212L.22	0.302	0.368	0.104	0.534	0.771	5.165	1.013	2.018	2.253	0.893	0.034	0.067	0.306	27.201	0.189	0.75	0.67	0.54	5.119	15.667	7.819	10	Molecular Function: protein kinase activity (GO:0004672),Molecular Function: protein tyrosine kinase activity (GO:0004713),Molecular Function: ATP binding (GO:0005524),Biological Process: protein phosphorylation (GO:0006468),Biological Process: cell adhesion (GO:0007155)	Leucine-rich repeat protein kinase family protein isoform 2 [Theobroma cacao]	Probable LRR receptor-like serine/threonine-protein kinase At5g48740 OS=Arabidopsis thaliana GN=At5g48740 PE=2 SV=1	probable leucine-rich repeat receptor-like protein kinase At2g28990; K04733 interleukin-1 receptor-associated kinase 4 [EC:2.7.11.1] (A)	Molecular Function: protein kinase activity (GO:0004672), Biological Process: protein phosphorylation (GO:0006468) Molecular Function: protein kinase activity (GO:0004672), Molecular Function: ATP binding (GO:0005524), Biological Process: protein phosphorylation (GO:0006468) Molecular Function: protein kinase activity (GO:0004672), Molecular Function: ATP binding (GO:0005524), Biological Process:…	Carbohydrate-binding protein of the ER Protein tyrosine kinase Leucine Rich repeats (2 copies)
evm.TU.PTG015700L.5	1.203	0.244	1.016	8.351	11.11	1.178	18.507	0.963	0.704	4.235	1.471	2.169	1.094	0.54	1.118	0.493	0.651	0.649	2.405	2.638	1.44	17	Molecular Function: DNA binding (GO:0003677),Molecular Function: sequence-specific DNA binding transcription factor activity (GO:0003700),Cellular Component: nucleus (GO:0005634),Biological Process: regulation of transcription, DNA-dependent (GO:0006355),Molecular Function: ADP binding (GO:0043531)	putative NBS-LRR protein G8029 [Pinus monticola]	Putative disease resistance protein At4g11170 OS=Arabidopsis thaliana GN=At4g11170 PE=2 SV=1	HSPA4 nucleotide-binding domain protein; K03283 heat shock 70kDa protein 1/8 (A)	Molecular Function: DNA binding (GO:0003677), Molecular Function: sequence-specific DNA binding transcription factor activity (GO:0003700), Cellular Component: nucleus (GO:0005634), Biological Process: regulation of transcription, DNA-dependent (GO:0006355) Molecular Function: DNA binding (GO:0003677), Molecular Function: sequence-specific DNA binding transcription factor activity (GO:0003700), C…	NB-ARC domain
evm.TU.PTG011042L.2	0.568	1.608	0.098	5.2	3.63	10.002	1.165	1.234	0.957	1.544	1.708	0.949	3.237	0.194	3.103	16.114	1.126	1.852	0.576	0.926	1.869	14	Molecular Function: ATP binding (GO:0005524)	PREDICTED: uncharacterized protein LOC104880259 [Vitis vinifera]	NA	NA	Molecular Function: ATP binding (GO:0005524) Molecular Function: ATP binding (GO:0005524)	Cotton fibre expressed protein Cotton fibre expressed protein
evm.TU.PTG001920L.74	0.034	1.276	0.454	5.095	6.921	2.465	6.092	3.371	1.868	16.077	0.168	0.168	2.451	2.205	2.065	1.027	0.545	3.054	1.159	1.315	2.778	18	Molecular Function: DNA binding (GO:0003677),Molecular Function: DNA topoisomerase type II (ATP-hydrolyzing) activity (GO:0003918),Molecular Function: ATP binding (GO:0005524),Biological Process: DNA topological change (GO:0006265),Molecular Function: transferase activity, transferring acyl groups other than amino-acyl groups (GO:0016747)	BAHD family acyltransferase, clade IV [Selaginella moellendorffii]	Shikimate O-hydroxycinnamoyltransferase OS=Arabidopsis thaliana GN=HST PE=2 SV=1	BAHDd3; BAHD family acyltransferase, clade IV (EC:2.3.1.-); K13065 shikimate O-hydroxycinnamoyltransferase [EC:2.3.1.133] (A)	Molecular Function: DNA binding (GO:0003677), Molecular Function: DNA topoisomerase type II (ATP-hydrolyzing) activity (GO:0003918), Molecular Function: ATP binding (GO:0005524), Biological Process: DNA topological change (GO:0006265) Molecular Function: DNA binding (GO:0003677), Molecular Function: DNA topoisomerase type II (ATP-hydrolyzing) activity (GO:0003918), Molecular Function: ATP binding…	Transferase family Transferase family
evm.TU.PTG003466L.32	0.318	0.318	0.27	2.798	1.807	2.746	5.603	2.439	2.194	2.234	1.972	2.582	4.75	5.281	3.557	1.832	2.002	1.665	5.961	4.278	2.643	19	Molecular Function: neuropeptide Y receptor activity (GO:0004983),Biological Process: G-protein coupled receptor signaling pathway (GO:0007186),Cellular Component: integral to membrane (GO:0016021)	unknown [Picea sitchensis]	NA	NA	Molecular Function: neuropeptide Y receptor activity (GO:0004983), Biological Process: G-protein coupled receptor signaling pathway (GO:0007186), Cellular Component: integral to membrane (GO:0016021) Molecular Function: neuropeptide Y receptor activity (GO:0004983), Biological Process: G-protein coupled receptor signaling pathway (GO:0007186), Cellular Component: integral to membrane (GO:0016021)	Methyltransferase FkbM domain
evm.TU.PTG004410L.43	0.419	0.209	1.959	8.524	7.351	4.923	0.235	1.262	0.848	0	0.63	0	0.956	9.029	1.503	0.915	0.68	0.965	4.255	9.799	1.294	10	Biological Process: metabolic process (GO:0008152),Molecular Function: oxidoreductase activity (GO:0016491)	NA	NA	NA	Biological Process: metabolic process (GO:0008152), Molecular Function: oxidoreductase activity (GO:0016491) Biological Process: metabolic process (GO:0008152), Molecular Function: oxidoreductase activity (GO:0016491)	NA
evm.TU.PTG004460L.15	0.318	1.323	0.495	6.171	4.528	6.505	0.623	9.779	8.917	4.638	5.469	2.948	4.921	0.951	2.985	1.879	4.153	3.475	3.763	2.332	3.204	17	Molecular Function: protein kinase activity (GO:0004672),Molecular Function: protein tyrosine kinase activity (GO:0004713),Molecular Function: transmembrane signaling receptor activity (GO:0004888),Molecular Function: ATP binding (GO:0005524),Biological Process: protein phosphorylation (GO:0006468),Biological Process: blood coagulation (GO:0007596),Cellular Component: membrane (GO:0016020)	PREDICTED: G-type lectin S-receptor-like serine/threonine-protein kinase RLK1 [Nicotiana sylvestris]	G-type lectin S-receptor-like serine/threonine-protein kinase RLK1 OS=Arabidopsis thaliana GN=RLK1 PE=2 SV=2	G-type lectin S-receptor-like serine/threonine-protein kinase RLK1; K04733 interleukin-1 receptor-associated kinase 4 [EC:2.7.11.1] (A)	Molecular Function: protein kinase activity (GO:0004672), Molecular Function: ATP binding (GO:0005524), Biological Process: protein phosphorylation (GO:0006468) Molecular Function: protein tyrosine kinase activity (GO:0004713), Biological Process: protein phosphorylation (GO:0006468) Molecular Function: protein kinase activity (GO:0004672), Molecular Function: ATP binding (GO:0005524), Biological…	Protein kinase domain PAN-like domain
evm.TU.PTG003476L.11	0.513	0.128	0.399	2.395	3.091	2.635	0	0.257	0.13	0	0	0.129	0	0.526	0.131	0.14	0	0.148	0	0	0	0	Molecular Function: ATP binding (GO:0005524),Molecular Function: oxidoreductase activity, acting on CH-OH group of donors (GO:0016614),Molecular Function: flavin adenine dinucleotide binding (GO:0050660),Biological Process: oxidation-reduction process (GO:0055114)	protein HOTHEAD [Zea mays]	Protein HOTHEAD OS=Arabidopsis thaliana GN=HTH PE=1 SV=1	SORBIDRAFT_04g031910, Sb04g031910; hypothetical protein; K00108 choline dehydrogenase [EC:1.1.99.1] (A)	Molecular Function: oxidoreductase activity, acting on CH-OH group of donors (GO:0016614), Molecular Function: flavin adenine dinucleotide binding (GO:0050660), Biological Process: oxidation-reduction process (GO:0055114) Molecular Function: ATP binding (GO:0005524) Molecular Function: ATP binding (GO:0005524)	GMC oxidoreductase
evm.TU.PTG007348L.22	2.643	1.921	2.46	23.736	27.356	3.125	21.063	5.547	5.242	26.703	11.496	10.847	3.445	3.803	4.257	7.046	13.775	16.952	2.091	3.397	1.78	18	Molecular Function: G-protein coupled GABA receptor activity (GO:0004965),Molecular Function: protein binding (GO:0005515),Biological Process: G-protein coupled receptor signaling pathway (GO:0007186),Cellular Component: integral to membrane (GO:0016021)	GST [Ginkgo biloba]	Probable glutathione S-transferase parC OS=Nicotiana tabacum GN=PARC PE=2 SV=1	glutathione s-transferase, putative (EC:4.4.1.5); K00799 glutathione S-transferase [EC:2.5.1.18] (A)	Molecular Function: protein binding (GO:0005515) Molecular Function: G-protein coupled GABA receptor activity (GO:0004965), Biological Process: G-protein coupled receptor signaling pathway (GO:0007186), Cellular Component: integral to membrane (GO:0016021) Molecular Function: G-protein coupled GABA receptor activity (GO:0004965), Biological Process: G-protein coupled receptor signaling pathway (G…	Glutathione S-transferase, N-terminal domain Glutathione S-transferase, C-terminal domain
evm.TU.PTG000404L.28	0.043	0.173	0.068	0.857	0.712	0.424	0	0.717	0.482	0.071	0.043	0.022	0.173	1.955	0.089	0.355	0.07	0.075	0.242	0.094	0.749	10	Molecular Function: protein binding (GO:0005515)	unknown [Picea sitchensis]	LRR receptor-like serine/threonine-protein kinase EFR OS=Arabidopsis thaliana GN=EFR PE=1 SV=1	hypothetical protein; K13428 LRR receptor-like serine/threonine-protein kinase EFR [EC:2.7.11.1] (A)	Molecular Function: protein binding (GO:0005515) Molecular Function: protein binding (GO:0005515) Molecular Function: protein binding (GO:0005515)	Leucine Rich repeats (2 copies) Leucine rich repeat Leucine rich repeat Leucine Rich Repeat Leucine Rich Repeat Leucine Rich Repeat Leucine rich repeat N-terminal domain
evm.TU.PTG001920L.88	0.256	4.385	1.018	13.064	17.976	5.295	13.116	7.824	8.961	59.504	1.11	0.726	5.44	5.374	5.238	3.534	4.469	8.875	4.713	3.289	12.465	18	Molecular Function: oxidoreductase activity (GO:0016491),Molecular Function: transferase activity, transferring acyl groups other than amino-acyl groups (GO:0016747),Molecular Function: flavin adenine dinucleotide binding (GO:0050660),Biological Process: oxidation-reduction process (GO:0055114)	PREDICTED: agmatine coumaroyltransferase-1-like [Oryza brachyantha]	Shikimate O-hydroxycinnamoyltransferase OS=Arabidopsis thaliana GN=HST PE=2 SV=1	shikimate O-hydroxycinnamoyltransferase-like; K13065 shikimate O-hydroxycinnamoyltransferase [EC:2.3.1.133] (A)	Molecular Function: oxidoreductase activity (GO:0016491), Molecular Function: flavin adenine dinucleotide binding (GO:0050660), Biological Process: oxidation-reduction process (GO:0055114) Molecular Function: oxidoreductase activity (GO:0016491), Molecular Function: flavin adenine dinucleotide binding (GO:0050660), Biological Process: oxidation-reduction process (GO:0055114) Molecular Function: t…	Transferase family Transferase family
evm.TU.PTG004304L.18	1.587	1.077	2.892	8.557	14.309	11.458	0.235	10.006	13.02	17.85	3.152	2.703	0	0.369	0.031	0.261	0	3.791	1.216	1.172	9.907	17	Molecular Function: hydrolase activity, hydrolyzing O-glycosyl compounds (GO:0004553),Molecular Function: dopamine neurotransmitter receptor activity (GO:0004952),Cellular Component: integral to plasma membrane (GO:0005887),Biological Process: carbohydrate metabolic process (GO:0005975),Biological Process: G-protein coupled receptor signaling pathway (GO:0007186)	PREDICTED: beta-glucosidase 12 [Vitis vinifera]	Beta-glucosidase 13 OS=Oryza sativa subsp. japonica GN=BGLU13 PE=2 SV=2	beta-glucosidase 12-like; K01188 beta-glucosidase [EC:3.2.1.21] (A)	Molecular Function: dopamine neurotransmitter receptor activity (GO:0004952), Cellular Component: integral to plasma membrane (GO:0005887), Biological Process: G-protein coupled receptor signaling pathway (GO:0007186) Molecular Function: dopamine neurotransmitter receptor activity (GO:0004952), Cellular Component: integral to plasma membrane (GO:0005887), Biological Process: G-protein coupled rec…	Glycosyl hydrolase family 1
evm.TU.PTG007158L.7	0.252	0.35	0.495	3.773	1.505	1.481	0.078	1.322	1.247	3.353	2.304	1.04	0.351	0	0.689	1.3	2.727	1.193	1.365	0.625	0	15	Cellular Component: extracellular space (GO:0005615),Biological Process: Wnt receptor signaling pathway (GO:0016055),Molecular Function: ADP binding (GO:0043531)	unknown [Picea sitchensis]	TMV resistance protein N OS=Nicotiana glutinosa GN=N PE=1 SV=1	TMV resistance protein N-like; K19613 leucine-rich repeat protein SHOC2 (A)	Molecular Function: ADP binding (GO:0043531) Cellular Component: extracellular space (GO:0005615), Biological Process: Wnt receptor signaling pathway (GO:0016055) Cellular Component: extracellular space (GO:0005615), Biological Process: Wnt receptor signaling pathway (GO:0016055)	NB-ARC domain Leucine rich repeat
evm.TU.PTG005056L.2	2.078	4.514	2.784	26.646	27.131	3.92	20.633	23.119	21.439	35.937	25.028	23.257	4.841	3.768	5.122	32.478	48.789	49.705	35.701	46.397	2.305	15	Biological Process: protein dephosphorylation (GO:0006470),Molecular Function: transferase activity, transferring acyl groups other than amino-acyl groups (GO:0016747),Molecular Function: MAP kinase tyrosine/serine/threonine phosphatase activity (GO:0017017)	unknown [Picea sitchensis]	BAHD acyltransferase DCR OS=Arabidopsis thaliana GN=DCR PE=2 SV=1	BAHDa3-1; BAHD family acyltransferase, clade I (EC:2.3.1.-); K13065 shikimate O-hydroxycinnamoyltransferase [EC:2.3.1.133] (A)	Molecular Function: transferase activity, transferring acyl groups other than amino-acyl groups (GO:0016747) Biological Process: protein dephosphorylation (GO:0006470), Molecular Function: MAP kinase tyrosine/serine/threonine phosphatase activity (GO:0017017) Biological Process: protein dephosphorylation (GO:0006470), Molecular Function: MAP kinase tyrosine/serine/threonine phosphatase activity (…	Transferase family
evm.TU.PTG011883L.1	0.806	1.343	1.256	2.806	3.976	14.07	0.752	25.483	33.559	47.794	23.437	19.674	0.766	22.048	2.753	31.093	19.762	21.496	31.911	13.732	0.995	19	Molecular Function: aspartic-type endopeptidase activity (GO:0004190),Biological Process: proteolysis (GO:0006508)	Os01g0735450 [Oryza sativa Japonica Group]	NA	NA	Molecular Function: aspartic-type endopeptidase activity (GO:0004190), Biological Process: proteolysis (GO:0006508) Molecular Function: aspartic-type endopeptidase activity (GO:0004190), Biological Process: proteolysis (GO:0006508)	NA
evm.TU.PTG010998L.4	0.808	6.309	0.8	19.378	16.032	12.018	9.826	10.469	10.899	17.127	11.886	12.663	14.703	18.279	19.051	21.262	12.031	14.887	6.447	7.115	7.746	18	Molecular Function: hydrolase activity, hydrolyzing O-glycosyl compounds (GO:0004553),Biological Process: carbohydrate metabolic process (GO:0005975)	beta-glucosidase [Picea glauca]	Beta-glucosidase 24 OS=Oryza sativa subsp. japonica GN=BGLU24 PE=2 SV=1	beta-glucosidase 12-like; K01188 beta-glucosidase [EC:3.2.1.21] (A)	Molecular Function: hydrolase activity, hydrolyzing O-glycosyl compounds (GO:0004553), Biological Process: carbohydrate metabolic process (GO:0005975) Molecular Function: hydrolase activity, hydrolyzing O-glycosyl compounds (GO:0004553), Biological Process: carbohydrate metabolic process (GO:0005975)	Glycosyl hydrolase family 1
evm.TU.PTG002217L.43	0.265	1.084	1.127	6.719	6.439	0.932	7.348	5.418	4.255	5.902	8.172	8.998	5.28	6.243	5.234	3.235	6.211	4.813	7.226	9.121	5.424	19	Molecular Function: structural molecule activity (GO:0005198),Cellular Component: viral capsid (GO:0019028)	hypothetical protein glysoja_033791 [Glycine soja]	NA	NA	Molecular Function: structural molecule activity (GO:0005198), Cellular Component: viral capsid (GO:0019028) Molecular Function: structural molecule activity (GO:0005198), Cellular Component: viral capsid (GO:0019028)	NA
evm.TU.PTG013098L.2	1.794	2.115	1.695	9.799	7.746	14.096	12.029	9.666	11.373	0.605	5.97	5.919	5.379	1.876	6.102	6.559	6.033	6.029	7.719	5.129	0.664	17	Molecular Function: hydrolase activity, hydrolyzing O-glycosyl compounds (GO:0004553),Biological Process: carbohydrate metabolic process (GO:0005975)	PREDICTED: LOW QUALITY PROTEIN: mannosylglycoprotein endo-beta-mannosidase [Amborella trichopoda]	Mannosylglycoprotein endo-beta-mannosidase OS=Lilium longiflorum GN=EBM PE=1 SV=4	mannosylglycoprotein endo-beta-mannosidase; K18577 mannosylglycoprotein endo-beta-mannosidase [EC:3.2.1.152] (A)	Molecular Function: hydrolase activity, hydrolyzing O-glycosyl compounds (GO:0004553), Biological Process: carbohydrate metabolic process (GO:0005975) Molecular Function: hydrolase activity, hydrolyzing O-glycosyl compounds (GO:0004553), Biological Process: carbohydrate metabolic process (GO:0005975) Molecular Function: hydrolase activity, hydrolyzing O-glycosyl compounds (GO:0004553), Biological…	Glycosyl hydrolases family 2 Glycosyl hydrolases family 2, TIM barrel domain
evm.TU.PTG010351L.7	1.918	4.153	1.281	13.1	12.813	14.703	3.323	3.574	3.648	11.674	2.014	4.168	2.551	12.27	2.573	3.19	4.593	2.891	3.662	3.227	4.228	13	Molecular Function: dopamine neurotransmitter receptor activity (GO:0004952),Cellular Component: integral to plasma membrane (GO:0005887),Biological Process: drug transmembrane transport (GO:0006855),Biological Process: adenylate cyclase-inhibiting dopamine receptor signaling pathway (GO:0007195),Molecular Function: drug transmembrane transporter activity (GO:0015238),Molecular Function: antiport…	PREDICTED: MATE efflux family protein 4, chloroplastic [Prunus mume]	MATE efflux family protein 4, chloroplastic OS=Arabidopsis thaliana GN=DTX46 PE=2 SV=1	NA	Molecular Function: dopamine neurotransmitter receptor activity (GO:0004952), Cellular Component: integral to plasma membrane (GO:0005887), Biological Process: adenylate cyclase-inhibiting dopamine receptor signaling pathway (GO:0007195) Molecular Function: dopamine neurotransmitter receptor activity (GO:0004952), Cellular Component: integral to plasma membrane (GO:0005887), Biological Process: a…	MatE
evm.TU.PTG008392L.1	0.342	0.171	0.8	2.98	1.939	2.122	0.607	1.661	1.385	0.217	0.372	0.372	0.358	0.263	0.38	1.059	0.154	1.609	0.174	0.341	1.233	13	Molecular Function: magnesium ion binding (GO:0000287),Molecular Function: ATP binding (GO:0005524),Cellular Component: intracellular (GO:0005622),Cellular Component: membrane (GO:0016020),Molecular Function: cytokine binding (GO:0019955),Biological Process: inositol trisphosphate metabolic process (GO:0032957),Molecular Function: metal ion binding (GO:0046872),Molecular Function: inositol tetrak…	PREDICTED: inositol-tetrakisphosphate 1-kinase 1 [Nelumbo nucifera]	Inositol-tetrakisphosphate 1-kinase 5 OS=Oryza sativa subsp. japonica GN=ITPK5 PE=2 SV=1	inositol-tetrakisphosphate 1-kinase 1; K00913 inositol-1,3,4-trisphosphate 5/6-kinase / inositol-tetrakisphosphate 1-kinase [EC:2.7.1.159 2.7.1.134] (A)	Cellular Component: membrane (GO:0016020), Molecular Function: cytokine binding (GO:0019955) Cellular Component: membrane (GO:0016020), Molecular Function: cytokine binding (GO:0019955) Molecular Function: ATP binding (GO:0005524), Molecular Function: metal ion binding (GO:0046872) Molecular Function: magnesium ion binding (GO:0000287), Molecular Function: ATP binding (GO:0005524), Cellular Compo…	Inositol 1, 3, 4-trisphosphate 5/6-kinase
evm.TU.PTG017273L.4	2.768	5.928	4.929	29.775	23.839	16.836	1.992	10.914	14.997	4.087	2.973	1.785	9.243	10.951	12.764	2.158	2.994	4.779	2.81	0.215	3.662	13	Molecular Function: structural molecule activity (GO:0005198),Cellular Component: viral capsid (GO:0019028)	NA	NA	NA	Molecular Function: structural molecule activity (GO:0005198), Cellular Component: viral capsid (GO:0019028) Molecular Function: structural molecule activity (GO:0005198), Cellular Component: viral capsid (GO:0019028)	NA
evm.TU.PTG015953L.10	23.728	7.584	11.26	50.577	126.613	41.968	15.239	21.396	16.566	9.959	26.688	57.75	55.348	56.583	17.774	16.699	34.002	54.489	9.414	32.219	27.364	14	Biological Process: homoiothermy (GO:0042309),Molecular Function: ice binding (GO:0050825),Biological Process: response to freezing (GO:0050826)	PREDICTED: uncharacterized protein LOC105046334 [Elaeis guineensis]	NA	NA	Biological Process: homoiothermy (GO:0042309), Molecular Function: ice binding (GO:0050825), Biological Process: response to freezing (GO:0050826) Biological Process: homoiothermy (GO:0042309), Molecular Function: ice binding (GO:0050825), Biological Process: response to freezing (GO:0050826)	Probable lipid transfer
evm.TU.PTG006472L.20	2.129	3.857	3.179	12.141	29.901	4.819	5.811	18.83	28.26	16.793	2.935	14.415	16.235	8.735	3.545	12.348	27.634	15.624	1.216	2.604	15.115	18	Biological Process: glycerol ether metabolic process (GO:0006662),Molecular Function: electron carrier activity (GO:0009055),Molecular Function: protein disulfide oxidoreductase activity (GO:0015035),Molecular Function: heme transporter activity (GO:0015232),Biological Process: heme transport (GO:0015886),Cellular Component: membrane (GO:0016020),Biological Process: cytochrome complex assembly (G…	thioredoxin-like protein, partial [Pseudotsuga menziesii]	Thioredoxin-like protein CXXS1 OS=Arabidopsis thaliana GN=CXXS1 PE=2 SV=2	thioredoxin-like protein CXXS1; K03671 thioredoxin 1 (A)	Biological Process: glycerol ether metabolic process (GO:0006662), Molecular Function: electron carrier activity (GO:0009055), Molecular Function: protein disulfide oxidoreductase activity (GO:0015035), Biological Process: cell redox homeostasis (GO:0045454) Biological Process: cell redox homeostasis (GO:0045454) Molecular Function: heme transporter activity (GO:0015232), Biological Process: heme…	Thioredoxin
evm.TU.PTG001869L.87	2.907	2.49	2.681	19.043	17.884	3.745	10.197	2.858	2.34	1.872	1.695	1.875	1.928	1.826	3.131	9.521	8.406	11.166	3.945	2.677	2.784	13	Molecular Function: serine-type carboxypeptidase activity (GO:0004185),Biological Process: cellular protein modification process (GO:0006464),Biological Process: proteolysis (GO:0006508),Molecular Function: palmitoyl-(protein) hydrolase activity (GO:0008474)	unknown [Picea sitchensis]	Serine carboxypeptidase-like 27 OS=Arabidopsis thaliana GN=SCPL27 PE=2 SV=1	serine carboxypeptidase-like 27; K16297 serine carboxypeptidase-like clade II [EC:3.4.16.-] (A)	Molecular Function: serine-type carboxypeptidase activity (GO:0004185), Biological Process: proteolysis (GO:0006508) Biological Process: cellular protein modification process (GO:0006464), Molecular Function: palmitoyl-(protein) hydrolase activity (GO:0008474) Biological Process: cellular protein modification process (GO:0006464), Molecular Function: palmitoyl-(protein) hydrolase activity (GO:000…	Serine carboxypeptidase
evm.TU.PTG019880L.27	1.683	2.608	1.049	6.384	11.994	8.32	9.707	1.605	3.916	1.099	2.363	3.293	7.678	10.532	9.143	2.389	3.459	2.325	3.759	8.329	2.39	10	NA	NA	NA	NA	NA	NA
evm.TU.PTG014826L.6	0.488	0.244	0.338	1.64	2.676	0.956	3.797	1.416	1.536	4.811	2.802	1.497	1.763	2.337	0.778	2.399	2.025	2.498	1.239	3.039	1.541	18	Cellular Component: integral to membrane (GO:0016021),Molecular Function: transmembrane transporter activity (GO:0022857),Biological Process: transmembrane transport (GO:0055085)	unknown [Picea sitchensis]	Sugar carrier protein C OS=Ricinus communis GN=STC PE=2 SV=1	TBLA0F01600; hypothetical protein; K08139 MFS transporter, SP family, sugar:H+ symporter (A)	Cellular Component: integral to membrane (GO:0016021), Molecular Function: transmembrane transporter activity (GO:0022857), Biological Process: transmembrane transport (GO:0055085)	Sugar (and other) transporter
evm.TU.PTG011262L.13	11.812	10.389	11.638	44.221	29.446	92.224	30.532	21.677	17.68	45.895	117.684	54.84	18.163	20.077	20.681	79.729	22.924	71.636	21.925	16.661	34.836	15	Cellular Component: chromatin (GO:0000785),Molecular Function: DNA binding (GO:0003677),Cellular Component: nucleus (GO:0005634),Biological Process: regulation of transcription, DNA-dependent (GO:0006355),Biological Process: response to stress (GO:0006950),Biological Process: response to water stimulus (GO:0009415)	NA	NA	NA	Biological Process: response to stress (GO:0006950), Biological Process: response to water stimulus (GO:0009415) Cellular Component: chromatin (GO:0000785), Molecular Function: DNA binding (GO:0003677), Cellular Component: nucleus (GO:0005634), Biological Process: regulation of transcription, DNA-dependent (GO:0006355) Cellular Component: chromatin (GO:0000785), Molecular Function: DNA binding (G…	Dehydrin
evm.TU.PTG012348L.2	0.667	0.724	0.437	1.609	1.541	5.788	1.396	1.556	2.037	1.892	1.802	2.268	1.107	0.654	1.634	1.028	1.677	1.001	4.384	3.262	2.738	17	Molecular Function: protein binding (GO:0005515),Biological Process: cation transport (GO:0006812),Cellular Component: integral to membrane (GO:0016021),Molecular Function: cation-transporting ATPase activity (GO:0019829)	PREDICTED: tetratricopeptide repeat protein 27 homolog [Amborella trichopoda]	Tetratricopeptide repeat protein 27 homolog OS=Dictyostelium discoideum GN=ttc27 PE=3 SV=1	GK21381 gene product from transcript GK21381-RA; K09667 protein O-GlcNAc transferase [EC:2.4.1.255] (A)	Molecular Function: protein binding (GO:0005515) Molecular Function: protein binding (GO:0005515) Molecular Function: protein binding (GO:0005515) Molecular Function: protein binding (GO:0005515) Molecular Function: protein binding (GO:0005515) Molecular Function: protein binding (GO:0005515) Molecular Function: protein binding (GO:0005515) Molecular Function: protein binding (GO:0005515) Molecul…	TPR repeat Tetratricopeptide repeat
evm.TU.PTG001641L.12	6.633	3.456	2.712	11.015	16.321	35.017	5.057	3.187	2.212	6.833	8.49	7.786	4.264	2.606	2.676	15.946	3.816	3.005	4.369	8.057	2.527	13	NA	hypothetical protein POPTR_0010s11930g [Populus trichocarpa]	Protein PLANT CADMIUM RESISTANCE 2 OS=Arabidopsis thaliana GN=PCR2 PE=1 SV=1	Sec23/Sec24 protein transport family protein isoform 1; K14006 protein transport protein SEC23 (A)	NA	PLAC8 family
evm.TU.PTG025385L.17	3.56	5.07	1.109	13.696	13.852	18.03	3.687	5.716	4.5	8.133	6.96	14.193	4.363	7.668	6.384	2.623	2.31	4.098	7.046	16.257	3.846	17	Cellular Component: nucleosome (GO:0000786),Molecular Function: DNA binding (GO:0003677),Cellular Component: nucleus (GO:0005634),Biological Process: nucleosome assembly (GO:0006334)	variant of histone H1 [Lilium longiflorum]	Histone H1 OS=Triticum aestivum PE=2 SV=2	histone H1-like; K11275 histone H1/5 (A)	Cellular Component: nucleosome (GO:0000786), Molecular Function: DNA binding (GO:0003677), Cellular Component: nucleus (GO:0005634), Biological Process: nucleosome assembly (GO:0006334) Cellular Component: nucleosome (GO:0000786), Molecular Function: DNA binding (GO:0003677), Cellular Component: nucleus (GO:0005634), Biological Process: nucleosome assembly (GO:0006334) Cellular Component: nucleos…	linker histone H1 and H5 family
evm.TU.PTG007535L.3	0.471	0.765	0.428	1.618	2.839	2.766	1.121	0.414	0.417	1.729	0.767	0.531	1.477	1.147	1.508	5.206	0.828	0.542	1.135	0.512	0.291	14	Molecular Function: sequence-specific DNA binding transcription factor activity (GO:0003700),Biological Process: regulation of transcription, DNA-dependent (GO:0006355),Biological Process: G-protein coupled receptor signaling pathway (GO:0007186),Cellular Component: integral to membrane (GO:0016021)	unknown [Picea sitchensis]	Ethylene-responsive transcription factor ERF016 OS=Arabidopsis thaliana GN=ERF016 PE=2 SV=1	ethylene-responsive transcription factor ERF010; K09286 EREBP-like factor (A)	Molecular Function: sequence-specific DNA binding transcription factor activity (GO:0003700), Biological Process: regulation of transcription, DNA-dependent (GO:0006355) Molecular Function: sequence-specific DNA binding transcription factor activity (GO:0003700), Biological Process: regulation of transcription, DNA-dependent (GO:0006355) Molecular Function: sequence-specific DNA binding transcrip…	AP2 domain
evm.TU.PTG005140L.6	2.091	2.945	1.382	6.478	9.481	11.256	3.299	3.72	4.133	2.378	0.953	2.479	6.177	3.315	5.454	1.349	2.57	3.282	2.412	0.93	6.689	13	Molecular Function: nociceptin receptor activity (GO:0001626),Biological Process: G-protein coupled receptor signaling pathway (GO:0007186),Cellular Component: integral to membrane (GO:0016021)	NA	NA	NA	Molecular Function: nociceptin receptor activity (GO:0001626), Biological Process: G-protein coupled receptor signaling pathway (GO:0007186), Cellular Component: integral to membrane (GO:0016021) Molecular Function: nociceptin receptor activity (GO:0001626), Biological Process: G-protein coupled receptor signaling pathway (GO:0007186), Cellular Component: integral to membrane (GO:0016021)	NA
evm.TU.PTG019184L.5	0.892	0.773	0.618	3.398	4.627	1.571	0.932	1.313	0.782	0.712	2.265	2.385	0.814	2.439	1.097	1.623	1.222	2.258	0.121	0.323	1.468	13	Molecular Function: guanyl-nucleotide exchange factor activity (GO:0005085),Cellular Component: extracellular region (GO:0005576),Biological Process: pathogenesis (GO:0009405),Biological Process: actin cytoskeleton reorganization (GO:0031532),Biological Process: activation of Rho GTPase activity (GO:0032862)	PREDICTED: protein LURP-one-related 12-like isoform X1 [Nelumbo nucifera]	Protein LURP-one-related 12 OS=Arabidopsis thaliana GN=At3g15810 PE=2 SV=1	uncharacterized LOC104900389; K03239 translation initiation factor eIF-2B subunit alpha (A)	Molecular Function: guanyl-nucleotide exchange factor activity (GO:0005085), Cellular Component: extracellular region (GO:0005576), Biological Process: pathogenesis (GO:0009405), Biological Process: actin cytoskeleton reorganization (GO:0031532), Biological Process: activation of Rho GTPase activity (GO:0032862) Molecular Function: guanyl-nucleotide exchange factor activity (GO:0005085), Cellular…	LURP-one-related
evm.TU.PTG005582L.8	1.596	4.63	1.756	11.562	13.005	8.885	9.884	3.456	4.052	12.635	10.2	13.251	6.139	9.568	5.421	11.858	6.332	18.954	2.892	3.302	8.774	18	Molecular Function: aspartic-type endopeptidase activity (GO:0004190),Biological Process: proteolysis (GO:0006508),Biological Process: inflammatory response (GO:0006954),Cellular Component: integral to membrane (GO:0016021),Molecular Function: chemokine binding (GO:0019956),Biological Process: chemokine-mediated signaling pathway (GO:0070098)	pollen allergen CPA63 [Cryptomeria japonica]	Protein ASPARTIC PROTEASE IN GUARD CELL 1 OS=Arabidopsis thaliana GN=ASPG1 PE=1 SV=1	hypothetical protein; K01381 saccharopepsin [EC:3.4.23.25] (A)	Biological Process: inflammatory response (GO:0006954), Cellular Component: integral to membrane (GO:0016021), Molecular Function: chemokine binding (GO:0019956), Biological Process: chemokine-mediated signaling pathway (GO:0070098) Biological Process: inflammatory response (GO:0006954), Cellular Component: integral to membrane (GO:0016021), Molecular Function: chemokine binding (GO:0019956), Bio…	Xylanase inhibitor N-terminal Xylanase inhibitor C-terminal
evm.TU.PTG001113L.86	0.188	0.872	0.376	2.361	2.575	1.051	0.451	0.458	0.421	0.862	0.955	1.346	0.75	0.936	0.33	0.469	0.145	0.772	0.136	0.569	0.53	13	Biological Process: cation transport (GO:0006812),Molecular Function: cation transmembrane transporter activity (GO:0008324),Biological Process: transmembrane transport (GO:0055085)	PREDICTED: sodium transporter HKT1-like [Jatropha curcas]	Sodium transporter HKT1 OS=Arabidopsis thaliana GN=HKT1 PE=1 SV=1	NA	Biological Process: cation transport (GO:0006812), Molecular Function: cation transmembrane transporter activity (GO:0008324), Biological Process: transmembrane transport (GO:0055085) Biological Process: cation transport (GO:0006812), Molecular Function: cation transmembrane transporter activity (GO:0008324), Biological Process: transmembrane transport (GO:0055085)	Cation transport protein Cation transport protein
evm.TU.PTG007767L.72	4.377	1.009	2.71	9.53	9.41	14.581	11.78	9.968	10.725	15.567	13.08	10.806	5.087	6.648	4.054	6.524	4.643	5.91	21.701	14.186	5.404	17	NA	NA	NA	NA	NA	NA
evm.TU.PTG012396L.4	0.376	0.635	0.579	2.693	2.955	0.951	1.538	1.119	0.931	1.495	1.793	1.768	1.537	1.476	1.381	1.387	1.079	1.477	0.921	1.184	0.912	18	Molecular Function: DNA binding (GO:0003677),Molecular Function: steroid hormone receptor activity (GO:0003707),Molecular Function: steroid binding (GO:0005496),Molecular Function: ATP binding (GO:0005524),Cellular Component: nucleus (GO:0005634),Biological Process: regulation of transcription, DNA-dependent (GO:0006355),Biological Process: steroid hormone mediated signaling pathway (GO:0043401)	PREDICTED: uncharacterized protein LOC104611386 [Nelumbo nucifera]	Chaperone protein ClpB1 OS=Arabidopsis thaliana GN=CLPB1 PE=1 SV=2	uncharacterized LOC103714109; K03695 ATP-dependent Clp protease ATP-binding subunit ClpB (A)	Molecular Function: ATP binding (GO:0005524) Molecular Function: DNA binding (GO:0003677), Molecular Function: steroid hormone receptor activity (GO:0003707), Molecular Function: steroid binding (GO:0005496), Cellular Component: nucleus (GO:0005634), Biological Process: regulation of transcription, DNA-dependent (GO:0006355), Biological Process: steroid hormone mediated signaling pathway (GO:0043…	AAA domain (Cdc48 subfamily)
evm.TU.PTG009831L.33	0.388	0.106	0.384	1.588	1.101	0.931	0.493	0.424	0.517	0.403	0.265	0.194	0.804	0.542	0.758	0.173	0.476	0.101	0.483	0.287	0.218	13	Molecular Function: calmodulin binding (GO:0005516)	PREDICTED: uncharacterized protein LOC18446874 [Amborella trichopoda]	Myosin-binding protein 7 OS=Arabidopsis thaliana GN=MYOB7 PE=1 SV=1	uncharacterized LOC105650214; K13407 fatty acid omega-hydroxylase [EC:1.14.-.-] (A)	Molecular Function: calmodulin binding (GO:0005516) Molecular Function: calmodulin binding (GO:0005516)	Zein-binding
evm.TU.PTG015953L.2	9.98	5.294	2.791	21.772	41.149	11.571	6.876	4.238	4.736	1.503	5.927	11.242	18.908	20	9.44	3.939	9.466	16.702	2.883	10.518	10.142	14	Biological Process: G-protein coupled receptor signaling pathway (GO:0007186),Cellular Component: integral to membrane (GO:0016021),Molecular Function: G-protein coupled purinergic nucleotide receptor activity (GO:0045028)	PREDICTED: uncharacterized protein LOC105046334 [Elaeis guineensis]	NA	NA	Biological Process: G-protein coupled receptor signaling pathway (GO:0007186), Cellular Component: integral to membrane (GO:0016021), Molecular Function: G-protein coupled purinergic nucleotide receptor activity (GO:0045028) Biological Process: G-protein coupled receptor signaling pathway (GO:0007186), Cellular Component: integral to membrane (GO:0016021), Molecular Function: G-protein coupled pu…	Probable lipid transfer
evm.TU.PTG014742L.47	4.621	14.156	4.005	45.595	28.652	19.509	23.052	20.554	15.789	19.157	13.734	9.572	28.309	16.967	21.35	9.253	8.872	9.379	17.041	20.872	46.015	17	Molecular Function: voltage-gated potassium channel activity (GO:0005249),Molecular Function: iron ion binding (GO:0005506),Biological Process: potassium ion transport (GO:0006813),Cellular Component: voltage-gated potassium channel complex (GO:0008076),Molecular Function: electron carrier activity (GO:0009055),Molecular Function: oxidoreductase activity, acting on paired donors, with incorporati…	CYP720B2 [Pinus contorta]	Cytochrome P450 720B2 OS=Pinus taeda GN=CYP720B2 PE=2 SV=1	cytochrome P450 90A1; K09588 cytochrome P450, family 90, subfamily A, polypeptide 1 [EC:1.14.-.-] (A)	Molecular Function: voltage-gated potassium channel activity (GO:0005249), Biological Process: potassium ion transport (GO:0006813), Cellular Component: voltage-gated potassium channel complex (GO:0008076) Molecular Function: voltage-gated potassium channel activity (GO:0005249), Biological Process: potassium ion transport (GO:0006813), Cellular Component: voltage-gated potassium channel complex …	Cytochrome P450
evm.TU.PTG005416L.56	2.534	2.033	2.044	11.363	8.297	7.343	2.352	1.74	1.855	3.12	4.915	5.92	2.776	2.086	3.007	7.936	5.735	5.719	6.465	1.197	1.976	15	Molecular Function: DNA binding (GO:0003677),Molecular Function: serotonin receptor activity (GO:0004993),Biological Process: regulation of transcription, DNA-dependent (GO:0006355),Biological Process: G-protein coupled receptor signaling pathway (GO:0007186),Cellular Component: integral to membrane (GO:0016021)	Dof domain zinc finger DNA-binding protein [Picea abies]	Cyclic dof factor 3 OS=Arabidopsis thaliana GN=CDF3 PE=1 SV=2	cyclic dof factor 1-like; K16222 Dof zinc finger protein DOF5.5 (A)	Molecular Function: DNA binding (GO:0003677), Biological Process: regulation of transcription, DNA-dependent (GO:0006355) Molecular Function: serotonin receptor activity (GO:0004993), Biological Process: G-protein coupled receptor signaling pathway (GO:0007186), Cellular Component: integral to membrane (GO:0016021) Molecular Function: serotonin receptor activity (GO:0004993), Biological Process: …	Dof domain, zinc finger
evm.TU.PTG008940L.9	1.557	1.897	2.445	8.389	9.53	6.132	4.591	14.289	14.437	13.053	16.33	19.499	12.252	3.855	16.419	3.067	3.573	4.152	3.122	3.509	6.469	18	Molecular Function: GTPase activity (GO:0003924),Molecular Function: signal transducer activity (GO:0004871),Molecular Function: calcium ion binding (GO:0005509),Molecular Function: GTP binding (GO:0005525),Cellular Component: extracellular region (GO:0005576),Biological Process: GTP catabolic process (GO:0006184),Biological Process: G-protein coupled receptor signaling pathway (GO:0007186),Molec…	taxadien-5-alpha-ol-O-acetyltransferase [Taxus cuspidata]	3'-N-debenzoyl-2'-deoxytaxol N-benzoyltransferase OS=Taxus canadensis GN=TAX10 PE=1 SV=1	benzyl alcohol O-benzoyltransferase-like; K19861 benzyl alcohol O-benzoyltransferase [EC:2.3.1.196 2.3.1.232] (A)	Molecular Function: GTPase activity (GO:0003924), Molecular Function: signal transducer activity (GO:0004871), Molecular Function: GTP binding (GO:0005525), Biological Process: GTP catabolic process (GO:0006184), Biological Process: G-protein coupled receptor signaling pathway (GO:0007186), Molecular Function: G-protein beta/gamma-subunit complex binding (GO:0031683) Molecular Function: GTPase ac…	Transferase family
evm.TU.PTG005841L.13	0.993	2.518	0.767	6.938	5.942	4.558	8.919	4.368	6.615	4.735	3.292	3.063	4.353	7.805	5.529	0.861	0.138	0.791	8.163	6.531	3.111	17	Molecular Function: nucleic acid binding (GO:0003676),Molecular Function: helicase activity (GO:0004386),Molecular Function: ATP binding (GO:0005524),Molecular Function: ATP-dependent helicase activity (GO:0008026),Biological Process: pathogenesis (GO:0009405)	PREDICTED: DEAD-box ATP-dependent RNA helicase 20 [Amborella trichopoda]	DEAD-box ATP-dependent RNA helicase 30 OS=Arabidopsis thaliana GN=RH30 PE=2 SV=2	hypothetical protein; K14811 ATP-dependent RNA helicase DBP3 [EC:3.6.4.13] (A)	Molecular Function: nucleic acid binding (GO:0003676), Molecular Function: helicase activity (GO:0004386), Molecular Function: ATP binding (GO:0005524) Biological Process: pathogenesis (GO:0009405) Biological Process: pathogenesis (GO:0009405) Molecular Function: nucleic acid binding (GO:0003676), Molecular Function: ATP binding (GO:0005524), Molecular Function: ATP-dependent helicase activity (G…	DEAD/DEAH box helicase
evm.TU.PTG004021L.21	1.376	1.784	0.902	7.184	5.943	3.062	6.382	3.123	2.8	7.288	5.091	6.243	3.324	2.587	2.3	1.27	3.065	1.735	2.294	3.544	3.195	17	Molecular Function: inward rectifier potassium channel activity (GO:0005242),Molecular Function: protein binding (GO:0005515),Biological Process: potassium ion transport (GO:0006813),Cellular Component: membrane (GO:0016020),Molecular Function: ADP binding (GO:0043531)	unknown [Picea sitchensis]	Disease resistance protein TAO1 OS=Arabidopsis thaliana GN=TAO1 PE=3 SV=1	aquaporin TIP2-1-like; K09873 aquaporin TIP (A)	Molecular Function: ADP binding (GO:0043531) Molecular Function: protein binding (GO:0005515) Molecular Function: inward rectifier potassium channel activity (GO:0005242), Biological Process: potassium ion transport (GO:0006813), Cellular Component: membrane (GO:0016020) Molecular Function: inward rectifier potassium channel activity (GO:0005242), Biological Process: potassium ion transport (GO:0…	NB-ARC domain Leucine Rich Repeat
evm.TU.PTG015953L.8	12.621	12.77	5.017	39.738	63.367	17.386	16.051	8.601	9.928	2.204	17.497	34.854	25.585	38.678	11.177	5.273	18.37	28.519	6.801	17.791	17.315	14	Biological Process: lipid transport (GO:0006869),Molecular Function: lipid binding (GO:0008289)	PREDICTED: uncharacterized protein LOC105046334 [Elaeis guineensis]	NA	NA	Biological Process: lipid transport (GO:0006869), Molecular Function: lipid binding (GO:0008289) Biological Process: lipid transport (GO:0006869), Molecular Function: lipid binding (GO:0008289)	Probable lipid transfer
evm.TU.PTG013786L.14	3.692	3.065	3.894	7.742	11.144	22.292	1.781	6.384	6.835	12.296	12.072	9.229	5.505	6.641	4.714	16.555	3.993	2.811	0.634	2.347	3.717	18	Biological Process: G-protein coupled receptor signaling pathway (GO:0007186),Cellular Component: integral to membrane (GO:0016021)	unknown [Picea sitchensis]	Bidirectional sugar transporter SWEET16 OS=Oryza sativa subsp. japonica GN=SWEET16 PE=3 SV=1	bidirectional sugar transporter SWEET16; K15382 solute carrier family 50 (sugar transporter) (A)	Cellular Component: integral to membrane (GO:0016021) Cellular Component: integral to membrane (GO:0016021) Biological Process: G-protein coupled receptor signaling pathway (GO:0007186), Cellular Component: integral to membrane (GO:0016021) Biological Process: G-protein coupled receptor signaling pathway (GO:0007186), Cellular Component: integral to membrane (GO:0016021)	Sugar efflux transporter for intercellular exchange Sugar efflux transporter for intercellular exchange
evm.TU.PTG006435L.6	0.89	1.68	1.403	4.347	2.239	8.611	3.21	3.605	4.299	4.84	3.568	4.264	6.538	1.96	6.078	7.842	3.6	3.072	1.539	1.612	4.231	18	Molecular Function: copper ion binding (GO:0005507),Molecular Function: oxidoreductase activity, acting on the CH-NH2 group of donors, oxygen as acceptor (GO:0016641),Biological Process: oxidation-reduction process (GO:0055114)	hypothetical protein POPTR_0015s12000g [Populus trichocarpa]	NA	NA	Molecular Function: copper ion binding (GO:0005507), Molecular Function: oxidoreductase activity, acting on the CH-NH2 group of donors, oxygen as acceptor (GO:0016641), Biological Process: oxidation-reduction process (GO:0055114) Molecular Function: copper ion binding (GO:0005507), Molecular Function: oxidoreductase activity, acting on the CH-NH2 group of donors, oxygen as acceptor (GO:0016641), …	Stress up-regulated Nod 19
evm.TU.PTG008275L.35	3.82	5.455	1.587	13.679	17.229	10.47	13.688	6.683	4.195	11.519	3.502	6.898	6.099	8.733	6.152	5.362	14.286	7.162	13.407	7.596	12.265	16	Cellular Component: nucleosome (GO:0000786),Molecular Function: DNA binding (GO:0003677),Biological Process: nucleosome assembly (GO:0006334),Molecular Function: oxidoreductase activity (GO:0016491),Molecular Function: flavin adenine dinucleotide binding (GO:0050660),Biological Process: oxidation-reduction process (GO:0055114)	PREDICTED: internal alternative NAD(P)H-ubiquinone oxidoreductase A2, mitochondrial-like isoform X1 [Solanum tuberosum]	Internal alternative NAD(P)H-ubiquinone oxidoreductase A1, mitochondrial OS=Arabidopsis thaliana GN=NDA1 PE=2 SV=1	internal alternative NAD(P)H-ubiquinone oxidoreductase A1, mitochondrial-like; K17871 NADH:ubiquinone reductase (non-electrogenic) [EC:1.6.5.9] (A)	Cellular Component: nucleosome (GO:0000786), Molecular Function: DNA binding (GO:0003677), Biological Process: nucleosome assembly (GO:0006334) Cellular Component: nucleosome (GO:0000786), Molecular Function: DNA binding (GO:0003677), Biological Process: nucleosome assembly (GO:0006334) Molecular Function: oxidoreductase activity (GO:0016491), Molecular Function: flavin adenine dinucleotide bindi…	Pyridine nucleotide-disulphide oxidoreductase
evm.TU.PTG014721L.21	1.369	2.968	1.368	9.425	9.172	2.957	2.574	2.151	1.149	3.625	1.372	1.528	2.326	5.404	2.461	0.789	1.285	1.724	4.43	3.201	2.966	13	Biological Process: cell morphogenesis (GO:0000902),Molecular Function: protein kinase activity (GO:0004672),Molecular Function: protein tyrosine kinase activity (GO:0004713),Molecular Function: ATP binding (GO:0005524),Biological Process: protein phosphorylation (GO:0006468)	unnamed protein product [Vitis vinifera]	Probable leucine-rich repeat receptor-like protein kinase At5g49770 OS=Arabidopsis thaliana GN=At5g49770 PE=2 SV=1	POPTRDRAFT_756677; hypothetical protein; K04730 interleukin-1 receptor-associated kinase 1 [EC:2.7.11.1] (A)	Molecular Function: protein kinase activity (GO:0004672), Molecular Function: ATP binding (GO:0005524), Biological Process: protein phosphorylation (GO:0006468) Molecular Function: protein kinase activity (GO:0004672), Molecular Function: ATP binding (GO:0005524), Biological Process: protein phosphorylation (GO:0006468) Molecular Function: protein tyrosine kinase activity (GO:0004713), Biological…	Protein tyrosine kinase Protein kinase domain
evm.TU.PTG002265L.25	3.739	8.019	5.811	18.118	9.692	37.794	2.536	4.546	8.197	5.195	11.054	8.568	4.263	5.962	7.746	5.482	0.767	3.11	4.848	3.027	3.47	13	Cellular Component: integral to membrane (GO:0016021),Biological Process: transmembrane transport (GO:0055085)	unknown [Picea sitchensis]	Protein ZINC INDUCED FACILITATOR-LIKE 1 OS=Arabidopsis thaliana GN=ZIFL1 PE=2 SV=1	hypothetical protein; K12818 ATP-dependent RNA helicase DHX8/PRP22 [EC:3.6.4.13] (A)	Cellular Component: integral to membrane (GO:0016021), Biological Process: transmembrane transport (GO:0055085) Cellular Component: integral to membrane (GO:0016021) Cellular Component: integral to membrane (GO:0016021)	Major Facilitator Superfamily
evm.TU.PTG004410L.56	1.333	1.153	1.704	3.579	4.721	7.151	2.842	1.441	1.815	1.59	1.388	1.183	2.66	0.92	1.786	2.323	2.274	1.535	7.755	11.513	1.741	16	Molecular Function: protein binding (GO:0005515),Biological Process: G-protein coupled receptor signaling pathway (GO:0007186),Biological Process: negative regulation of adenylate cyclase activity (GO:0007194),Cellular Component: integral to membrane (GO:0016021),Molecular Function: ADP binding (GO:0043531),Molecular Function: G-protein coupled purinergic nucleotide receptor activity (GO:0045028)	Disease resistance protein (CC-NBS-LRR) [Musa balbisiana]	Putative disease resistance protein RGA3 OS=Solanum bulbocastanum GN=RGA3 PE=2 SV=2	disease resistance protein RPM1-like; K13457 disease resistance protein RPM1 (A)	Biological Process: G-protein coupled receptor signaling pathway (GO:0007186), Biological Process: negative regulation of adenylate cyclase activity (GO:0007194), Cellular Component: integral to membrane (GO:0016021), Molecular Function: G-protein coupled purinergic nucleotide receptor activity (GO:0045028) Biological Process: G-protein coupled receptor signaling pathway (GO:0007186), Biological …	NB-ARC domain NB-ARC domain Leucine rich repeat
evm.TU.PTG002301L.28	0.78	1.319	1.37	4.021	4.404	4.226	3.357	3.491	2.608	9.655	6.193	3.91	4.171	4.367	2.704	3.273	2.854	5.591	3.104	5.282	3.48	18	Molecular Function: sequence-specific DNA binding transcription factor activity (GO:0003700),Molecular Function: protein binding (GO:0005515),Cellular Component: nucleus (GO:0005634),Biological Process: regulation of transcription, DNA-dependent (GO:0006355)	tau class glutathione S-transferase [Larix kaempferi]	Glutathione S-transferase U17 OS=Arabidopsis thaliana GN=GSTU17 PE=2 SV=1	hypothetical protein; K00799 glutathione S-transferase [EC:2.5.1.18] (A)	Molecular Function: sequence-specific DNA binding transcription factor activity (GO:0003700), Cellular Component: nucleus (GO:0005634), Biological Process: regulation of transcription, DNA-dependent (GO:0006355) Molecular Function: sequence-specific DNA binding transcription factor activity (GO:0003700), Cellular Component: nucleus (GO:0005634), Biological Process: regulation of transcription, DN…	Glutathione S-transferase, N-terminal domain Glutathione S-transferase, C-terminal domain
evm.TU.PTG006408L.1	43.416	73.282	119.829	220.613	168.145	468.914	81.254	106.487	121.476	276.058	397.923	439.012	197.882	172.486	172.837	164.733	81.605	210.569	87.509	49.932	277.308	18	Biological Process: homoiothermy (GO:0042309),Molecular Function: ice binding (GO:0050825),Biological Process: response to freezing (GO:0050826)	NA	NA	NA	Biological Process: homoiothermy (GO:0042309), Molecular Function: ice binding (GO:0050825), Biological Process: response to freezing (GO:0050826) Biological Process: homoiothermy (GO:0042309), Molecular Function: ice binding (GO:0050825), Biological Process: response to freezing (GO:0050826) Biological Process: homoiothermy (GO:0042309), Molecular Function: ice binding (GO:0050825), Biological P…	NA
evm.TU.PTG001765L.18	3.032	2.498	1.83	9.143	7.455	10.026	2.431	0.74	0.249	2.496	8.709	4.398	6.961	1.345	16.585	0.939	0.31	0.141	16.429	2.495	0.708	8	Biological Process: lipid metabolic process (GO:0006629),Molecular Function: hydrolase activity, acting on ester bonds (GO:0016788)	unknown [Picea sitchensis]	GDSL esterase/lipase At5g22810 OS=Arabidopsis thaliana GN=At5g22810 PE=3 SV=3	hypothetical protein; K00679 phospholipid:diacylglycerol acyltransferase [EC:2.3.1.158] (A)	Biological Process: lipid metabolic process (GO:0006629), Molecular Function: hydrolase activity, acting on ester bonds (GO:0016788)	GDSL-like Lipase/Acylhydrolase
evm.TU.PTG002865L.62	0.154	0.106	0.08	0.414	0.449	0.368	0.281	0.116	0.093	0.121	0.488	0.339	0.198	0.416	0.203	0.347	0.13	0.25	0.152	0.184	0.375	15	Molecular Function: ATP binding (GO:0005524),Biological Process: nitrogen compound metabolic process (GO:0006807),Biological Process: defense response (GO:0006952),Molecular Function: hydrolase activity (GO:0016787)	PREDICTED: uncharacterized protein LOC18437732 [Amborella trichopoda]	TPR and ankyrin repeat-containing protein 1 OS=Homo sapiens GN=TRANK1 PE=2 SV=4	uncharacterized LOC100855072; K10706 senataxin [EC:3.6.4.-] (A)	Molecular Function: ATP binding (GO:0005524) Molecular Function: ATP binding (GO:0005524), Molecular Function: hydrolase activity (GO:0016787) Molecular Function: ATP binding (GO:0005524) Biological Process: defense response (GO:0006952) Biological Process: defense response (GO:0006952) Biological Process: nitrogen compound metabolic process (GO:0006807) Biological Process: nitrogen compound meta…	AAA domain AAA domain UvrD/REP helicase N-terminal domain UvrD-like helicase C-terminal domain
evm.TU.PTG011282L.22	0.683	1.183	0.804	2.501	4.19	2.895	2.293	0.776	1.243	1.584	1.232	1.096	1.401	0.747	2.938	1.59	2.363	1.834	2.402	2.722	2.192	16	Biological Process: drug transmembrane transport (GO:0006855),Molecular Function: thrombin receptor activity (GO:0015057),Molecular Function: drug transmembrane transporter activity (GO:0015238),Molecular Function: antiporter activity (GO:0015297),Cellular Component: membrane (GO:0016020),Cellular Component: integral to membrane (GO:0016021),Biological Process: transmembrane transport (GO:0055085…	PREDICTED: MATE efflux family protein 1 [Cicer arietinum]	MATE efflux family protein 1 OS=Arabidopsis thaliana GN=MATE PE=2 SV=2	NA	Molecular Function: thrombin receptor activity (GO:0015057), Cellular Component: integral to membrane (GO:0016021), Biological Process: thrombin receptor signaling pathway (GO:0070493) Molecular Function: thrombin receptor activity (GO:0015057), Cellular Component: integral to membrane (GO:0016021), Biological Process: thrombin receptor signaling pathway (GO:0070493) Biological Process: drug tran…	MatE
evm.TU.PTG011534L.20	35.746	38.81	23.372	95.742	199.692	45.465	61.153	58.275	84.23	86.465	48.393	161.259	59.381	64.583	26.404	34.468	48.084	71.852	65.94	87.606	25.093	17	Molecular Function: purinergic nucleotide receptor activity (GO:0001614),Molecular Function: ion channel activity (GO:0005216),Molecular Function: ATP binding (GO:0005524),Biological Process: ion transport (GO:0006811),Cellular Component: membrane (GO:0016020)	NA	NA	NA	Molecular Function: purinergic nucleotide receptor activity (GO:0001614), Molecular Function: ion channel activity (GO:0005216), Molecular Function: ATP binding (GO:0005524), Biological Process: ion transport (GO:0006811), Cellular Component: membrane (GO:0016020) Molecular Function: purinergic nucleotide receptor activity (GO:0001614), Molecular Function: ion channel activity (GO:0005216), Molec…	NA
evm.TU.PTG023413L.16	2.913	1.785	1.464	8.161	9.168	4.047	7.892	3.962	4.467	2.965	2.827	2.828	3.536	3.952	3.949	4.514	2.135	2.488	3.625	5.723	2.553	13	Molecular Function: DNA binding (GO:0003677),Biological Process: regulation of transcription, DNA-dependent (GO:0006355)	NA	NA	NA	Molecular Function: DNA binding (GO:0003677), Biological Process: regulation of transcription, DNA-dependent (GO:0006355) Molecular Function: DNA binding (GO:0003677), Biological Process: regulation of transcription, DNA-dependent (GO:0006355)	NA
evm.TU.PTG004410L.26	4.412	2.971	3.405	7.309	7.288	22.582	6.484	4.52	4.462	4.1	4.485	5.747	8.804	3.206	6.625	3.981	5.8	4.303	15.987	15.559	6.167	16	Molecular Function: ATP binding (GO:0005524)	unknown [Picea sitchensis]	NA	NA	Molecular Function: ATP binding (GO:0005524) Molecular Function: ATP binding (GO:0005524)	NA
evm.TU.PTG004460L.25	0.845	0.795	1.369	4.537	3.57	2.287	0.612	1.322	1.458	1.704	2.393	2.045	0.907	0.561	0.917	0.57	1.183	0.343	0.757	0.297	0.46	13	Molecular Function: protein kinase activity (GO:0004672),Molecular Function: protein tyrosine kinase activity (GO:0004713),Molecular Function: protein binding (GO:0005515),Molecular Function: ATP binding (GO:0005524),Biological Process: protein phosphorylation (GO:0006468),Biological Process: sodium ion transport (GO:0006814),Biological Process: regulation of pH (GO:0006885),Molecular Function: s…	PREDICTED: G-type lectin S-receptor-like serine/threonine-protein kinase RLK1 [Amborella trichopoda]	G-type lectin S-receptor-like serine/threonine-protein kinase RLK1 OS=Arabidopsis thaliana GN=RLK1 PE=2 SV=2	G-type lectin S-receptor-like serine/threonine-protein kinase RLK1; K04733 interleukin-1 receptor-associated kinase 4 [EC:2.7.11.1] (A)	Molecular Function: protein kinase activity (GO:0004672), Molecular Function: ATP binding (GO:0005524), Biological Process: protein phosphorylation (GO:0006468) Molecular Function: protein tyrosine kinase activity (GO:0004713), Biological Process: protein phosphorylation (GO:0006468) Molecular Function: protein kinase activity (GO:0004672), Molecular Function: ATP binding (GO:0005524), Biological…	Protein kinase domain
evm.TU.PTG010329L.2	4.679	12.491	2.929	23.32	31.052	14.867	16.218	14.408	12.704	14.573	18.121	35.036	5.335	24.192	5.123	20.221	32.512	27.666	11.255	11.081	16.539	15	NA	hypothetical protein SELMODRAFT_437770 [Selaginella moellendorffii]	NA	NA	NA	NA
evm.TU.PTG003993L.40	7.208	7.669	6.542	27.792	27.227	17.561	1.838	4.14	3.297	7.986	3.491	2.781	23.063	8.781	27.294	4.14	3.046	8.016	12.989	24.043	23.495	8	Molecular Function: hydrolase activity, hydrolyzing O-glycosyl compounds (GO:0004553),Molecular Function: voltage-gated potassium channel activity (GO:0005249),Biological Process: carbohydrate metabolic process (GO:0005975),Biological Process: potassium ion transport (GO:0006813),Cellular Component: voltage-gated potassium channel complex (GO:0008076),Biological Process: intracellular signal tran…	unknown [Picea sitchensis]	Beta-galactosidase 8 OS=Arabidopsis thaliana GN=BGAL8 PE=2 SV=2	beta-galactosidase 12; K12309 beta-galactosidase [EC:3.2.1.23] (A)	Biological Process: intracellular signal transduction (GO:0035556) Biological Process: intracellular signal transduction (GO:0035556) Molecular Function: voltage-gated potassium channel activity (GO:0005249), Biological Process: potassium ion transport (GO:0006813), Cellular Component: voltage-gated potassium channel complex (GO:0008076) Molecular Function: voltage-gated potassium channel activit…	Glycosyl hydrolases family 35
evm.TU.PTG008588L.2	1.832	1.959	1.745	5.903	7.141	5.605	8.349	2.784	3.475	3.35	5.996	6.688	3.337	6.813	3.808	1.695	1.101	0.879	4.547	5.701	2.482	17	Molecular Function: nucleic acid binding (GO:0003676),Molecular Function: DNA binding (GO:0003677),Molecular Function: retinoic acid receptor activity (GO:0003708),Molecular Function: helicase activity (GO:0004386),Molecular Function: ATP binding (GO:0005524),Cellular Component: nucleus (GO:0005634),Biological Process: regulation of transcription, DNA-dependent (GO:0006355),Molecular Function: AT…	PREDICTED: DEAD-box ATP-dependent RNA helicase 20 [Amborella trichopoda]	DEAD-box ATP-dependent RNA helicase 30 OS=Arabidopsis thaliana GN=RH30 PE=2 SV=2	hypothetical protein; K14811 ATP-dependent RNA helicase DBP3 [EC:3.6.4.13] (A)	Molecular Function: DNA binding (GO:0003677), Molecular Function: retinoic acid receptor activity (GO:0003708), Cellular Component: nucleus (GO:0005634), Biological Process: regulation of transcription, DNA-dependent (GO:0006355), Biological Process: retinoic acid receptor signaling pathway (GO:0048384) Molecular Function: DNA binding (GO:0003677), Molecular Function: retinoic acid receptor activ…	DEAD/DEAH box helicase
evm.TU.PTG011317L.34	0.726	0.415	0.312	1.368	1.535	1.898	1.905	0.812	0.923	0.282	0.884	0.968	1.124	1.468	0.84	0.555	0.55	0.478	0.748	0.688	1.268	13	Molecular Function: protein kinase activity (GO:0004672),Molecular Function: protein tyrosine kinase activity (GO:0004713),Molecular Function: scavenger receptor activity (GO:0005044),Molecular Function: protein binding (GO:0005515),Molecular Function: ATP binding (GO:0005524),Biological Process: protein phosphorylation (GO:0006468),Molecular Function: microtubule binding (GO:0008017),Cellular Co…	PREDICTED: uncharacterized protein LOC18429574 [Amborella trichopoda]	Serine/threonine-protein kinase fray1 OS=Dictyostelium discoideum GN=fray1 PE=3 SV=1	protein kinase domain containing protein; K17535 serine/threonine-protein kinase TNNI3K [EC:2.7.11.1] (A)	Molecular Function: protein tyrosine kinase activity (GO:0004713), Biological Process: protein phosphorylation (GO:0006468) Molecular Function: protein kinase activity (GO:0004672), Molecular Function: ATP binding (GO:0005524), Biological Process: protein phosphorylation (GO:0006468) Molecular Function: protein kinase activity (GO:0004672), Molecular Function: ATP binding (GO:0005524), Biological…	Protein kinase domain Ethylene-responsive protein kinase Le-CTR1 Leucine rich repeat
evm.TU.PTG006777L.1	6.544	1.946	4.925	16.389	14.821	13.058	11.465	5.609	4.102	7.885	11.225	10.308	13.465	10.041	14.576	5.845	9.282	7.575	7.668	6.802	7.346	14	Molecular Function: protein binding (GO:0005515),Biological Process: signal transduction (GO:0007165),Biological Process: G-protein coupled receptor signaling pathway (GO:0007186),Cellular Component: integral to membrane (GO:0016021)	unknown [Picea sitchensis]	Disease resistance protein TAO1 OS=Arabidopsis thaliana GN=TAO1 PE=3 SV=1	uncharacterized LOC104440411; K19613 leucine-rich repeat protein SHOC2 (A)	Molecular Function: protein binding (GO:0005515), Biological Process: signal transduction (GO:0007165) Biological Process: G-protein coupled receptor signaling pathway (GO:0007186), Cellular Component: integral to membrane (GO:0016021) Biological Process: G-protein coupled receptor signaling pathway (GO:0007186), Cellular Component: integral to membrane (GO:0016021) Molecular Function: protein bi…	Leucine rich repeat TIR domain Leucine Rich Repeat
evm.TU.PTG027603L.1	31.549	42.434	90.168	231.468	132.697	167.189	46.931	316.727	154.884	21.084	234.799	106.692	47.28	5.917	24.756	470.286	316.574	251.001	7.32	2.548	137.12	11	Molecular Function: DNA binding (GO:0003677),Biological Process: regulation of transcription, DNA-dependent (GO:0006355),Biological Process: potassium ion transport (GO:0006813),Molecular Function: G-protein activated inward rectifier potassium channel activity (GO:0015467),Cellular Component: membrane (GO:0016020)	unknown [Picea sitchensis]	Early light-induced protein 1, chloroplastic OS=Arabidopsis thaliana GN=ELIP1 PE=1 SV=1	NA	Biological Process: potassium ion transport (GO:0006813), Molecular Function: G-protein activated inward rectifier potassium channel activity (GO:0015467), Cellular Component: membrane (GO:0016020) Biological Process: potassium ion transport (GO:0006813), Molecular Function: G-protein activated inward rectifier potassium channel activity (GO:0015467), Cellular Component: membrane (GO:0016020) Mol…	Chlorophyll A-B binding protein
evm.TU.PTG004564L.35	6.284	7.94	9.668	25.417	21.12	30.116	10.953	16.303	12.291	21.285	25.56	16.71	14.602	8.574	22.6	20.776	26.419	30.028	10.171	7.091	41.579	15	Biological Process: intein-mediated protein splicing (GO:0016539),Biological Process: modulation by virus of host morphology or physiology (GO:0019048),Molecular Function: interleukin-1 binding (GO:0019966)	unknown [Picea sitchensis]	NA	NA	Biological Process: modulation by virus of host morphology or physiology (GO:0019048), Molecular Function: interleukin-1 binding (GO:0019966) Biological Process: modulation by virus of host morphology or physiology (GO:0019048), Molecular Function: interleukin-1 binding (GO:0019966) Biological Process: intein-mediated protein splicing (GO:0016539) Biological Process: intein-mediated protein splic…	NA
evm.TU.PTG014721L.22	2.6	3.537	2.143	11.321	8.99	6.222	3.042	2.306	1.306	2.737	2.287	2.927	2.352	4.301	2.974	1.41	2.123	1.641	4.682	2.48	3.5	13	Molecular Function: protein kinase activity (GO:0004672),Molecular Function: protein tyrosine kinase activity (GO:0004713),Molecular Function: protein binding (GO:0005515),Molecular Function: ATP binding (GO:0005524),Biological Process: protein phosphorylation (GO:0006468),Biological Process: inflammatory response (GO:0006954),Cellular Component: integral to membrane (GO:0016021),Molecular Functi…	PREDICTED: probable leucine-rich repeat receptor-like protein kinase At5g49770 [Vitis vinifera]	Probable leucine-rich repeat receptor-like protein kinase At5g49770 OS=Arabidopsis thaliana GN=At5g49770 PE=2 SV=1	POPTRDRAFT_756677; hypothetical protein; K04730 interleukin-1 receptor-associated kinase 1 [EC:2.7.11.1] (A)	Molecular Function: protein kinase activity (GO:0004672), Molecular Function: ATP binding (GO:0005524), Biological Process: protein phosphorylation (GO:0006468) Molecular Function: protein binding (GO:0005515) Molecular Function: protein binding (GO:0005515) Molecular Function: protein binding (GO:0005515) Molecular Function: protein binding (GO:0005515) Molecular Function: protein binding (GO:00…	Protein kinase domain Leucine rich repeat Leucine Rich Repeat Leucine Rich repeat
evm.TU.PTG004639L.46	7.485	14.77	9.689	25.443	31.051	44.82	14.182	42.722	35.985	8.978	10.545	13.206	11.642	12.323	11.014	5.196	11.085	6.76	8.494	13.607	6.019	13	Molecular Function: hydrolase activity, hydrolyzing O-glycosyl compounds (GO:0004553),Biological Process: carbohydrate metabolic process (GO:0005975)	unknown [Picea sitchensis]	Beta-glucosidase 3 OS=Oryza sativa subsp. japonica GN=BGLU3 PE=2 SV=2	beta-glucosidase 31-like; K01188 beta-glucosidase [EC:3.2.1.21] (A)	Molecular Function: hydrolase activity, hydrolyzing O-glycosyl compounds (GO:0004553), Biological Process: carbohydrate metabolic process (GO:0005975) Molecular Function: hydrolase activity, hydrolyzing O-glycosyl compounds (GO:0004553), Biological Process: carbohydrate metabolic process (GO:0005975) Molecular Function: hydrolase activity, hydrolyzing O-glycosyl compounds (GO:0004553), Biological…	Glycosyl hydrolase family 1
evm.TU.PTG015953L.9	16.335	18.479	8.418	39.672	73.706	23.054	16.164	15.759	12.679	3.995	22.219	59.192	42.885	46.89	13.366	4.286	23.695	36.005	6.813	18.176	24.704	14	Molecular Function: electron carrier activity (GO:0009055),Molecular Function: oxidoreductase activity (GO:0016491)	PREDICTED: uncharacterized protein LOC105046334 [Elaeis guineensis]	NA	NA	Molecular Function: electron carrier activity (GO:0009055), Molecular Function: oxidoreductase activity (GO:0016491) Molecular Function: electron carrier activity (GO:0009055), Molecular Function: oxidoreductase activity (GO:0016491)	Probable lipid transfer
evm.TU.PTG005951L.2	0.823	0.927	0.357	2.13	1.804	2.651	2.811	1.004	0.896	1.406	2.235	1.787	1.58	3.078	1.623	2.423	0.969	0.876	1.385	1.892	0.901	18	Molecular Function: protein kinase activity (GO:0004672),Molecular Function: protein tyrosine kinase activity (GO:0004713),Molecular Function: protein binding (GO:0005515),Molecular Function: ATP binding (GO:0005524),Biological Process: protein phosphorylation (GO:0006468)	PREDICTED: putative receptor-like protein kinase At3g47110 [Musa acuminata subsp. malaccensis]	LRR receptor-like serine/threonine-protein kinase GSO1 OS=Arabidopsis thaliana GN=GSO1 PE=2 SV=1	Leucine-rich repeat protein kinase family protein, putative; K13420 LRR receptor-like serine/threonine-protein kinase FLS2 [EC:2.7.11.1] (A)	Molecular Function: protein binding (GO:0005515) Molecular Function: protein binding (GO:0005515) Molecular Function: protein binding (GO:0005515) Molecular Function: protein binding (GO:0005515) Molecular Function: protein binding (GO:0005515) Molecular Function: protein binding (GO:0005515) Molecular Function: protein binding (GO:0005515) Molecular Function: protein binding (GO:0005515) Molecul…	Leucine rich repeat Leucine rich repeat Leucine rich repeat Leucine Rich Repeat Leucine Rich Repeat Leucine Rich Repeat Leucine Rich Repeat Leucine Rich Repeat Leucine Rich Repeat Leucine Rich Repeat Leucine Rich Repeat Protein tyrosine kinase Leucine Rich repeat Leucine rich repeat N-terminal domain
evm.TU.PTG006435L.14	49.466	130.404	58.855	238.842	210.142	285.752	122.187	228.089	247.246	236.48	213.792	219.612	230.836	131.419	199.837	280.689	270.507	294.458	14.183	13.48	156.693	18	Molecular Function: DNA binding (GO:0003677),Molecular Function: sequence-specific DNA binding transcription factor activity (GO:0003700),Cellular Component: nucleus (GO:0005634),Biological Process: multicellular organismal development (GO:0007275)	hypothetical protein AMTR_s00016p00236100 [Amborella trichopoda]	NA	NA	Molecular Function: DNA binding (GO:0003677), Molecular Function: sequence-specific DNA binding transcription factor activity (GO:0003700), Cellular Component: nucleus (GO:0005634), Biological Process: multicellular organismal development (GO:0007275) Molecular Function: DNA binding (GO:0003677), Molecular Function: sequence-specific DNA binding transcription factor activity (GO:0003700), Cellula…	Stress up-regulated Nod 19
evm.TU.PTG002718L.35	8.97	32.384	16.602	47.868	49.58	79.018	33.357	39.012	43.38	65.06	193.61	103.064	27.276	13.662	48.914	23.087	15.289	20.339	13.465	10.937	49.472	18	Molecular Function: glutathione peroxidase activity (GO:0004602),Biological Process: response to oxidative stress (GO:0006979),Biological Process: protein secretion (GO:0009306),Cellular Component: membrane (GO:0016020),Biological Process: oxidation-reduction process (GO:0055114)	unknown [Picea sitchensis]	Probable phospholipid hydroperoxide glutathione peroxidase OS=Mesembryanthemum crystallinum GN=GPXMC1 PE=2 SV=1	glutathione peroxidase, putative (EC:1.11.1.12); K00432 glutathione peroxidase [EC:1.11.1.9] (A)	Molecular Function: glutathione peroxidase activity (GO:0004602), Biological Process: response to oxidative stress (GO:0006979), Biological Process: oxidation-reduction process (GO:0055114) Biological Process: protein secretion (GO:0009306), Cellular Component: membrane (GO:0016020) Biological Process: protein secretion (GO:0009306), Cellular Component: membrane (GO:0016020) Molecular Function: g…	Glutathione peroxidase
evm.TU.PTG002015L.27	238.714	240.703	227.815	565.437	798.799	787.849	1102.98	893.657	766.091	1484.34	353.067	377.011	291.482	492.535	210.526	601.191	687.601	1394.79	292.89	469.88	625.701	11	Biological Process: defense response (GO:0006952)	defensin 3 [Pinus sylvestris]	Defensin-2 OS=Pinus sylvestris GN=Def2 PE=3 SV=1	NA	Biological Process: defense response (GO:0006952) Biological Process: defense response (GO:0006952)	Gamma-thionin family
evm.TU.PTG006557L.48	6.986	7.929	5.781	23.038	23.751	15.645	36.988	30.422	22.752	37.872	15.908	17.103	10.531	19.068	8.251	17.451	33.17	48.795	13.822	6.566	17.544	11	Biological Process: potassium ion transport (GO:0006813),Molecular Function: G-protein activated inward rectifier potassium channel activity (GO:0015467),Cellular Component: membrane (GO:0016020)	unknown [Picea sitchensis]	Snakin-2 OS=Solanum tuberosum GN=SN2 PE=1 SV=1	uncharacterized LOC104608881; K03860 phosphatidylinositol glycan, class Q (A)	Biological Process: potassium ion transport (GO:0006813), Molecular Function: G-protein activated inward rectifier potassium channel activity (GO:0015467), Cellular Component: membrane (GO:0016020) Biological Process: potassium ion transport (GO:0006813), Molecular Function: G-protein activated inward rectifier potassium channel activity (GO:0015467), Cellular Component: membrane (GO:0016020)	Gibberellin regulated protein
evm.TU.PTG002109L.55	2.837	1.947	3.43	9.681	9.421	5.429	7.869	6.841	7.365	9.166	7.726	9.088	5.986	8.816	3.948	6.933	6.091	9.699	1.719	7.504	6.43	18	Molecular Function: voltage-gated calcium channel activity (GO:0005245),Molecular Function: calcium ion binding (GO:0005509),Molecular Function: calcium-dependent phospholipid binding (GO:0005544),Cellular Component: voltage-gated calcium channel complex (GO:0005891),Biological Process: calcium ion transmembrane transport (GO:0070588)	unknown [Picea sitchensis]	Annexin D7 OS=Arabidopsis thaliana GN=ANNAT7 PE=2 SV=1	hypothetical protein; K17095 annexin A7/11 (A)	Molecular Function: calcium ion binding (GO:0005509), Molecular Function: calcium-dependent phospholipid binding (GO:0005544) Molecular Function: calcium ion binding (GO:0005509), Molecular Function: calcium-dependent phospholipid binding (GO:0005544) Molecular Function: calcium ion binding (GO:0005509), Molecular Function: calcium-dependent phospholipid binding (GO:0005544) Molecular Function: c…	Annexin Annexin Annexin Annexin
evm.TU.PTG002501L.77	0.587	0.689	0.743	1.32	2.632	2.075	0.801	1.077	1.292	4.224	1.306	2.716	1.806	0.681	0.916	1.589	1.243	1.882	2.489	1.805	0.473	15	Molecular Function: cysteine-type endopeptidase activity (GO:0004197),Molecular Function: phospholipase inhibitor activity (GO:0004859),Molecular Function: calcium ion binding (GO:0005509),Molecular Function: calcium-dependent phospholipid binding (GO:0005544),Biological Process: proteolysis (GO:0006508)	unknown [Picea sitchensis]	Vacuolar-processing enzyme beta-isozyme OS=Arabidopsis thaliana GN=bVPE PE=2 SV=3	vacuolar-processing enzyme; K01369 legumain [EC:3.4.22.34] (A)	Molecular Function: cysteine-type endopeptidase activity (GO:0004197), Biological Process: proteolysis (GO:0006508) Molecular Function: cysteine-type endopeptidase activity (GO:0004197), Biological Process: proteolysis (GO:0006508) Molecular Function: phospholipase inhibitor activity (GO:0004859), Molecular Function: calcium ion binding (GO:0005509), Molecular Function: calcium-dependent phosphol…	Peptidase C13 family
evm.TU.PTG000505L.23	1358.93	1348.72	1452.86	4017.59	3799.2	4567.17	2136.94	2223.85	2055.89	2712.67	2943.08	3180.65	1524.26	2001.37	1489.03	1517.5	2635.26	3892.65	1259.66	1435.19	1477.21	18	Cellular Component: integral to plasma membrane (GO:0005887),Biological Process: response to stress (GO:0006950),Biological Process: G-protein coupled receptor signaling pathway (GO:0007186),Biological Process: response to water stimulus (GO:0009415),Molecular Function: G-protein coupled acetylcholine receptor activity (GO:0016907),Biological Process: positive regulation of smooth muscle contract…	dehydrin 9 [Pinus resinosa]	Dehydrin DHN2 OS=Hordeum vulgare GN=DHN2 PE=2 SV=1	NA	Cellular Component: integral to plasma membrane (GO:0005887), Biological Process: G-protein coupled receptor signaling pathway (GO:0007186), Molecular Function: G-protein coupled acetylcholine receptor activity (GO:0016907), Biological Process: positive regulation of smooth muscle contraction (GO:0045987), Biological Process: saliva secretion (GO:0046541) Cellular Component: integral to plasma me…	Dehydrin
evm.TU.PTG023413L.15	0.586	1.035	0.751	2.705	2.976	1.338	1.968	1.49	1.165	0.786	1.136	0.901	0.958	0.942	1.181	1.066	1.458	0.877	1.269	0.977	0.989	13	Molecular Function: DNA binding (GO:0003677),Molecular Function: DNA topoisomerase type II (ATP-hydrolyzing) activity (GO:0003918),Molecular Function: ATP binding (GO:0005524),Biological Process: DNA topological change (GO:0006265),Molecular Function: oxidoreductase activity (GO:0016491),Molecular Function: metal ion binding (GO:0046872),Biological Process: oxidation-reduction process (GO:0055114)	unknown [Picea sitchensis]	Pentatricopeptide repeat-containing protein At3g12770 OS=Arabidopsis thaliana GN=PCMP-H43 PE=2 SV=1	uncharacterized LOC100250295; K03452 magnesium/proton exchanger (A)	Molecular Function: DNA binding (GO:0003677), Molecular Function: DNA topoisomerase type II (ATP-hydrolyzing) activity (GO:0003918), Molecular Function: ATP binding (GO:0005524), Biological Process: DNA topological change (GO:0006265) Molecular Function: DNA binding (GO:0003677), Molecular Function: DNA topoisomerase type II (ATP-hydrolyzing) activity (GO:0003918), Molecular Function: ATP binding…	PPR repeat family PPR repeat family PPR repeat family PPR repeat family PPR repeat PPR repeat PPR repeat PPR repeat DYW family of nucleic acid deaminases
evm.TU.PTG006573L.30	90.056	161.727	109.321	426.598	488.159	140.568	555.541	149.364	142.748	192.098	90.131	148.149	199.561	517.514	156.687	89.936	273.121	377.099	238.835	386.397	213.974	16	Molecular Function: DNA binding (GO:0003677),Molecular Function: DNA helicase activity (GO:0003678),Molecular Function: ATP binding (GO:0005524),Biological Process: DNA replication (GO:0006260),Biological Process: DNA replication initiation (GO:0006270),Molecular Function: methyltransferase activity (GO:0008168),Cellular Component: MCM complex (GO:0042555)	unknown [Picea sitchensis]	Salicylate carboxymethyltransferase OS=Clarkia breweri GN=SAMT PE=1 SV=1	Jasmonate O-methyltransferase, putative (EC:2.1.1.141); K08241 jasmonate O-methyltransferase [EC:2.1.1.141] (A)	Molecular Function: DNA binding (GO:0003677), Molecular Function: DNA helicase activity (GO:0003678), Molecular Function: ATP binding (GO:0005524), Biological Process: DNA replication initiation (GO:0006270), Cellular Component: MCM complex (GO:0042555) Molecular Function: DNA binding (GO:0003677), Molecular Function: DNA helicase activity (GO:0003678), Molecular Function: ATP binding (GO:0005524…	SAM dependent carboxyl methyltransferase
evm.TU.PTG021885L.7	6.109	8.446	5.197	17.681	15.643	24.112	10.924	10.512	9.272	3.881	22.222	21.622	5.67	25.095	5.76	3.993	4.409	2.902	27.273	23.559	5.992	17	Molecular Function: protein binding (GO:0005515),Molecular Function: ADP binding (GO:0043531)	unknown [Picea sitchensis]	Disease resistance protein TAO1 OS=Arabidopsis thaliana GN=TAO1 PE=3 SV=1	hypothetical protein; K19613 leucine-rich repeat protein SHOC2 (A)	Molecular Function: ADP binding (GO:0043531) Molecular Function: protein binding (GO:0005515)	NB-ARC domain Leucine Rich Repeat
evm.TU.PTG021987L.13	0.707	0.589	0.347	1.512	1.508	1.75	0.462	0.611	0.318	1.09	0.749	0.611	0.784	0.685	0.403	0.386	0.425	1.041	0.977	0.727	0.218	13	Cellular Component: extracellular region (GO:0005576)	NA	NA	NA	Cellular Component: extracellular region (GO:0005576) Cellular Component: extracellular region (GO:0005576)	NA
evm.TU.PTG013100L.5	7.332	5.807	3.305	16.423	17.135	13.675	27.105	13.884	8.394	26.939	26.769	29.694	21.452	15.608	9.781	5.286	19.9	17.835	12.217	6.167	9.907	18	NA	unknown [Picea sitchensis]	NA	NA	NA	NA
evm.TU.PTG003906L.35	12.707	18.577	12.215	38.153	38.877	46.409	25.483	14.086	19.948	25.586	24.911	25.873	19.247	31.515	22.545	7.661	23.181	34.495	19.252	33.823	16.158	13	Molecular Function: alcohol dehydrogenase (NAD) activity (GO:0004022),Biological Process: metabolic process (GO:0008152),Biological Process: oxidation-reduction process (GO:0055114)	copalyl diphosphate synthase [Taiwania cryptomerioides]	Bifunctional isopimaradiene synthase, chloroplastic (Fragment) OS=Abies balsamea GN=TPS-ISO PE=1 SV=1	hypothetical protein; K16086 (13E)-labda-7,13-dien-15-ol synthase [EC:3.1.7.10] (A)	Molecular Function: alcohol dehydrogenase (NAD) activity (GO:0004022), Biological Process: metabolic process (GO:0008152), Biological Process: oxidation-reduction process (GO:0055114) Molecular Function: alcohol dehydrogenase (NAD) activity (GO:0004022), Biological Process: metabolic process (GO:0008152), Biological Process: oxidation-reduction process (GO:0055114)	NA
evm.TU.PTG010351L.3	0.446	0.659	0.292	1.013	1.393	1.548	0.217	1.86	1.07	2.153	1.235	0.925	0.52	0.945	0.706	0.657	0.598	0.324	1.044	0.886	0.3	17	Molecular Function: DNA binding (GO:0003677),Molecular Function: DNA topoisomerase type I activity (GO:0003917),Molecular Function: protein binding (GO:0005515),Biological Process: DNA topological change (GO:0006265)	hypothetical protein [Cryptomeria japonica]	Inversin OS=Danio rerio GN=invs PE=2 SV=1	inversin-like; K19626 inversin (A)	Molecular Function: DNA binding (GO:0003677), Molecular Function: DNA topoisomerase type I activity (GO:0003917), Biological Process: DNA topological change (GO:0006265) Molecular Function: DNA binding (GO:0003677), Molecular Function: DNA topoisomerase type I activity (GO:0003917), Biological Process: DNA topological change (GO:0006265) Molecular Function: protein binding (GO:0005515) Molecular …	Ankyrin repeats (3 copies) Ankyrin repeats (3 copies) KAP family P-loop domain KAP family P-loop domain
evm.TU.PTG004564L.34	25.788	34.552	39.144	97.066	108.08	72.83	39.243	44.632	50.868	30.401	83.73	89.533	32.409	62.565	27.653	46.456	43.782	76.464	42.953	37.765	17.843	13	Molecular Function: cannabinoid receptor activity (GO:0004949),Biological Process: G-protein coupled receptor signaling pathway (GO:0007186),Cellular Component: integral to membrane (GO:0016021)	unknown [Picea sitchensis]	NA	NA	Molecular Function: cannabinoid receptor activity (GO:0004949), Biological Process: G-protein coupled receptor signaling pathway (GO:0007186), Cellular Component: integral to membrane (GO:0016021) Molecular Function: cannabinoid receptor activity (GO:0004949), Biological Process: G-protein coupled receptor signaling pathway (GO:0007186), Cellular Component: integral to membrane (GO:0016021)	NA
evm.TU.PTG009410L.8	1.23	2.065	1.278	4.543	3.829	4.382	2.314	2.962	1.891	3.265	4.242	6.02	1.963	3.129	2.067	3.061	1.65	3.115	3.496	1.177	2.187	18	Molecular Function: copper ion binding (GO:0005507),Biological Process: copper ion transport (GO:0006825),Biological Process: metal ion transport (GO:0030001),Molecular Function: metal ion binding (GO:0046872)	PREDICTED: uncharacterized protein LOC105108066 [Populus euphratica]	Heavy metal-associated isoprenylated plant protein 26 OS=Arabidopsis thaliana GN=HIPP26 PE=1 SV=1	copper transport protein ATX1; K07213 copper chaperone (A)	Biological Process: metal ion transport (GO:0030001), Molecular Function: metal ion binding (GO:0046872) Molecular Function: copper ion binding (GO:0005507), Biological Process: copper ion transport (GO:0006825) Molecular Function: copper ion binding (GO:0005507), Biological Process: copper ion transport (GO:0006825) Molecular Function: copper ion binding (GO:0005507), Biological Process: copper …	Heavy-metal-associated domain
evm.TU.PTG008940L.2	3.012	5.317	4.128	12.576	15.42	6.743	8.826	13.444	15.913	18.512	16.097	18.579	8.331	9.894	13.858	3.393	4.333	5.423	4.099	6.621	7.636	18	Molecular Function: beta-endorphin receptor activity (GO:0004979),Biological Process: G-protein coupled receptor signaling pathway (GO:0007186),Cellular Component: integral to membrane (GO:0016021),Molecular Function: transferase activity, transferring acyl groups other than amino-acyl groups (GO:0016747)	taxadien-5-alpha-ol-O-acetyltransferase [Taxus cuspidata]	3'-N-debenzoyl-2'-deoxytaxol N-benzoyltransferase OS=Taxus canadensis GN=TAX10 PE=1 SV=1	benzyl alcohol O-benzoyltransferase-like; K19861 benzyl alcohol O-benzoyltransferase [EC:2.3.1.196 2.3.1.232] (A)	Molecular Function: beta-endorphin receptor activity (GO:0004979), Biological Process: G-protein coupled receptor signaling pathway (GO:0007186), Cellular Component: integral to membrane (GO:0016021) Molecular Function: beta-endorphin receptor activity (GO:0004979), Biological Process: G-protein coupled receptor signaling pathway (GO:0007186), Cellular Component: integral to membrane (GO:0016021)…	Transferase family
evm.TU.PTG010400L.15	1.271	0.912	1.236	3.849	3.218	2.421	0.569	1.322	1.531	1.823	0.799	0.753	0.672	1.897	0.876	1.489	1.012	1.277	2.874	1.772	2.597	13	Molecular Function: interleukin-4 receptor binding (GO:0005136),Cellular Component: extracellular region (GO:0005576),Biological Process: immune response (GO:0006955),Molecular Function: growth factor activity (GO:0008083)	NA	NA	NA	Molecular Function: interleukin-4 receptor binding (GO:0005136), Cellular Component: extracellular region (GO:0005576), Biological Process: immune response (GO:0006955), Molecular Function: growth factor activity (GO:0008083) Molecular Function: interleukin-4 receptor binding (GO:0005136), Cellular Component: extracellular region (GO:0005576), Biological Process: immune response (GO:0006955), Mol…	NA
evm.TU.PTG001605L.7	3.381	2.982	2.841	8.745	10.846	5.597	11.413	6.288	4.425	11.576	7.129	6.085	9.582	10.608	4.586	6.514	8.551	9.043	5.653	7.894	4.789	18	Molecular Function: protein binding (GO:0005515),Molecular Function: ATP binding (GO:0005524)	unknown [Picea sitchensis]	NA	NA	Molecular Function: ATP binding (GO:0005524) Molecular Function: ATP binding (GO:0005524) Molecular Function: protein binding (GO:0005515)	WRC
evm.TU.PTG014035L.16	13.173	34.562	17.727	59.076	79.255	38.388	31.176	28.095	36.94	35.178	39.023	59.912	43.868	53.281	32.982	29.253	56.832	85.298	23.249	59.415	26.431	14	Molecular Function: single-stranded DNA binding (GO:0003697),Molecular Function: ATP binding (GO:0005524),Biological Process: DNA repair (GO:0006281),Biological Process: SOS response (GO:0009432)	unknown [Picea sitchensis]	Probable carboxylesterase 12 OS=Arabidopsis thaliana GN=CXE12 PE=1 SV=1	NA	Molecular Function: single-stranded DNA binding (GO:0003697), Molecular Function: ATP binding (GO:0005524), Biological Process: DNA repair (GO:0006281), Biological Process: SOS response (GO:0009432) Molecular Function: single-stranded DNA binding (GO:0003697), Molecular Function: ATP binding (GO:0005524), Biological Process: DNA repair (GO:0006281), Biological Process: SOS response (GO:0009432)	NA
evm.TU.PTG002294L.7	1.322	0.893	1.169	3.889	3.114	2.029	4.261	2.797	2.204	1.613	2.239	2.222	1.263	2.547	1.153	2.165	2.86	3.455	0.961	1.379	0.022	18	Molecular Function: nucleotide binding (GO:0000166),Molecular Function: protein binding (GO:0005515),Biological Process: signal transduction (GO:0007165),Molecular Function: nucleoside-triphosphatase activity (GO:0017111),Molecular Function: ADP binding (GO:0043531)	unknown [Picea sitchensis]	TMV resistance protein N OS=Nicotiana glutinosa GN=N PE=1 SV=1	TMV resistance protein N-like; K19613 leucine-rich repeat protein SHOC2 (A)	Molecular Function: ADP binding (GO:0043531) Molecular Function: protein binding (GO:0005515), Biological Process: signal transduction (GO:0007165) Molecular Function: protein binding (GO:0005515), Biological Process: signal transduction (GO:0007165) Molecular Function: protein binding (GO:0005515), Biological Process: signal transduction (GO:0007165) Molecular Function: nucleotide binding (GO:00…	NB-ARC domain TIR domain
evm.TU.PTG017823L.3	5.652	5.771	3.733	19.381	9.663	10.817	8.016	0.141	0.246	8.359	32.624	17.854	0.213	0	0.451	23.324	5.375	6.55	7.039	7.724	0.3	7	Molecular Function: DNA binding (GO:0003677),Molecular Function: sequence-specific DNA binding transcription factor activity (GO:0003700),Molecular Function: protein binding (GO:0005515),Cellular Component: nucleus (GO:0005634),Biological Process: regulation of transcription, DNA-dependent (GO:0006355)	hypothetical protein [Cryptomeria japonica]	Kinase D-interacting substrate of 220 kDa OS=Danio rerio GN=kidins220 PE=2 SV=2	ankyrin repeat protein; K15502 serine/threonine-protein phosphatase 6 regulatory ankyrin repeat subunit A (A)	Molecular Function: protein binding (GO:0005515) Molecular Function: protein binding (GO:0005515) Molecular Function: protein binding (GO:0005515) Molecular Function: protein binding (GO:0005515) Molecular Function: protein binding (GO:0005515) Molecular Function: protein binding (GO:0005515) Molecular Function: protein binding (GO:0005515) Molecular Function: protein binding (GO:0005515) Molecul…	Ankyrin repeats (3 copies) Ankyrin repeats (3 copies) KAP family P-loop domain
evm.TU.PTG016174L.5	7.973	9.107	10.175	23.539	29.215	18.506	29.842	20.119	17.279	36.184	21.698	30.619	45.197	25.702	30.347	16.165	32.77	14.422	22.199	41.12	15.751	19	Molecular Function: sequence-specific DNA binding transcription factor activity (GO:0003700),Cellular Component: nucleus (GO:0005634),Biological Process: regulation of transcription, DNA-dependent (GO:0006355),Molecular Function: oxidoreductase activity (GO:0016491),Biological Process: oxidation-reduction process (GO:0055114)	NA	NA	NA	Molecular Function: sequence-specific DNA binding transcription factor activity (GO:0003700), Cellular Component: nucleus (GO:0005634), Biological Process: regulation of transcription, DNA-dependent (GO:0006355) Molecular Function: sequence-specific DNA binding transcription factor activity (GO:0003700), Cellular Component: nucleus (GO:0005634), Biological Process: regulation of transcription, DN…	NA
evm.TU.PTG006311L.15	20.523	24.604	20.52	48.045	75.509	46.936	27.391	21.522	32.194	57.127	50.133	86.808	32.797	26.037	25.331	13.912	30.556	41.416	29.093	24.821	16.43	18	Molecular Function: mating-type alpha-factor pheromone receptor activity (GO:0004934),Biological Process: G-protein coupled receptor signaling pathway (GO:0007186),Cellular Component: membrane (GO:0016020),Cellular Component: integral to membrane (GO:0016021)	unknown [Picea sitchensis]	Tetraspanin-8 OS=Arabidopsis thaliana GN=TET8 PE=2 SV=1	hypothetical protein; K17345 tetraspanin-5 (A)	Molecular Function: mating-type alpha-factor pheromone receptor activity (GO:0004934), Biological Process: G-protein coupled receptor signaling pathway (GO:0007186), Cellular Component: membrane (GO:0016020) Molecular Function: mating-type alpha-factor pheromone receptor activity (GO:0004934), Biological Process: G-protein coupled receptor signaling pathway (GO:0007186), Cellular Component: membr…	Tetraspanin family
evm.TU.PTG005025L.69	5.829	6.997	6.322	21.295	19.794	8.138	30.168	8.402	7.657	5.347	6.274	6.506	5.897	7.18	7.056	7.049	7.077	10.854	6.207	6.369	5.433	13	Molecular Function: O-acyltransferase activity (GO:0008374),Molecular Function: oxidoreductase activity (GO:0016491),Molecular Function: flavin adenine dinucleotide binding (GO:0050660),Biological Process: oxidation-reduction process (GO:0055114)	diacylglycerol acyltransferase 1 [Prunus sibirica]	Diacylglycerol O-acyltransferase 1 OS=Arabidopsis thaliana GN=DGAT1 PE=1 SV=2	diacylglycerol O-acyltransferase 1; K11155 diacylglycerol O-acyltransferase 1 [EC:2.3.1.20 2.3.1.75 2.3.1.76] (A)	Molecular Function: oxidoreductase activity (GO:0016491), Molecular Function: flavin adenine dinucleotide binding (GO:0050660), Biological Process: oxidation-reduction process (GO:0055114) Molecular Function: oxidoreductase activity (GO:0016491), Molecular Function: flavin adenine dinucleotide binding (GO:0050660), Biological Process: oxidation-reduction process (GO:0055114) Molecular Function: O…	MBOAT, membrane-bound O-acyltransferase family
evm.TU.PTG000063L.79	80.866	72.065	94.818	244.62	225.548	159.957	67.078	73.469	73.091	114.832	1.358	1.147	71.643	0.087	116.146	47.562	68.371	113.508	0	0.875	139.736	13	NA	PREDICTED: polygalacturonase non-catalytic subunit AroGP2-like [Eucalyptus grandis]	BURP domain-containing protein 16 OS=Oryza sativa subsp. japonica GN=BURP16 PE=2 SV=1	hypothetical protein; K06699 proteasome activator subunit 4 (A)	NA	BURP domain
evm.TU.PTG000895L.30	2.231	2.171	3.659	6.969	7.4	6.091	4.47	3.889	3.918	10.219	5.592	9.48	3.949	4.637	4.572	4.23	1.841	5.812	2.086	3.064	4.494	18	Biological Process: polysaccharide catabolic process (GO:0000272),Molecular Function: sequence-specific DNA binding transcription factor activity (GO:0003700),Molecular Function: calcium ion binding (GO:0005509),Biological Process: regulation of transcription, DNA-dependent (GO:0006355),Molecular Function: beta-amylase activity (GO:0016161),Molecular Function: sequence-specific DNA binding (GO:00…	unknown [Picea sitchensis]	NA	NA	Biological Process: polysaccharide catabolic process (GO:0000272), Molecular Function: beta-amylase activity (GO:0016161) Biological Process: polysaccharide catabolic process (GO:0000272), Molecular Function: beta-amylase activity (GO:0016161) Molecular Function: sequence-specific DNA binding transcription factor activity (GO:0003700), Biological Process: regulation of transcription, DNA-dependen…	NA
evm.TU.PTG014721L.20	3.9	6.661	4.564	15.521	14.179	8.505	7.297	3.667	3.146	6.929	1.881	4.061	3.49	4.152	3.541	3.126	2.51	2.842	6.866	4.295	5.06	13	Molecular Function: scavenger receptor activity (GO:0005044),Molecular Function: protein binding (GO:0005515),Biological Process: receptor-mediated endocytosis (GO:0006898),Cellular Component: membrane (GO:0016020)	PREDICTED: probable leucine-rich repeat receptor-like protein kinase At5g49770 [Phoenix dactylifera]	Probable leucine-rich repeat receptor-like protein kinase At5g49770 OS=Arabidopsis thaliana GN=At5g49770 PE=2 SV=1	Leucine-rich repeat protein kinase family protein, putative; K13420 LRR receptor-like serine/threonine-protein kinase FLS2 [EC:2.7.11.1] (A)	Molecular Function: protein binding (GO:0005515) Molecular Function: protein binding (GO:0005515) Molecular Function: protein binding (GO:0005515) Molecular Function: protein binding (GO:0005515) Molecular Function: protein binding (GO:0005515) Molecular Function: scavenger receptor activity (GO:0005044), Biological Process: receptor-mediated endocytosis (GO:0006898), Cellular Component: membrane…	Leucine rich repeat Leucine Rich Repeat Leucine Rich Repeat Leucine Rich repeat Leucine Rich repeat
evm.TU.PTG003345L.5	2.477	2.419	1.586	6.84	5.621	3.778	5.967	2.284	3.38	4.106	3.206	3.785	2.201	2.984	1.151	3.837	4.954	4.079	3.685	2.945	0.213	13	Biological Process: nitrogen compound metabolic process (GO:0006807),Biological Process: drug transmembrane transport (GO:0006855),Biological Process: blood coagulation (GO:0007596),Molecular Function: thrombin receptor activity (GO:0015057),Molecular Function: drug transmembrane transporter activity (GO:0015238),Molecular Function: antiporter activity (GO:0015297),Cellular Component: membrane (G…	unknown [Picea sitchensis]	Protein TRANSPARENT TESTA 12 OS=Arabidopsis thaliana GN=TT12 PE=2 SV=1	protein TRANSPARENT TESTA 12-like; K03327 multidrug resistance protein, MATE family (A)	Biological Process: drug transmembrane transport (GO:0006855), Molecular Function: drug transmembrane transporter activity (GO:0015238), Molecular Function: antiporter activity (GO:0015297), Cellular Component: membrane (GO:0016020), Biological Process: transmembrane transport (GO:0055085) Biological Process: drug transmembrane transport (GO:0006855), Molecular Function: drug transmembrane transp…	MatE MatE
evm.TU.PTG007315L.1	2.001	2.62	2.078	7.888	5.445	3.41	2.742	1.593	1.256	4.579	4.566	4.464	0.708	2.512	1.555	8.173	3.396	4.646	2.837	0.938	2.726	7	Molecular Function: DNA binding (GO:0003677),Molecular Function: DNA topoisomerase type II (ATP-hydrolyzing) activity (GO:0003918),Molecular Function: ATP binding (GO:0005524),Biological Process: DNA topological change (GO:0006265),Biological Process: regulation of transcription, DNA-dependent (GO:0006355)	unknown [Picea sitchensis]	Spartin OS=Bos taurus GN=SPG20 PE=2 SV=1	hypothetical protein; K19366 spartin (A)	Molecular Function: DNA binding (GO:0003677), Molecular Function: DNA topoisomerase type II (ATP-hydrolyzing) activity (GO:0003918), Molecular Function: ATP binding (GO:0005524), Biological Process: DNA topological change (GO:0006265) Molecular Function: DNA binding (GO:0003677), Molecular Function: DNA topoisomerase type II (ATP-hydrolyzing) activity (GO:0003918), Molecular Function: ATP binding…	Senescence-associated protein
evm.TU.PTG017964L.2	4.735	4.5	5.241	11.69	12.252	12.156	13.21	9.582	10.441	9.12	15.02	16.973	12.303	20.78	8.829	11.863	9.823	11.973	7.328	7.174	9.488	18	Molecular Function: C5a anaphylatoxin receptor activity (GO:0004944),Biological Process: chemotaxis (GO:0006935),Biological Process: G-protein coupled receptor signaling pathway (GO:0007186),Cellular Component: integral to membrane (GO:0016021)	unknown [Picea sitchensis]	NA	NA	Molecular Function: C5a anaphylatoxin receptor activity (GO:0004944), Biological Process: chemotaxis (GO:0006935), Biological Process: G-protein coupled receptor signaling pathway (GO:0007186), Cellular Component: integral to membrane (GO:0016021) Molecular Function: C5a anaphylatoxin receptor activity (GO:0004944), Biological Process: chemotaxis (GO:0006935), Biological Process: G-protein couple…	NA
evm.TU.BG.871.p	2.721	2.186	2.861	7.12	6.349	5.637	3.831	4.155	3.511	9.552	5.958	6.463	4.264	7.38	3.883	3.882	3.467	6.11	3.931	5.845	4.844	18	#N/A	#N/A	#N/A	#N/A	#N/A	#N/A
evm.TU.PTG022417L.2	113.572	117.349	89.196	289.11	363.945	134.286	133.811	225.383	169.015	190.103	249.807	325.042	185.775	230.219	106.921	224.41	215.98	352.103	52.53	153.689	119.797	18	Molecular Function: transforming growth factor beta receptor binding (GO:0005160),Biological Process: response to stress (GO:0006950),Biological Process: response to water stimulus (GO:0009415),Biological Process: cell growth (GO:0016049)	NA	NA	NA	Biological Process: response to stress (GO:0006950), Biological Process: response to water stimulus (GO:0009415) Molecular Function: transforming growth factor beta receptor binding (GO:0005160), Biological Process: cell growth (GO:0016049) Molecular Function: transforming growth factor beta receptor binding (GO:0005160), Biological Process: cell growth (GO:0016049)	Dehydrin
evm.TU.BG.1046.p	22.943	55.591	46.275	106.629	94.736	99.761	47.273	42.106	45.363	97.391	49.183	56.48	27.641	40.996	49.642	17.545	15.071	46.272	5.076	22.997	80.648	13	#N/A	#N/A	#N/A	#N/A	#N/A	#N/A
evm.TU.PTG008154L.8	2.036	1.574	1.796	5.744	4.001	3.159	2.71	6.516	8.121	7.565	6.356	4.894	7.535	5.556	10.158	1.636	4.197	3.759	5.109	3.885	6.736	12	Biological Process: potassium ion transport (GO:0006813),Biological Process: metabolic process (GO:0008152),Molecular Function: G-protein activated inward rectifier potassium channel activity (GO:0015467),Cellular Component: membrane (GO:0016020),Molecular Function: hydrolase activity (GO:0016787)	unknown [Picea sitchensis]	Probable carboxylesterase 18 OS=Arabidopsis thaliana GN=CXE18 PE=1 SV=1	GLP1; GLP1 GID1-like protein; K14493 gibberellin receptor GID1 [EC:3.-.-.-] (A)	Biological Process: metabolic process (GO:0008152), Molecular Function: hydrolase activity (GO:0016787) Biological Process: potassium ion transport (GO:0006813), Molecular Function: G-protein activated inward rectifier potassium channel activity (GO:0015467), Cellular Component: membrane (GO:0016020) Biological Process: potassium ion transport (GO:0006813), Molecular Function: G-protein activated…	alpha/beta hydrolase fold
evm.TU.PTG004648L.12	3.09	3.452	2.94	9.164	5.636	7.803	2.588	4.066	2.889	3.899	4.166	4.975	1.806	1.385	3.486	7.201	5.562	4.125	3.691	2.118	2.084	7	Molecular Function: DNA binding (GO:0003677),Biological Process: regulation of transcription, DNA-dependent (GO:0006355)	Dof10 [Pinus pinaster]	Cyclic dof factor 2 OS=Arabidopsis thaliana GN=CDF2 PE=1 SV=2	cyclic dof factor 1-like; K16222 Dof zinc finger protein DOF5.5 (A)	Molecular Function: DNA binding (GO:0003677), Biological Process: regulation of transcription, DNA-dependent (GO:0006355) Molecular Function: DNA binding (GO:0003677), Biological Process: regulation of transcription, DNA-dependent (GO:0006355) Molecular Function: DNA binding (GO:0003677), Biological Process: regulation of transcription, DNA-dependent (GO:0006355)	Dof domain, zinc finger
evm.TU.PTG005107L.60	6.354	6.949	7.256	12.543	15.424	20.643	5.848	9.549	8.444	10.097	11.14	15.917	8.611	6.142	9.886	15.87	9.175	7.161	11.312	9.658	7.311	15	Molecular Function: DNA binding (GO:0003677),Molecular Function: ATP binding (GO:0005524),Cellular Component: nucleus (GO:0005634),Biological Process: regulation of transcription, DNA-dependent (GO:0006355),Biological Process: metabolic process (GO:0008152),Molecular Function: amino acid binding (GO:0016597)	PREDICTED: ACT domain-containing protein ACR10 isoform X1 [Amborella trichopoda]	ACT domain-containing protein ACR9 OS=Arabidopsis thaliana GN=ACR9 PE=2 SV=1	NA	Molecular Function: DNA binding (GO:0003677), Molecular Function: ATP binding (GO:0005524), Cellular Component: nucleus (GO:0005634), Biological Process: regulation of transcription, DNA-dependent (GO:0006355) Molecular Function: DNA binding (GO:0003677), Molecular Function: ATP binding (GO:0005524), Cellular Component: nucleus (GO:0005634), Biological Process: regulation of transcription, DNA-de…	ACT domain
evm.TU.PTG022417L.1	99.375	76.666	84.242	215.732	276.583	121.718	114.427	124.159	105.086	155.326	106.733	136.758	102.868	187.015	65.567	150.106	123.349	222.128	35.738	84.316	89.513	14	Molecular Function: G-protein coupled receptor activity (GO:0004930),Biological Process: response to stress (GO:0006950),Biological Process: response to water stimulus (GO:0009415),Cellular Component: membrane (GO:0016020)	NA	NA	NA	Biological Process: response to stress (GO:0006950), Biological Process: response to water stimulus (GO:0009415) Molecular Function: G-protein coupled receptor activity (GO:0004930), Cellular Component: membrane (GO:0016020) Molecular Function: G-protein coupled receptor activity (GO:0004930), Cellular Component: membrane (GO:0016020)	Dehydrin
evm.TU.PTG000194L.63	23.478	31.685	40.645	60.802	73.134	89.061	17.822	55.38	41.451	82.4	7.979	4.125	27.225	68.571	32.486	41.994	41.032	57.258	44.837	38.078	39.798	13	Molecular Function: NADH dehydrogenase (ubiquinone) activity (GO:0008137),Cellular Component: integral to membrane (GO:0016021),Biological Process: ATP synthesis coupled electron transport (GO:0042773),Biological Process: oxidation-reduction process (GO:0055114)	Nodulin MtN3 family protein [Theobroma cacao]	Bidirectional sugar transporter SWEET1 OS=Arabidopsis thaliana GN=SWEET1 PE=1 SV=1	Nodulin MtN3 family protein; K15382 solute carrier family 50 (sugar transporter) (A)	Cellular Component: integral to membrane (GO:0016021) Molecular Function: NADH dehydrogenase (ubiquinone) activity (GO:0008137), Biological Process: ATP synthesis coupled electron transport (GO:0042773), Biological Process: oxidation-reduction process (GO:0055114) Molecular Function: NADH dehydrogenase (ubiquinone) activity (GO:0008137), Biological Process: ATP synthesis coupled electron transpor…	Sugar efflux transporter for intercellular exchange
evm.TU.PTG008315L.13	19.707	32.045	19.402	60.788	49.223	55.564	33.263	39.263	37.432	30.774	41.337	37.225	58.806	50.234	60.084	12.631	20.203	14.39	42.299	52.136	16.585	10	Cellular Component: intracellular (GO:0005622),Molecular Function: zinc ion binding (GO:0008270),Cellular Component: membrane (GO:0016020),Biological Process: capsule polysaccharide biosynthetic process (GO:0045227)	zinc finger protein CONSTANS-LIKE 6 [Lagerstroemia indica]	Zinc finger protein CONSTANS-LIKE 6 OS=Arabidopsis thaliana GN=COL6 PE=2 SV=2	CO; zinc finger protein CONSTANS; K12135 zinc finger protein CONSTANS (A)	Cellular Component: intracellular (GO:0005622), Molecular Function: zinc ion binding (GO:0008270) Cellular Component: intracellular (GO:0005622), Molecular Function: zinc ion binding (GO:0008270) Cellular Component: intracellular (GO:0005622), Molecular Function: zinc ion binding (GO:0008270) Cellular Component: membrane (GO:0016020), Biological Process: capsule polysaccharide biosynthetic proces…	B-box zinc finger
evm.TU.PTG007104L.7	116.902	96.867	221.093	350.428	299.031	349.062	161.585	150.875	179.398	201.358	669.389	441.194	96.193	121.723	161.3	203.986	115.445	257.127	49.101	56.637	227.106	18	Molecular Function: receptor activity (GO:0004872),Molecular Function: calcium ion binding (GO:0005509),Cellular Component: lysosome (GO:0005764)	PREDICTED: probable calcium-binding protein CML25 [Malus domestica]	Probable calcium-binding protein CML25 OS=Arabidopsis thaliana GN=CML25 PE=2 SV=1	probable calcium-binding protein CML25; K13448 calcium-binding protein CML (A)	Molecular Function: calcium ion binding (GO:0005509) Molecular Function: calcium ion binding (GO:0005509) Molecular Function: calcium ion binding (GO:0005509) Molecular Function: calcium ion binding (GO:0005509) Molecular Function: calcium ion binding (GO:0005509) Molecular Function: calcium ion binding (GO:0005509) Molecular Function: calcium ion binding (GO:0005509) Molecular Function: calcium …	EF-hand domain pair EF-hand domain pair
evm.TU.PTG000620L.35	6492.43	7853.79	9233.24	11726.6	15904.3	26130.9	10750.1	32055.1	33722.9	12117.7	23315.8	20348.7	16778.9	21336.4	12718.9	11720.8	13893.9	18819.5	6263.94	7754.48	18879.3	18	Molecular Function: beta2-adrenergic receptor activity (GO:0004941),Biological Process: regulation of smooth muscle contraction (GO:0006940),Biological Process: adenylate cyclase-activating G-protein coupled receptor signaling pathway (GO:0007189),Cellular Component: integral to membrane (GO:0016021),Biological Process: regulation of vasodilation (GO:0042312)	NA	NA	NA	Molecular Function: beta2-adrenergic receptor activity (GO:0004941), Biological Process: regulation of smooth muscle contraction (GO:0006940), Biological Process: adenylate cyclase-activating G-protein coupled receptor signaling pathway (GO:0007189), Cellular Component: integral to membrane (GO:0016021), Biological Process: regulation of vasodilation (GO:0042312) Molecular Function: beta2-adrener…	NA
evm.TU.PTG002558L.25	0.826	0.693	1.041	1.924	2.196	1.703	1.294	0.641	0.791	1.318	1.424	1.392	1.293	1.321	1.117	1.947	2.036	1.419	0.581	0.551	0.748	14	Molecular Function: protein binding (GO:0005515),Molecular Function: calmodulin binding (GO:0005516),Biological Process: signal transduction (GO:0007165),Molecular Function: ADP binding (GO:0043531)	putative TIR-NBS-LRR protein [Pinus monticola]	TMV resistance protein N OS=Nicotiana glutinosa GN=N PE=1 SV=1	TMV resistance protein N-like; K19613 leucine-rich repeat protein SHOC2 (A)	Molecular Function: protein binding (GO:0005515), Biological Process: signal transduction (GO:0007165) Molecular Function: calmodulin binding (GO:0005516) Molecular Function: calmodulin binding (GO:0005516) Molecular Function: ADP binding (GO:0043531) Molecular Function: protein binding (GO:0005515), Biological Process: signal transduction (GO:0007165) Molecular Function: protein binding (GO:0005…	NB-ARC domain Leucine rich repeat TIR domain
evm.TU.PTG021874L.6	12.843	13.603	26.637	44.624	35.626	39.545	22.917	37.942	31.728	11.841	9.204	7.007	15.931	21.147	19.054	3.93	4.4	8.924	16.193	8.87	13.833	10	Molecular Function: N,N-dimethylaniline monooxygenase activity (GO:0004499),Molecular Function: hydrolase activity, hydrolyzing O-glycosyl compounds (GO:0004553),Biological Process: carbohydrate metabolic process (GO:0005975),Biological Process: oxidation-reduction process (GO:0055114)	PREDICTED: beta-fructofuranosidase, insoluble isoenzyme CWINV1 isoform X1 [Amborella trichopoda]	Beta-fructofuranosidase, insoluble isoenzyme CWINV2 OS=Arabidopsis thaliana GN=CWINV2 PE=2 SV=1	beta-fructofuranosidase, insoluble isoenzyme 1; K01193 beta-fructofuranosidase [EC:3.2.1.26] (A)	Molecular Function: N,N-dimethylaniline monooxygenase activity (GO:0004499), Biological Process: oxidation-reduction process (GO:0055114) Molecular Function: N,N-dimethylaniline monooxygenase activity (GO:0004499), Biological Process: oxidation-reduction process (GO:0055114) Molecular Function: hydrolase activity, hydrolyzing O-glycosyl compounds (GO:0004553), Biological Process: carbohydrate met…	Glycosyl hydrolases family 32 N-terminal domain Glycosyl hydrolases family 32 C terminal
evm.TU.PTG017168L.15	2.399	2.472	1.778	5.669	5.097	4.148	1.87	2.27	1.742	4.3	2.066	3.318	1.53	5.16	1.245	1.765	1.292	1.849	2.242	2.873	2.74	13	Molecular Function: protein binding (GO:0005515),Biological Process: signal transduction (GO:0007165),Cellular Component: membrane (GO:0016020),Molecular Function: ADP binding (GO:0043531)	unknown [Picea sitchensis]	Disease resistance protein TAO1 OS=Arabidopsis thaliana GN=TAO1 PE=3 SV=1	TMV resistance protein N-like; K19613 leucine-rich repeat protein SHOC2 (A)	Molecular Function: protein binding (GO:0005515), Biological Process: signal transduction (GO:0007165) Molecular Function: protein binding (GO:0005515), Biological Process: signal transduction (GO:0007165) Molecular Function: ADP binding (GO:0043531) Molecular Function: protein binding (GO:0005515) Molecular Function: protein binding (GO:0005515) Molecular Function: protein binding (GO:0005515) M…	Leucine rich repeat NB-ARC domain Leucine Rich Repeat Leucine Rich Repeat Leucine Rich Repeat TIR domain -
evm.TU.PTG017517L.20	7.308	5.222	7.669	10.364	18.428	16.01	12.21	8.208	7.314	15.571	7.896	24.611	11.398	10.486	5.549	6.738	19.167	12.335	12.684	8.276	6.078	18	Molecular Function: interleukin-1, Type I, activating receptor activity (GO:0004909)	unknown [Picea sitchensis]	Protein EXORDIUM-like 2 OS=Arabidopsis thaliana GN=EXL2 PE=2 SV=1	nucleoporin SEH1-like; K14299 nucleoporin SEH1 (A)	Molecular Function: interleukin-1, Type I, activating receptor activity (GO:0004909) Molecular Function: interleukin-1, Type I, activating receptor activity (GO:0004909)	Phosphate-induced protein 1 conserved region
evm.TU.PTG000005L.8	5.39	5.281	4.126	9.239	8.707	14.508	8.775	5.018	4.877	12.114	5.618	8.323	13.748	15.604	15.299	18.195	21.096	20.288	14.723	13.381	12.741	19	Molecular Function: protein kinase activity (GO:0004672),Molecular Function: protein tyrosine kinase activity (GO:0004713),Molecular Function: ATP binding (GO:0005524),Cellular Component: nucleus (GO:0005634),Biological Process: DNA repair (GO:0006281),Biological Process: protein phosphorylation (GO:0006468)	Kinase superfamily protein isoform 1 [Theobroma cacao]	Serine/threonine-protein kinase fray2 OS=Dictyostelium discoideum GN=fray2 PE=3 SV=1	Kinase superfamily protein isoform 1; K08835 serine/threonine-protein kinase OSR1/STK39 [EC:2.7.11.1] (A)	Molecular Function: protein kinase activity (GO:0004672), Molecular Function: ATP binding (GO:0005524), Biological Process: protein phosphorylation (GO:0006468) Cellular Component: nucleus (GO:0005634), Biological Process: DNA repair (GO:0006281) Cellular Component: nucleus (GO:0005634), Biological Process: DNA repair (GO:0006281) Molecular Function: protein kinase activity (GO:0004672), Biologic…	Protein kinase domain
evm.TU.PTG018282L.1	4.211	6.051	4.147	10.078	8.535	12.655	8.252	17.699	17.956	3.281	22.871	21.847	4.114	10.281	4.349	2.885	3.037	2.512	11.9	9.254	4.211	17	Molecular Function: RNA binding (GO:0003723),Molecular Function: RNA-directed DNA polymerase activity (GO:0003964),Molecular Function: protein binding (GO:0005515),Biological Process: RNA-dependent DNA replication (GO:0006278),Molecular Function: ADP binding (GO:0043531)	unknown [Picea sitchensis]	Disease resistance protein TAO1 OS=Arabidopsis thaliana GN=TAO1 PE=3 SV=1	TMV resistance protein N-like; K19613 leucine-rich repeat protein SHOC2 (A)	Molecular Function: RNA binding (GO:0003723), Molecular Function: RNA-directed DNA polymerase activity (GO:0003964), Biological Process: RNA-dependent DNA replication (GO:0006278) Molecular Function: RNA binding (GO:0003723), Molecular Function: RNA-directed DNA polymerase activity (GO:0003964), Biological Process: RNA-dependent DNA replication (GO:0006278) Molecular Function: ADP binding (GO:004…	NB-ARC domain Leucine Rich Repeat
evm.TU.PTG013168L.24	1.028	1.402	1.232	2.998	2.751	2.147	1.195	1.448	0.879	2.709	2.992	1.388	1.059	1.581	1.256	1.597	0.577	1.524	0.983	1.16	2.05	13	Biological Process: dicarboxylic acid transport (GO:0006835),Biological Process: sulfate transport (GO:0008272),Molecular Function: sulfate transmembrane transporter activity (GO:0015116),Cellular Component: membrane (GO:0016020),Cellular Component: integral to membrane (GO:0016021),Molecular Function: sodium:dicarboxylate symporter activity (GO:0017153)	unknown [Picea sitchensis]	Probable sulfate transporter 3.4 OS=Arabidopsis thaliana GN=SULTR3;4 PE=2 SV=1	sulfate transporter, putative; K17471 sulfate transporter 3 (A)	Biological Process: sulfate transport (GO:0008272), Molecular Function: sulfate transmembrane transporter activity (GO:0015116), Cellular Component: integral to membrane (GO:0016021) Biological Process: dicarboxylic acid transport (GO:0006835), Cellular Component: membrane (GO:0016020), Molecular Function: sodium:dicarboxylate symporter activity (GO:0017153) Biological Process: dicarboxylic acid …	Sulfate permease family - STAS domain
evm.TU.PTG010998L.3	7.326	6.506	7.469	15.688	17.763	11.702	13.723	11.726	13.992	21.838	17.558	16.938	18.261	22.544	19.565	15.699	12.225	18.466	10.229	11.876	14.595	18	Molecular Function: hydrolase activity, hydrolyzing O-glycosyl compounds (GO:0004553),Molecular Function: calcium ion binding (GO:0005509),Cellular Component: extracellular region (GO:0005576),Biological Process: carbohydrate metabolic process (GO:0005975),Biological Process: cell-matrix adhesion (GO:0007160)	beta-glucosidase [Picea glauca]	Beta-glucosidase 24 OS=Oryza sativa subsp. japonica GN=BGLU24 PE=2 SV=1	beta-glucosidase 24-like; K01188 beta-glucosidase [EC:3.2.1.21] (A)	Molecular Function: calcium ion binding (GO:0005509), Cellular Component: extracellular region (GO:0005576), Biological Process: cell-matrix adhesion (GO:0007160) Molecular Function: calcium ion binding (GO:0005509), Cellular Component: extracellular region (GO:0005576), Biological Process: cell-matrix adhesion (GO:0007160) Molecular Function: hydrolase activity, hydrolyzing O-glycosyl compounds …	Glycosyl hydrolase family 1
evm.TU.PTG017168L.14	2.43	3.871	2.721	6.552	7.075	5.24	2.296	3.925	1.881	5.535	3.045	3.389	1.948	6.503	1.79	2.86	1.56	1.311	3.931	4.748	5.204	8	Molecular Function: glutathione transferase activity (GO:0004364),Cellular Component: cytoplasm (GO:0005737),Biological Process: metabolic process (GO:0008152)	conserved hypothetical protein [Ricinus communis]	Protein SIEVE ELEMENT OCCLUSION C OS=Arabidopsis thaliana GN=SEOC PE=4 SV=2	hypothetical protein; K17609 nucleoredoxin [EC:1.8.1.8] (A)	Molecular Function: glutathione transferase activity (GO:0004364), Cellular Component: cytoplasm (GO:0005737), Biological Process: metabolic process (GO:0008152) Molecular Function: glutathione transferase activity (GO:0004364), Cellular Component: cytoplasm (GO:0005737), Biological Process: metabolic process (GO:0008152)	NA
evm.TU.PTG003313L.44	138.797	160.132	167.786	319.304	431.797	221.417	260.695	176.842	190.645	378.534	276.831	375.714	324.671	388.42	262.699	145.358	234.783	329.376	173.126	367.773	177.434	18	Cellular Component: extracellular region (GO:0005576),Biological Process: pathogenesis (GO:0009405)	PREDICTED: thaumatin-like protein 1-like [Glycine max]	Thaumatin-like protein 1 OS=Prunus persica PE=2 SV=1	BRCA1-A complex subunit BRE-like; K12173 BRCA1-A complex subunit BRE (A)	Cellular Component: extracellular region (GO:0005576), Biological Process: pathogenesis (GO:0009405) Cellular Component: extracellular region (GO:0005576), Biological Process: pathogenesis (GO:0009405)	Thaumatin family
evm.TU.PTG002450L.37	2.24	1.652	2.327	4.074	4.559	4.228	4.418	2.489	3.613	3.51	2.7	2.889	3.436	2.516	4.208	1.892	1.442	1.811	3.573	2.87	2.337	17	Molecular Function: bombesin receptor activity (GO:0004946),Cellular Component: integral to membrane (GO:0016021),Molecular Function: hydrolase activity, acting on ester bonds (GO:0016788),Biological Process: bombesin receptor signaling pathway (GO:0031989)	unknown [Picea sitchensis]	Non-specific phospholipase C6 OS=Arabidopsis thaliana GN=NPC6 PE=2 SV=1	Non-specific phospholipase C6; K01114 phospholipase C [EC:3.1.4.3] (A)	Molecular Function: bombesin receptor activity (GO:0004946), Cellular Component: integral to membrane (GO:0016021), Biological Process: bombesin receptor signaling pathway (GO:0031989) Molecular Function: bombesin receptor activity (GO:0004946), Cellular Component: integral to membrane (GO:0016021), Biological Process: bombesin receptor signaling pathway (GO:0031989) Molecular Function: hydrolase…	Phosphoesterase family
evm.TU.PTG004102L.10	11.796	7.555	11.063	20.394	22.345	19.952	22.055	37.24	37.757	23.424	15.501	16.082	29.121	19.617	26.288	9.752	25.641	25.311	9.649	16.065	27.291	12	Cellular Component: extracellular region (GO:0005576),Molecular Function: growth hormone-releasing hormone activity (GO:0016608)	unknown [Picea sitchensis]	NA	NA	Cellular Component: extracellular region (GO:0005576), Molecular Function: growth hormone-releasing hormone activity (GO:0016608) Cellular Component: extracellular region (GO:0005576), Molecular Function: growth hormone-releasing hormone activity (GO:0016608)	NA
evm.TU.PTG020002L.1	24.991	32.329	32.339	49.379	55.134	77.897	41.471	27.675	28.207	54.664	41.153	51.907	19.569	36.639	29.121	19.282	33.19	32.804	21.167	18.231	54.065	13	Cellular Component: membrane (GO:0016020),Biological Process: intracellular signal transduction (GO:0035556)	hypothetical protein MIMGU_mgv1a026980mg [Erythranthe guttata]	Protein FAF-like, chloroplastic OS=Arabidopsis thaliana GN=At5g22090 PE=2 SV=1	nucleolin; K13161 heterogeneous nuclear ribonucleoprotein R (A)	Cellular Component: membrane (GO:0016020), Biological Process: intracellular signal transduction (GO:0035556) Cellular Component: membrane (GO:0016020), Biological Process: intracellular signal transduction (GO:0035556)	Fantastic Four meristem regulator
evm.TU.PTG016099L.1	3.762	5.931	4.321	10.914	8.141	9.101	6.34	5.002	4.815	9.378	5.687	6.127	4.113	7.608	7.343	4.954	6.051	5.949	5.708	5.535	5.507	13	Molecular Function: nucleotide binding (GO:0000166),Molecular Function: inorganic anion exchanger activity (GO:0005452),Molecular Function: ATP binding (GO:0005524),Biological Process: anion transport (GO:0006820),Cellular Component: membrane (GO:0016020),Molecular Function: ATPase activity (GO:0016887),Molecular Function: nucleoside-triphosphatase activity (GO:0017111)	PREDICTED: pleiotropic drug resistance protein 1-like [Nelumbo nucifera]	Pleiotropic drug resistance protein 1 OS=Nicotiana tabacum GN=PDR1 PE=2 SV=1	hypothetical protein; K08711 ATP-binding cassette, subfamily G (WHITE), member 2, PDR (A)	Molecular Function: nucleotide binding (GO:0000166), Molecular Function: nucleoside-triphosphatase activity (GO:0017111) Molecular Function: nucleotide binding (GO:0000166), Molecular Function: nucleoside-triphosphatase activity (GO:0017111) Molecular Function: inorganic anion exchanger activity (GO:0005452), Biological Process: anion transport (GO:0006820), Cellular Component: membrane (GO:00160…	ABC-2 type transporter ABC-2 type transporter ABC transporter ABC transporter Plant PDR ABC transporter associated ABC-transporter extracellular N-terminal
evm.TU.PTG024425L.1	15.347	12.219	13.548	27.939	25.294	29.314	21.302	9.808	16.535	16.09	30.886	27.806	26.482	11.587	21.857	26.084	22.548	13.944	9.581	12.324	14.774	18	Biological Process: ion transport (GO:0006811),Molecular Function: methyltransferase activity (GO:0008168),Molecular Function: O-methyltransferase activity (GO:0008171),Molecular Function: ligand-gated ion channel activity (GO:0015276),Cellular Component: integral to membrane (GO:0016021),Cellular Component: postsynaptic membrane (GO:0045211),Molecular Function: protein dimerization activity (GO:…	unknown [Picea sitchensis]	(R,S)-reticuline 7-O-methyltransferase OS=Papaver somniferum GN=PSOMT1 PE=1 SV=1	hypothetical protein; K13066 caffeic acid 3-O-methyltransferase [EC:2.1.1.68] (A)	Biological Process: ion transport (GO:0006811), Molecular Function: ligand-gated ion channel activity (GO:0015276), Cellular Component: integral to membrane (GO:0016021), Cellular Component: postsynaptic membrane (GO:0045211) Biological Process: ion transport (GO:0006811), Molecular Function: ligand-gated ion channel activity (GO:0015276), Cellular Component: integral to membrane (GO:0016021), Ce…	O-methyltransferase Dimerisation domain
evm.TU.PTG003867L.45	87.602	84.438	110.444	188.91	224.467	148.375	134.744	102.551	117.279	198.568	133.874	153.179	192.08	140.014	179.447	81.35	109.261	128.611	91.62	113.542	176.193	#N/A	Cellular Component: membrane (GO:0016020)	unknown [Picea sitchensis]	NA	NA	Cellular Component: membrane (GO:0016020) Cellular Component: membrane (GO:0016020)	NA
evm.TU.BG.702.p	31.225	46.537	28.553	62.72	62.649	85.613	36.672	43.698	50.112	53.202	74.57	87.021	50.536	47.892	68.159	42.46	37.675	53.635	39.513	33.424	46.338	18	#N/A	#N/A	#N/A	#N/A	#N/A	#N/A
evm.TU.PTG003231L.7	5.081	6.011	4.715	9.322	8.21	13.62	12.841	7.049	6.309	6.991	5.356	3.991	8.03	4.445	8.805	8.85	8.405	8.063	10.846	8.226	5.512	#N/A	Molecular Function: serine-type endopeptidase activity (GO:0004252),Molecular Function: hydrolase activity, hydrolyzing O-glycosyl compounds (GO:0004553),Biological Process: carbohydrate metabolic process (GO:0005975)	PREDICTED: LOW QUALITY PROTEIN: mannosylglycoprotein endo-beta-mannosidase [Amborella trichopoda]	Mannosylglycoprotein endo-beta-mannosidase OS=Lilium longiflorum GN=EBM PE=1 SV=4	mannosylglycoprotein endo-beta-mannosidase; K18577 mannosylglycoprotein endo-beta-mannosidase [EC:3.2.1.152] (A)	Molecular Function: serine-type endopeptidase activity (GO:0004252) Molecular Function: serine-type endopeptidase activity (GO:0004252) Molecular Function: hydrolase activity, hydrolyzing O-glycosyl compounds (GO:0004553), Biological Process: carbohydrate metabolic process (GO:0005975) Molecular Function: hydrolase activity, hydrolyzing O-glycosyl compounds (GO:0004553), Biological Process: carbo…	Glycosyl hydrolases family 2 Glycosyl hydrolases family 2, TIM barrel domain
evm.TU.PTG002265L.6	30.96	32.024	35.41	66.251	65.253	61.747	32.976	32.357	37.498	54.858	22.339	23.691	46.659	75.887	31.172	31.345	40.504	46.088	45.09	52.572	58.149	#N/A	Molecular Function: G-protein coupled receptor activity (GO:0004930),Molecular Function: iron ion binding (GO:0005506),Biological Process: G-protein coupled receptor signaling pathway (GO:0007186),Molecular Function: electron carrier activity (GO:0009055),Cellular Component: membrane (GO:0016020),Molecular Function: oxidoreductase activity, acting on paired donors, with incorporation or reduction…	unknown [Picea sitchensis]	Cytochrome P450 85A1 OS=Solanum lycopersicum GN=CYP85A1 PE=2 SV=1	cytochrome P450 85A1-like; K12640 brassinosteroid-6-oxidase 2 [EC:1.14.-.-] (A)	Molecular Function: iron ion binding (GO:0005506), Molecular Function: electron carrier activity (GO:0009055), Molecular Function: oxidoreductase activity, acting on paired donors, with incorporation or reduction of molecular oxygen (GO:0016705), Molecular Function: heme binding (GO:0020037), Biological Process: oxidation-reduction process (GO:0055114) Molecular Function: G-protein coupled recept…	Cytochrome P450
evm.TU.PTG011831L.35	6.829	6.234	5.61	13.597	12.909	10.06	7.217	10.316	10.923	5.572	4.786	9.611	13.19	6.755	11.604	1.522	2.902	4.251	9.762	8.032	5.335	10	Molecular Function: thyroid-stimulating hormone receptor activity (GO:0004996),Biological Process: G-protein coupled receptor signaling pathway (GO:0007186),Cellular Component: integral to membrane (GO:0016021),Molecular Function: ADP binding (GO:0043531)	CC-NBS-LRR resistance-like protein [Pinus lambertiana]	Disease resistance protein ADR1 OS=Arabidopsis thaliana GN=ADR1 PE=2 SV=2	uncharacterized LOC103401427; K13415 protein brassinosteroid insensitive 1 [EC:2.7.10.1 2.7.11.1] (A)	Molecular Function: thyroid-stimulating hormone receptor activity (GO:0004996), Biological Process: G-protein coupled receptor signaling pathway (GO:0007186), Cellular Component: integral to membrane (GO:0016021) Molecular Function: thyroid-stimulating hormone receptor activity (GO:0004996), Biological Process: G-protein coupled receptor signaling pathway (GO:0007186), Cellular Component: integra…	NB-ARC domain
evm.TU.PTG016174L.6	16.378	11.934	13.162	29.091	33.013	18.106	35.697	17.618	17.554	33.232	24.211	32.23	38.752	32.994	26.079	20.681	38.416	23.837	22.595	39.513	14.699	18	Molecular Function: copper ion binding (GO:0005507),Molecular Function: primary amine oxidase activity (GO:0008131),Biological Process: amine metabolic process (GO:0009308),Molecular Function: quinone binding (GO:0048038),Biological Process: oxidation-reduction process (GO:0055114)	unknown [Picea sitchensis]	Primary amine oxidase OS=Arthrobacter sp. (strain P1) GN=maoI PE=1 SV=1	Copper amine oxidase family protein isoform 1; K00276 primary-amine oxidase [EC:1.4.3.21] (A)	Molecular Function: copper ion binding (GO:0005507), Molecular Function: primary amine oxidase activity (GO:0008131), Biological Process: amine metabolic process (GO:0009308), Molecular Function: quinone binding (GO:0048038), Biological Process: oxidation-reduction process (GO:0055114) Molecular Function: copper ion binding (GO:0005507), Molecular Function: primary amine oxidase activity (GO:0008…	Copper amine oxidase, enzyme domain Copper amine oxidase, N3 domain Copper amine oxidase, N2 domain
evm.TU.PTG008481L.2	4.192	5.899	4.354	10.155	10.752	6.977	6.736	8.299	5.248	5.925	4.317	8.437	5.072	5.147	1.812	2.117	6.322	4.792	6.947	4.031	4.718	17	Molecular Function: vitamin D binding (GO:0005499),Molecular Function: protein binding (GO:0005515),Cellular Component: extracellular space (GO:0005615),Biological Process: vitamin transport (GO:0051180),Molecular Function: vitamin transporter activity (GO:0051183)	ankyrin repeat family protein [Populus trichocarpa]	Regulatory protein NPR5 OS=Arabidopsis thaliana GN=NPR5 PE=1 SV=1	POPTRDRAFT_560428; ankyrin repeat family protein; K14508 regulatory protein NPR1 (A)	Molecular Function: protein binding (GO:0005515) Molecular Function: protein binding (GO:0005515) Molecular Function: protein binding (GO:0005515) Molecular Function: protein binding (GO:0005515) Molecular Function: protein binding (GO:0005515) Molecular Function: protein binding (GO:0005515) Molecular Function: vitamin D binding (GO:0005499), Cellular Component: extracellular space (GO:0005615),…	BTB/POZ domain Ankyrin repeats (3 copies) Domain of unknown function (DUF3420)
evm.TU.PTG004813L.16	25.235	16.126	22.041	41.844	37.48	42.351	26.685	29.69	33.331	28.229	24.324	29.126	19.806	26.322	23.619	10.454	24.364	32.44	22.215	25.657	26.669	#N/A	Molecular Function: catalytic activity (GO:0003824),Biological Process: metabolic process (GO:0008152)	PREDICTED: 2-succinylbenzoate--CoA ligase, chloroplastic/peroxisomal isoform X1 [Nicotiana tomentosiformis]	2-succinylbenzoate--CoA ligase, chloroplastic/peroxisomal OS=Arabidopsis thaliana GN=AAE14 PE=1 SV=1	2-succinylbenzoate--CoA ligase, chloroplastic/peroxisomal; K14760 acyl-activating enzyme 14 [EC:6.2.1.26] (A)	Molecular Function: catalytic activity (GO:0003824), Biological Process: metabolic process (GO:0008152)	AMP-binding enzyme AMP-binding enzyme C-terminal domain
evm.TU.PTG011534L.15	9.305	5.603	7.892	13.857	17.686	12.032	5.99	10.338	11.511	15.572	8.16	15.014	7.852	5.808	6.036	7.425	7.879	9.597	9.041	8.2	5.27	13	Molecular Function: cysteine-type endopeptidase activity (GO:0004197),Molecular Function: interleukin-1 receptor binding (GO:0005149),Cellular Component: extracellular region (GO:0005576),Biological Process: proteolysis (GO:0006508),Biological Process: inflammatory response (GO:0006954),Biological Process: immune response (GO:0006955)	unknown [Picea sitchensis]	Vacuolar-processing enzyme OS=Ricinus communis PE=1 SV=1	vacuolar-processing enzyme; K01369 legumain [EC:3.4.22.34] (A)	Molecular Function: interleukin-1 receptor binding (GO:0005149), Cellular Component: extracellular region (GO:0005576), Biological Process: inflammatory response (GO:0006954), Biological Process: immune response (GO:0006955) Molecular Function: interleukin-1 receptor binding (GO:0005149), Cellular Component: extracellular region (GO:0005576), Biological Process: inflammatory response (GO:0006954)…	Peptidase C13 family
evm.TU.PTG004826L.8	7.799	9.273	6.796	11.458	15.882	18.197	26.569	10.906	6.99	29.235	35.466	37.817	22.759	12.739	26.817	16.746	13.993	13.19	20.711	19.132	22.91	18	Molecular Function: methionine adenosyltransferase activity (GO:0004478),Molecular Function: ATP binding (GO:0005524),Biological Process: S-adenosylmethionine biosynthetic process (GO:0006556),Biological Process: regulation of photoperiodism, flowering (GO:2000028)	RecName: Full=S-adenosylmethionine synthase 2; Short=AdoMet synthase 2; AltName: Full=Methionine adenosyltransferase 2; Short=MAT 2 [Picea sitchensis]	S-adenosylmethionine synthase 2 OS=Picea sitchensis GN=METK2 PE=2 SV=1	hypothetical protein; K00789 S-adenosylmethionine synthetase [EC:2.5.1.6] (A)	Molecular Function: methionine adenosyltransferase activity (GO:0004478), Molecular Function: ATP binding (GO:0005524), Biological Process: S-adenosylmethionine biosynthetic process (GO:0006556) Biological Process: regulation of photoperiodism, flowering (GO:2000028) Biological Process: regulation of photoperiodism, flowering (GO:2000028) Molecular Function: methionine adenosyltransferase activit…	S-adenosylmethionine synthetase, C-terminal domain S-adenosylmethionine synthetase, central domain S-adenosylmethionine synthetase, N-terminal domain
evm.TU.PTG016686L.3	22.714	32.187	17.645	43.095	42.427	52.859	19.702	35.348	39.9	19.144	12.372	14.015	35.68	30.904	44.059	20.146	30.224	38.536	30.05	36.403	42.565	10	Molecular Function: hydrolase activity, hydrolyzing O-glycosyl compounds (GO:0004553),Biological Process: carbohydrate metabolic process (GO:0005975),Cellular Component: membrane (GO:0016020),Biological Process: negative regulation of angiogenesis (GO:0016525)	PREDICTED: beta-glucosidase 6 isoform X2 [Elaeis guineensis]	Beta-glucosidase 40 OS=Arabidopsis thaliana GN=BGLU40 PE=2 SV=1	beta-glucosidase 6; K01188 beta-glucosidase [EC:3.2.1.21] (A)	Cellular Component: membrane (GO:0016020), Biological Process: negative regulation of angiogenesis (GO:0016525) Cellular Component: membrane (GO:0016020), Biological Process: negative regulation of angiogenesis (GO:0016525) Molecular Function: hydrolase activity, hydrolyzing O-glycosyl compounds (GO:0004553), Biological Process: carbohydrate metabolic process (GO:0005975) Molecular Function: hydr…	Glycosyl hydrolase family 1
evm.TU.PTG007664L.13	35.992	36.81	32.738	59.311	46.863	89.991	42.245	40.161	36.66	49.979	61.489	59.933	32.56	35.497	37.081	44.178	42.76	59.737	43.692	33.081	37.563	#N/A	Molecular Function: single-stranded DNA binding (GO:0003697),Molecular Function: ATP binding (GO:0005524),Biological Process: DNA repair (GO:0006281),Biological Process: SOS response (GO:0009432)	senescence-related protein [Camellia sinensis]	Spartin OS=Homo sapiens GN=SPG20 PE=1 SV=1	uncharacterized LOC18446575; K19366 spartin (A)	Molecular Function: single-stranded DNA binding (GO:0003697), Molecular Function: ATP binding (GO:0005524), Biological Process: DNA repair (GO:0006281), Biological Process: SOS response (GO:0009432) Molecular Function: single-stranded DNA binding (GO:0003697), Molecular Function: ATP binding (GO:0005524), Biological Process: DNA repair (GO:0006281), Biological Process: SOS response (GO:0009432)	Senescence-associated protein
evm.TU.PTG001040L.28	45.921	55.017	41.689	99.98	103.6	61.429	58.643	51.374	61.522	70.864	39.422	48.443	62.429	67.343	57.321	56.045	65.477	62.084	40.891	43.562	29.404	13	Molecular Function: DNA binding (GO:0003677),Molecular Function: DNA topoisomerase type II (ATP-hydrolyzing) activity (GO:0003918),Molecular Function: ATP binding (GO:0005524),Biological Process: DNA topological change (GO:0006265)	hypothetical protein EUGRSUZ_D010352, partial [Eucalyptus grandis]	NA	NA	Molecular Function: DNA binding (GO:0003677), Molecular Function: DNA topoisomerase type II (ATP-hydrolyzing) activity (GO:0003918), Molecular Function: ATP binding (GO:0005524), Biological Process: DNA topological change (GO:0006265) Molecular Function: DNA binding (GO:0003677), Molecular Function: DNA topoisomerase type II (ATP-hydrolyzing) activity (GO:0003918), Molecular Function: ATP binding…	NA
evm.TU.PTG006109L.3	28.04	28.171	35.778	65.54	64.876	39.838	35.307	41.337	38.269	52.727	57.639	51.922	31.642	47.72	34.849	40.092	30.644	60.088	14.035	28.276	38.157	18	Molecular Function: G-protein coupled receptor activity (GO:0004930),Biological Process: G-protein coupled receptor signaling pathway (GO:0007186),Cellular Component: integral to membrane (GO:0016021)	unknown [Picea sitchensis]	NA	tyrosine/DOPA decarboxylase; K01592 tyrosine decarboxylase [EC:4.1.1.25] (A)	Molecular Function: G-protein coupled receptor activity (GO:0004930), Biological Process: G-protein coupled receptor signaling pathway (GO:0007186), Cellular Component: integral to membrane (GO:0016021) Molecular Function: G-protein coupled receptor activity (GO:0004930), Biological Process: G-protein coupled receptor signaling pathway (GO:0007186), Cellular Component: integral to membrane (GO:00…	Protein of unknown function (DUF674)
evm.TU.PTG011433L.1	6.011	7.002	5.21	13.149	10.166	10.286	4.568	12.305	11.815	9.527	12.632	15.292	4.97	8.247	4.976	7.54	9.601	8.042	9.698	12.682	3.956	17	Molecular Function: hydrogen ion transmembrane transporter activity (GO:0015078),Biological Process: ATP synthesis coupled proton transport (GO:0015986),Biological Process: intein-mediated protein splicing (GO:0016539),Cellular Component: proton-transporting ATP synthase complex, coupling factor F(o) (GO:0045263),Biological Process: transmembrane transport (GO:0055085)	OSIGBa0153E02-OSIGBa0093I20.15 [Oryza sativa Indica Group]	Probable metal-nicotianamine transporter YSL12 OS=Oryza sativa subsp. japonica GN=YSL12 PE=2 SV=2	probable ribose-5-phosphate isomerase 2; K01807 ribose 5-phosphate isomerase A [EC:5.3.1.6] (A)	Molecular Function: hydrogen ion transmembrane transporter activity (GO:0015078), Biological Process: ATP synthesis coupled proton transport (GO:0015986), Cellular Component: proton-transporting ATP synthase complex, coupling factor F(o) (GO:0045263) Molecular Function: hydrogen ion transmembrane transporter activity (GO:0015078), Biological Process: ATP synthesis coupled proton transport (GO:001…	OPT oligopeptide transporter protein
evm.TU.PTG009445L.25	13.373	11.97	12.474	22.965	26.947	19.568	10.69	8.714	8.276	20.774	18.244	25.86	16.956	11.362	16.397	27.601	15.4	14.475	17.83	17.146	12.363	15	Molecular Function: DNA binding (GO:0003677),Molecular Function: interleukin-1, Type II, blocking receptor activity (GO:0004910),Biological Process: regulation of transcription, DNA-dependent (GO:0006355),Biological Process: metabolic process (GO:0008152),Molecular Function: amino acid binding (GO:0016597)	PREDICTED: ACT domain-containing protein ACR10 isoform X1 [Amborella trichopoda]	ACT domain-containing protein ACR9 OS=Arabidopsis thaliana GN=ACR9 PE=2 SV=1	NA	Molecular Function: interleukin-1, Type II, blocking receptor activity (GO:0004910) Molecular Function: interleukin-1, Type II, blocking receptor activity (GO:0004910) Molecular Function: DNA binding (GO:0003677), Biological Process: regulation of transcription, DNA-dependent (GO:0006355) Molecular Function: DNA binding (GO:0003677), Biological Process: regulation of transcription, DNA-dependent …	ACT domain
evm.TU.PTG017739L.7	12.208	10.198	8.962	17.918	19.122	20.394	20.135	12.834	13.354	22.976	16.856	17.444	17.006	14.414	10.455	13.49	15.462	14.813	16.738	18.296	6.166	#N/A	Molecular Function: glycine dehydrogenase (decarboxylating) activity (GO:0004375),Molecular Function: ion channel activity (GO:0005216),Biological Process: glycine catabolic process (GO:0006546),Biological Process: ion transport (GO:0006811),Cellular Component: integral to membrane (GO:0016021),Biological Process: oxidation-reduction process (GO:0055114)	PREDICTED: glycine dehydrogenase (decarboxylating), mitochondrial [Nelumbo nucifera]	Glycine dehydrogenase (decarboxylating), mitochondrial OS=Solanum tuberosum GN=GDCSP PE=2 SV=1	glycine dehydrogenase (decarboxylating), mitochondrial; K00281 glycine dehydrogenase [EC:1.4.4.2] (A)	Molecular Function: ion channel activity (GO:0005216), Biological Process: ion transport (GO:0006811), Cellular Component: integral to membrane (GO:0016021) Molecular Function: ion channel activity (GO:0005216), Biological Process: ion transport (GO:0006811), Cellular Component: integral to membrane (GO:0016021) Molecular Function: glycine dehydrogenase (decarboxylating) activity (GO:0004375), Bi…	Glycine cleavage system P-protein Glycine cleavage system P-protein
evm.TU.PTG007252L.27	16.502	16.301	12.399	26.726	30.389	25.627	11.024	16.452	18.525	26.84	17.897	27.174	15.053	15.516	18.122	18.045	21.895	19.787	16.779	24.225	24.722	#N/A	Molecular Function: ATP binding (GO:0005524),Molecular Function: peptide transporter activity (GO:0015197),Biological Process: peptide transport (GO:0015833),Cellular Component: membrane (GO:0016020)	PREDICTED: uncharacterized protein LOC103452014 [Malus domestica]	Lipase OS=Staphylococcus hyicus GN=lip PE=1 SV=1	glutathione S-transferase omega-like 2; K07393 putative glutathione S-transferase (A)	Molecular Function: ATP binding (GO:0005524), Molecular Function: peptide transporter activity (GO:0015197), Biological Process: peptide transport (GO:0015833), Cellular Component: membrane (GO:0016020) Molecular Function: ATP binding (GO:0005524), Molecular Function: peptide transporter activity (GO:0015197), Biological Process: peptide transport (GO:0015833), Cellular Component: membrane (GO:00…	NA
evm.TU.PTG006119L.21	110.152	65.708	115.845	179.503	166.277	179.242	139.955	94.276	95.504	184.712	161.597	145.652	91.463	110.298	115.947	128.425	179.591	232.2	81.55	102.959	149.409	#N/A	Molecular Function: iron ion binding (GO:0005506),Molecular Function: electron carrier activity (GO:0009055),Molecular Function: oxidoreductase activity, acting on paired donors, with incorporation or reduction of molecular oxygen (GO:0016705),Molecular Function: heme binding (GO:0020037),Biological Process: oxidation-reduction process (GO:0055114)	PREDICTED: cytochrome P450 CYP736A12-like [Cucumis melo]	Cytochrome P450 76C3 OS=Arabidopsis thaliana GN=CYP76C3 PE=2 SV=2	hypothetical protein; K00512 steroid 17alpha-monooxygenase / 17alpha-hydroxyprogesterone aldolase [EC:1.14.14.19 4.1.2.30] (A)	Molecular Function: iron ion binding (GO:0005506), Molecular Function: oxidoreductase activity, acting on paired donors, with incorporation or reduction of molecular oxygen (GO:0016705), Molecular Function: heme binding (GO:0020037), Biological Process: oxidation-reduction process (GO:0055114) Molecular Function: iron ion binding (GO:0005506), Molecular Function: oxidoreductase activity, acting o…	Cytochrome P450
evm.TU.PTG001922L.7	1.697	1.436	1.763	2.638	2.983	3.082	0.976	1.78	2.675	4.939	3.77	5.505	1.325	1.929	1.754	5.24	1.488	3.308	2.979	2.51	1.151	15	Cellular Component: ubiquitin ligase complex (GO:0000151),Molecular Function: ubiquitin-protein ligase activity (GO:0004842),Molecular Function: inorganic anion exchanger activity (GO:0005452),Molecular Function: protein binding (GO:0005515),Biological Process: anion transport (GO:0006820),Cellular Component: membrane (GO:0016020),Biological Process: protein ubiquitination (GO:0016567)	predicted protein [Physcomitrella patens]	U-box domain-containing protein 17 OS=Arabidopsis thaliana GN=PUB17 PE=2 SV=1	hypothetical protein; K08332 vacuolar protein 8 (A)	Molecular Function: protein binding (GO:0005515) Molecular Function: protein binding (GO:0005515) Molecular Function: inorganic anion exchanger activity (GO:0005452), Biological Process: anion transport (GO:0006820), Cellular Component: membrane (GO:0016020) Molecular Function: inorganic anion exchanger activity (GO:0005452), Biological Process: anion transport (GO:0006820), Cellular Component: m…	Armadillo/beta-catenin-like repeat Armadillo/beta-catenin-like repeat U-box domain
evm.TU.PTG012963L.24	177.863	111.183	194.561	280.722	282.222	295.226	326.13	256.073	251.068	284.335	207.34	289.648	290.803	277.757	286.313	174.018	367.179	314.914	174.365	258.445	249.745	#N/A	Cellular Component: integral to plasma membrane (GO:0005887),Biological Process: G-protein coupled receptor signaling pathway (GO:0007186),Molecular Function: zinc ion binding (GO:0008270),Molecular Function: oxidoreductase activity (GO:0016491),Molecular Function: transferase activity, transferring acyl groups other than amino-acyl groups (GO:0016747),Molecular Function: G-protein coupled acetyl…	PREDICTED: sorbitol dehydrogenase [Nicotiana tomentosiformis]	Sorbitol dehydrogenase OS=Arabidopsis thaliana GN=SDH PE=1 SV=1	sorbitol dehydrogenase; K00008 L-iditol 2-dehydrogenase [EC:1.1.1.14] (A)	Molecular Function: oxidoreductase activity (GO:0016491), Molecular Function: transferase activity, transferring acyl groups other than amino-acyl groups (GO:0016747) Molecular Function: zinc ion binding (GO:0008270), Molecular Function: oxidoreductase activity (GO:0016491), Biological Process: oxidation-reduction process (GO:0055114) Molecular Function: oxidoreductase activity (GO:0016491), Biol…	Alcohol dehydrogenase GroES-like domain Zinc-binding dehydrogenase
evm.TU.PTG020598L.16	25.935	19.9	28.76	40.299	44.493	45.793	54.059	24.657	27.569	21.011	46.181	42.087	47.258	45.491	59.46	46.739	31.241	28.871	20.775	23.324	13.347	18	Molecular Function: protein binding (GO:0005515),Cellular Component: proteinaceous extracellular matrix (GO:0005578),Biological Process: multicellular organismal development (GO:0007275)	PREDICTED: elicitor-responsive protein 1 [Solanum lycopersicum]	Toll-interacting protein OS=Homo sapiens GN=TOLLIP PE=1 SV=1	POPTRDRAFT_649601; hypothetical protein; K05402 toll-interacting protein (A)	Molecular Function: protein binding (GO:0005515) Molecular Function: protein binding (GO:0005515) Cellular Component: proteinaceous extracellular matrix (GO:0005578), Biological Process: multicellular organismal development (GO:0007275) Cellular Component: proteinaceous extracellular matrix (GO:0005578), Biological Process: multicellular organismal development (GO:0007275)	C2 domain
evm.TU.PTG007876L.27	98.043	99.918	138.624	176.226	226.425	184.025	221.709	128.983	142.153	31.056	31.64	26.096	191.177	202.858	195.386	41.288	21.105	24.541	177.772	165.681	126.262	10	Molecular Function: structural constituent of ribosome (GO:0003735),Cellular Component: intracellular (GO:0005622),Cellular Component: ribosome (GO:0005840),Biological Process: translational elongation (GO:0006414),Biological Process: phosphorylation (GO:0016310),Molecular Function: transferase activity, transferring phosphorus-containing groups (GO:0016772)	unknown [Lotus japonicus]	60S acidic ribosomal protein P2B OS=Zea mays GN=RPP2B PE=1 SV=1	60S acidic ribosomal protein P2-like; K02943 large subunit ribosomal protein LP2 (A)	Biological Process: phosphorylation (GO:0016310), Molecular Function: transferase activity, transferring phosphorus-containing groups (GO:0016772) Biological Process: phosphorylation (GO:0016310), Molecular Function: transferase activity, transferring phosphorus-containing groups (GO:0016772) Molecular Function: structural constituent of ribosome (GO:0003735), Cellular Component: intracellular (G…	60s Acidic ribosomal protein
evm.TU.PTG008720L.29	3.493	3.62	3.129	5.749	6.017	6.042	2.669	1.725	1.439	3.961	3.762	4.56	2.044	3.052	2.254	2.038	2.898	2.17	2.927	2.532	4.678	13	Molecular Function: neuropeptide Y receptor activity (GO:0004983),Biological Process: drug transmembrane transport (GO:0006855),Biological Process: G-protein coupled receptor signaling pathway (GO:0007186),Molecular Function: drug transmembrane transporter activity (GO:0015238),Molecular Function: antiporter activity (GO:0015297),Cellular Component: membrane (GO:0016020),Cellular Component: integ…	PREDICTED: protein TRANSPARENT TESTA 12-like [Tarenaya hassleriana]	Protein TRANSPARENT TESTA 12 OS=Arabidopsis thaliana GN=TT12 PE=2 SV=1	protein TRANSPARENT TESTA 12-like; K03327 multidrug resistance protein, MATE family (A)	Molecular Function: neuropeptide Y receptor activity (GO:0004983), Biological Process: G-protein coupled receptor signaling pathway (GO:0007186), Cellular Component: integral to membrane (GO:0016021) Molecular Function: neuropeptide Y receptor activity (GO:0004983), Biological Process: G-protein coupled receptor signaling pathway (GO:0007186), Cellular Component: integral to membrane (GO:0016021)…	MatE MatE
evm.TU.PTG003893L.11	32.373	23.161	31.327	45.514	58.272	46.529	45.405	62.075	67.606	59.504	63.323	79.872	63.726	70.548	49.995	26.538	41.098	54.853	41.741	51.199	42.848	18	Biological Process: regulation of cyclin-dependent protein serine/threonine kinase activity (GO:0000079),Molecular Function: RNA binding (GO:0003723),Molecular Function: RNA-directed DNA polymerase activity (GO:0003964),Biological Process: RNA-dependent DNA replication (GO:0006278),Molecular Function: protein kinase binding (GO:0019901)	PREG-like protein [Picea mariana]	Cyclin-U1-1 OS=Arabidopsis thaliana GN=CYCU1-1 PE=1 SV=1	uncharacterized LOC106363601; K01647 citrate synthase [EC:2.3.3.1] (A)	Biological Process: regulation of cyclin-dependent protein serine/threonine kinase activity (GO:0000079), Molecular Function: protein kinase binding (GO:0019901) Molecular Function: RNA binding (GO:0003723), Molecular Function: RNA-directed DNA polymerase activity (GO:0003964), Biological Process: RNA-dependent DNA replication (GO:0006278) Molecular Function: RNA binding (GO:0003723), Molecular F…	Cyclin
evm.TU.PTG007262L.20	80.292	53.844	88.473	133.55	119.722	131.316	78.87	67.641	108.874	89.497	104.03	111.353	92.474	112.627	85.722	49.084	54.152	74.127	95.369	110.246	127.892	17	Molecular Function: zinc ion binding (GO:0008270),Molecular Function: isochorismatase activity (GO:0008908),Molecular Function: oxidoreductase activity (GO:0016491),Molecular Function: transferase activity, transferring acyl groups other than amino-acyl groups (GO:0016747),Biological Process: oxidation-reduction process (GO:0055114)	unknown [Picea sitchensis]	Quinone oxidoreductase-like protein At1g23740, chloroplastic OS=Arabidopsis thaliana GN=At1g23740 PE=2 SV=2	2-methylene-furan-3-one reductase-like; K18980 2-methylene-furan-3-one reductase [EC:1.3.1.105] (A)	Molecular Function: oxidoreductase activity (GO:0016491), Molecular Function: transferase activity, transferring acyl groups other than amino-acyl groups (GO:0016747) Molecular Function: zinc ion binding (GO:0008270), Molecular Function: oxidoreductase activity (GO:0016491), Biological Process: oxidation-reduction process (GO:0055114) Molecular Function: oxidoreductase activity (GO:0016491), Biol…	Zinc-binding dehydrogenase Alcohol dehydrogenase GroES-like domain
evm.TU.PTG000700L.88	11.163	11.373	14.887	20.821	23.525	20.231	11.451	16.191	17.626	18.883	17.041	20.083	10.84	13.592	9.963	11.636	23.213	22.632	11.478	10.494	14.584	#N/A	Molecular Function: potassium channel activity (GO:0005267),Cellular Component: integral to membrane (GO:0016021),Biological Process: potassium ion transmembrane transport (GO:0071805)	unknown [Picea sitchensis]	NA	NA	Molecular Function: potassium channel activity (GO:0005267), Cellular Component: integral to membrane (GO:0016021), Biological Process: potassium ion transmembrane transport (GO:0071805) Molecular Function: potassium channel activity (GO:0005267), Cellular Component: integral to membrane (GO:0016021), Biological Process: potassium ion transmembrane transport (GO:0071805)	NA
evm.TU.BG.578.p	13.523	18.744	16.259	28.828	25.348	29.471	11.294	5.924	6.385	10.283	8.577	14.314	5.282	12.185	8.537	29.201	20.527	21.114	28.517	8.896	5.95	7	#N/A	#N/A	#N/A	#N/A	#N/A	#N/A
evm.TU.PTG010217L.1	18.699	22.574	21.715	37.299	39.957	31.206	31.111	31.524	34.369	54.459	32.072	35.932	46.536	13.361	39.024	56.023	56.869	62.156	33.644	29.529	37.551	15	Molecular Function: sequence-specific DNA binding transcription factor activity (GO:0003700),Molecular Function: prostaglandin E receptor activity (GO:0004957),Cellular Component: nucleus (GO:0005634),Biological Process: regulation of transcription, DNA-dependent (GO:0006355),Biological Process: G-protein coupled receptor signaling pathway (GO:0007186),Cellular Component: integral to membrane (GO…	NA	NA	NA	Molecular Function: prostaglandin E receptor activity (GO:0004957), Biological Process: G-protein coupled receptor signaling pathway (GO:0007186), Cellular Component: integral to membrane (GO:0016021) Molecular Function: prostaglandin E receptor activity (GO:0004957), Biological Process: G-protein coupled receptor signaling pathway (GO:0007186), Cellular Component: integral to membrane (GO:001602…	NA
evm.TU.PTG005061L.21	77.242	113.589	108.67	154.959	161.244	197.4	99.267	196.486	234.869	118.02	319.346	319.829	183.924	114.648	158.367	74.715	121.818	158.347	94.205	86.278	73.984	18	Biological Process: regulation of transcription, DNA-dependent (GO:0006355),Biological Process: detection of visible light (GO:0009584)	cold acclimation protein COR413-TM1 [Cryptomeria japonica]	Cold-regulated 413 inner membrane protein 1, chloroplastic OS=Arabidopsis thaliana GN=COR413IM1 PE=1 SV=1	NA	Biological Process: regulation of transcription, DNA-dependent (GO:0006355), Biological Process: detection of visible light (GO:0009584) Biological Process: regulation of transcription, DNA-dependent (GO:0006355), Biological Process: detection of visible light (GO:0009584)	Cold acclimation protein WCOR413
evm.TU.PTG007279L.15	19.892	20.639	20.367	42.744	32.914	28.648	34.522	30.945	35.157	28.907	18.805	18.338	33.267	35.123	28.926	22.233	27.868	25.788	28.654	35.433	27.193	#N/A	Molecular Function: nicotinate phosphoribosyltransferase activity (GO:0004516),Biological Process: NAD biosynthetic process (GO:0009435),Molecular Function: heme transporter activity (GO:0015232),Biological Process: heme transport (GO:0015886),Cellular Component: membrane (GO:0016020),Biological Process: cytochrome complex assembly (GO:0017004)	unknown [Picea sitchensis]	Nicotinate phosphoribosyltransferase 2 OS=Arabidopsis thaliana GN=NAPRT2 PE=2 SV=1	nicotinate phosphoribosyltransferase; K00763 nicotinate phosphoribosyltransferase [EC:6.3.4.21] (A)	Molecular Function: nicotinate phosphoribosyltransferase activity (GO:0004516), Biological Process: NAD biosynthetic process (GO:0009435) Molecular Function: heme transporter activity (GO:0015232), Biological Process: heme transport (GO:0015886), Cellular Component: membrane (GO:0016020), Biological Process: cytochrome complex assembly (GO:0017004) Molecular Function: heme transporter activity (G…	Nicotinate phosphoribosyltransferase (NAPRTase) family
evm.TU.PTG000814L.13	18.533	17.134	14.984	27.333	34.467	24.518	35.172	31.465	35.736	62.135	21.059	40.773	36.418	24.427	25.291	29.337	34.512	38.294	106.385	36.846	33.6	19	Molecular Function: chromatin binding (GO:0003682)	R2R3-MYB transcription factor MYB7 [Picea glauca]	Transcription factor MYB44 OS=Arabidopsis thaliana GN=MYB44 PE=2 SV=1	transcription factor MYB44-like; K09422 myb proto-oncogene protein, plant (A)	Molecular Function: chromatin binding (GO:0003682) Molecular Function: chromatin binding (GO:0003682)	Myb-like DNA-binding domain
evm.TU.PTG006170L.20	16.61	14.449	13.702	27.847	25.437	22.792	18.085	17.211	20.419	3.017	7.153	10.612	19.216	25.763	13.6	7.906	9.027	9.761	11.505	16.042	11.036	10	Molecular Function: hydrolase activity, hydrolyzing O-glycosyl compounds (GO:0004553),Biological Process: carbohydrate metabolic process (GO:0005975)	PREDICTED: beta-glucosidase 18-like [Nelumbo nucifera]	Beta-glucosidase 18 OS=Oryza sativa subsp. japonica GN=BGLU18 PE=3 SV=2	beta-glucosidase 18-like; K05350 beta-glucosidase [EC:3.2.1.21] (A)	Molecular Function: hydrolase activity, hydrolyzing O-glycosyl compounds (GO:0004553), Biological Process: carbohydrate metabolic process (GO:0005975) Molecular Function: hydrolase activity, hydrolyzing O-glycosyl compounds (GO:0004553), Biological Process: carbohydrate metabolic process (GO:0005975) Molecular Function: hydrolase activity, hydrolyzing O-glycosyl compounds (GO:0004553), Biological…	Glycosyl hydrolase family 1
evm.TU.PTG002122L.16	96.714	120.747	97.246	187.705	184.33	161.399	110.63	133.088	132.839	101.488	107.034	112.368	110.852	134.9	136.918	64.026	90.582	144.074	109.809	153.839	100.512	#N/A	Molecular Function: sugar:hydrogen symporter activity (GO:0005351),Biological Process: cation transport (GO:0006812),Biological Process: phosphoenolpyruvate-dependent sugar phosphotransferase system (GO:0009401),Cellular Component: integral to membrane (GO:0016021),Molecular Function: cation-transporting ATPase activity (GO:0019829)	unknown [Picea sitchensis]	NA	NA	Biological Process: cation transport (GO:0006812), Cellular Component: integral to membrane (GO:0016021), Molecular Function: cation-transporting ATPase activity (GO:0019829) Biological Process: cation transport (GO:0006812), Cellular Component: integral to membrane (GO:0016021), Molecular Function: cation-transporting ATPase activity (GO:0019829) Molecular Function: sugar:hydrogen symporter acti…	NA
evm.TU.PTG008410L.10	30.819	21.121	25.083	41.545	38.249	49.128	46.827	14.642	14.884	50.921	39.002	39.521	25.211	22.189	27.43	35.413	44.228	34.391	28.318	19.599	27.516	#N/A	Molecular Function: neuropeptide Y receptor activity (GO:0004983),Biological Process: G-protein coupled receptor signaling pathway (GO:0007186),Cellular Component: integral to membrane (GO:0016021),Molecular Function: ADP binding (GO:0043531)	unknown [Picea sitchensis]	Disease resistance protein TAO1 OS=Arabidopsis thaliana GN=TAO1 PE=3 SV=1	TMV resistance protein N-like; K19613 leucine-rich repeat protein SHOC2 (A)	Molecular Function: neuropeptide Y receptor activity (GO:0004983), Biological Process: G-protein coupled receptor signaling pathway (GO:0007186), Cellular Component: integral to membrane (GO:0016021) Molecular Function: neuropeptide Y receptor activity (GO:0004983), Biological Process: G-protein coupled receptor signaling pathway (GO:0007186), Cellular Component: integral to membrane (GO:0016021)…	NB-ARC domain
evm.TU.PTG011262L.28	629.452	619.695	663.638	933.88	958.979	1302.6	1136.81	865.115	864.869	1433.58	1442.78	1314.37	860.607	973.394	830.236	616.065	917.718	1559.54	691.909	922.13	747.52	18	Biological Process: response to stress (GO:0006950),Molecular Function: microtubule binding (GO:0008017),Biological Process: response to water stimulus (GO:0009415)	dehydrin 9, partial [Pinus tabuliformis]	NA	NA	Biological Process: response to stress (GO:0006950), Biological Process: response to water stimulus (GO:0009415) Biological Process: response to stress (GO:0006950), Biological Process: response to water stimulus (GO:0009415) Molecular Function: microtubule binding (GO:0008017) Molecular Function: microtubule binding (GO:0008017)	Dehydrin Dehydrin
evm.TU.PTG021750L.3	47.322	35.069	33.536	55.317	74.412	63.16	53.604	92.176	92.564	80.081	48.238	44.419	53.555	134.89	35.713	69.199	35.005	53.111	25.601	81.329	44.493	12	Molecular Function: peroxidase activity (GO:0004601),Biological Process: response to oxidative stress (GO:0006979),Molecular Function: heme binding (GO:0020037),Biological Process: homoiothermy (GO:0042309),Molecular Function: ice binding (GO:0050825),Biological Process: response to freezing (GO:0050826),Biological Process: oxidation-reduction process (GO:0055114)	peroxidase [Picea abies]	Peroxidase 12 OS=Arabidopsis thaliana GN=PER12 PE=1 SV=1	peroxidase 12; K00430 peroxidase [EC:1.11.1.7] (A)	Molecular Function: peroxidase activity (GO:0004601), Biological Process: response to oxidative stress (GO:0006979), Molecular Function: heme binding (GO:0020037), Biological Process: oxidation-reduction process (GO:0055114) Molecular Function: peroxidase activity (GO:0004601), Biological Process: response to oxidative stress (GO:0006979), Molecular Function: heme binding (GO:0020037), Biological…	Peroxidase
evm.TU.PTG005339L.25	10.515	8.982	12.019	16.998	17.389	17.877	4.889	13.73	14.976	12.944	7.697	7.956	14.23	3.545	15.921	15.491	14.837	15.581	11.671	9.614	14.915	#N/A	Molecular Function: purinergic nucleotide receptor activity (GO:0001614),Molecular Function: ion channel activity (GO:0005216),Molecular Function: protein binding (GO:0005515),Molecular Function: ATP binding (GO:0005524),Biological Process: ion transport (GO:0006811),Cellular Component: membrane (GO:0016020)	PREDICTED: protein ROOT INITIATION DEFECTIVE 3 [Amborella trichopoda]	Protein ROOT INITIATION DEFECTIVE 3 OS=Arabidopsis thaliana GN=RID3 PE=1 SV=1	protein ROOT INITIATION DEFECTIVE 3; K14829 pre-rRNA-processing protein IPI3 (A)	Molecular Function: purinergic nucleotide receptor activity (GO:0001614), Molecular Function: ion channel activity (GO:0005216), Molecular Function: ATP binding (GO:0005524), Biological Process: ion transport (GO:0006811), Cellular Component: membrane (GO:0016020) Molecular Function: purinergic nucleotide receptor activity (GO:0001614), Molecular Function: ion channel activity (GO:0005216), Molec…	WD domain, G-beta repeat WD domain, G-beta repeat WD domain, G-beta repeat
evm.TU.BG.524.p	13.306	10.821	11.811	21.276	17.238	20.957	11.919	11.352	13.396	12.568	9.582	11.952	15.104	12.47	14.07	10.565	10.925	12.88	11.911	13.483	13.144	#N/A	#N/A	#N/A	#N/A	#N/A	#N/A	#N/A
evm.TU.PTG003312L.4	17.562	20.538	15.399	29.584	34.254	24.74	19.186	12.417	10.93	20.538	25.949	33.129	20.228	19.655	18.507	24.451	12.613	19.193	19.957	14.613	12.291	13	Molecular Function: protein kinase activity (GO:0004672),Molecular Function: protein tyrosine kinase activity (GO:0004713),Molecular Function: ATP binding (GO:0005524),Biological Process: protein phosphorylation (GO:0006468),Biological Process: inflammatory response (GO:0006954),Biological Process: immune response (GO:0006955),Biological Process: G-protein coupled receptor signaling pathway (GO:0…	unknown [Picea sitchensis]	Serine/threonine-protein kinase HT1 OS=Arabidopsis thaliana GN=HT1 PE=1 SV=1	serine/threonine-protein kinase HT1-like; K04427 mitogen-activated protein kinase kinase kinase 7 [EC:2.7.11.25] (A)	Molecular Function: protein kinase activity (GO:0004672), Molecular Function: ATP binding (GO:0005524), Biological Process: protein phosphorylation (GO:0006468) Molecular Function: protein tyrosine kinase activity (GO:0004713), Biological Process: protein phosphorylation (GO:0006468) Molecular Function: protein kinase activity (GO:0004672), Biological Process: protein phosphorylation (GO:0006468)…	Protein tyrosine kinase
evm.TU.PTG018332L.5	24.092	19.179	22.297	35.952	32.472	38.763	12.429	16.377	15.83	18.286	40.2	29.223	15.652	18.713	28.348	8.601	13.938	23.016	12.761	18.734	26.072	8	Molecular Function: DNA binding (GO:0003677),Molecular Function: DNA topoisomerase type II (ATP-hydrolyzing) activity (GO:0003918),Molecular Function: protein binding (GO:0005515),Molecular Function: ATP binding (GO:0005524),Biological Process: DNA topological change (GO:0006265)	unknown [Picea sitchensis]	NA	clustered mitochondria protein homolog; K03255 protein TIF31 (A)	Molecular Function: protein binding (GO:0005515) Molecular Function: protein binding (GO:0005515) Molecular Function: DNA binding (GO:0003677), Molecular Function: DNA topoisomerase type II (ATP-hydrolyzing) activity (GO:0003918), Molecular Function: ATP binding (GO:0005524), Biological Process: DNA topological change (GO:0006265) Molecular Function: DNA binding (GO:0003677), Molecular Function: …	PB1 domain
evm.TU.PTG008904L.19	47.362	39.527	43.637	70.962	78.444	63.74	63.476	60.32	76.302	70.54	65.341	64.135	74.257	49.794	89.497	41.416	79.3	115.471	32.452	85.801	57.894	#N/A	Biological Process: type I hypersensitivity (GO:0016068)	unknown [Picea sitchensis]	NA	NA	Biological Process: type I hypersensitivity (GO:0016068) Biological Process: type I hypersensitivity (GO:0016068)	NA
evm.TU.PTG001967L.23	44.392	42.274	29.949	58.537	61.608	68.811	42.06	46.274	42.358	38.692	25.183	31.374	55.289	39.671	45.784	33.245	54.026	45.947	29.88	39.363	39.443	#N/A	Biological Process: cell surface receptor signaling pathway (GO:0007166),Biological Process: metabolic process (GO:0008152),Cellular Component: membrane (GO:0016020),Molecular Function: transferase activity, transferring acyl groups (GO:0016746)	unknown [Picea sitchensis]	Probable 1-acyl-sn-glycerol-3-phosphate acyltransferase 5 OS=Arabidopsis thaliana GN=LPAT5 PE=2 SV=1	probable 1-acyl-sn-glycerol-3-phosphate acyltransferase 5; K13513 lysocardiolipin and lysophospholipid acyltransferase [EC:2.3.1.- 2.3.1.51] (A)	Biological Process: metabolic process (GO:0008152), Molecular Function: transferase activity, transferring acyl groups (GO:0016746) Biological Process: metabolic process (GO:0008152), Molecular Function: transferase activity, transferring acyl groups (GO:0016746) Biological Process: cell surface receptor signaling pathway (GO:0007166), Cellular Component: membrane (GO:0016020) Biological Process:…	Acyltransferase
evm.TU.PTG001962L.5	31.919	24.252	30.956	41.092	49.611	50.154	28.874	51.316	47.388	57.487	43.515	48.902	42.413	39.448	34.842	33.833	51.285	50.602	34.476	43.275	43.679	#N/A	Cellular Component: extracellular space (GO:0005615),Biological Process: potassium ion transport (GO:0006813),Molecular Function: G-protein activated inward rectifier potassium channel activity (GO:0015467),Cellular Component: membrane (GO:0016020)	unknown [Picea sitchensis]	Serpin-ZX OS=Hordeum vulgare GN=PAZX PE=1 SV=1	serpin-ZX; K13963 serpin B (A)	Biological Process: potassium ion transport (GO:0006813), Molecular Function: G-protein activated inward rectifier potassium channel activity (GO:0015467), Cellular Component: membrane (GO:0016020) Biological Process: potassium ion transport (GO:0006813), Molecular Function: G-protein activated inward rectifier potassium channel activity (GO:0015467), Cellular Component: membrane (GO:0016020) Cel…	Serpin (serine protease inhibitor)
evm.TU.PTG006090L.35	98.216	114.337	103.828	144.571	177.545	169.75	77.94	117.113	117.816	168.737	164.973	236.863	150.026	178.232	150.335	66.287	161.903	186.164	72.623	149.377	210.084	#N/A	Biological Process: G-protein coupled receptor signaling pathway (GO:0007186),Molecular Function: ammonium transmembrane transporter activity (GO:0008519),Molecular Function: G-protein coupled peptide receptor activity (GO:0008528),Biological Process: ammonium transport (GO:0015696),Cellular Component: membrane (GO:0016020),Biological Process: ammonium transmembrane transport (GO:0072488)	ammonium transporter 1.2 [Pinus pinaster]	Ammonium transporter 1 member 2 OS=Oryza sativa subsp. japonica GN=AMT1-2 PE=2 SV=1	ammonium transporter 1 member 3-like; K03320 ammonium transporter, Amt family (A)	Biological Process: G-protein coupled receptor signaling pathway (GO:0007186), Molecular Function: G-protein coupled peptide receptor activity (GO:0008528), Cellular Component: membrane (GO:0016020) Biological Process: G-protein coupled receptor signaling pathway (GO:0007186), Molecular Function: G-protein coupled peptide receptor activity (GO:0008528), Cellular Component: membrane (GO:0016020) M…	Ammonium Transporter Family
evm.TU.PTG033274L.2	57.71	67.709	61.875	98.775	81.415	108.994	39.471	86.213	83.17	58.655	74.496	66.887	61.748	64.748	86.939	36.428	45.911	78.837	104.012	83.912	74.337	#N/A	Molecular Function: G-protein coupled receptor activity (GO:0004930),Molecular Function: protein binding (GO:0005515),Cellular Component: membrane (GO:0016020)	PREDICTED: zinc finger protein CONSTANS-LIKE 6 [Nelumbo nucifera]	Zinc finger protein CONSTANS-LIKE 16 OS=Arabidopsis thaliana GN=COL16 PE=2 SV=2	hypothetical protein; K12135 zinc finger protein CONSTANS (A)	Molecular Function: protein binding (GO:0005515) Molecular Function: protein binding (GO:0005515) Molecular Function: G-protein coupled receptor activity (GO:0004930), Cellular Component: membrane (GO:0016020) Molecular Function: G-protein coupled receptor activity (GO:0004930), Cellular Component: membrane (GO:0016020)	CCT motif
evm.TU.PTG003550L.56	41.145	46.649	38.168	58.895	65.541	69.102	32.858	51.756	54.712	51.556	37.42	44.637	40.174	47.366	37.682	43.597	57.563	48.059	32.693	50.005	60.855	#N/A	Molecular Function: peptidyl-prolyl cis-trans isomerase activity (GO:0003755),Molecular Function: voltage-gated chloride channel activity (GO:0005247),Biological Process: protein folding (GO:0006457),Biological Process: chloride transport (GO:0006821),Cellular Component: membrane (GO:0016020),Biological Process: transmembrane transport (GO:0055085)	unknown [Picea sitchensis]	Peptidyl-prolyl cis-trans isomerase CYP38, chloroplastic OS=Arabidopsis thaliana GN=CYP38 PE=1 SV=1	peptidylprolyl isomerase -like 3; K12734 peptidyl-prolyl cis-trans isomerase-like 3 [EC:5.2.1.8] (A)	Molecular Function: peptidyl-prolyl cis-trans isomerase activity (GO:0003755), Biological Process: protein folding (GO:0006457) Molecular Function: voltage-gated chloride channel activity (GO:0005247), Biological Process: chloride transport (GO:0006821), Cellular Component: membrane (GO:0016020), Biological Process: transmembrane transport (GO:0055085) Molecular Function: voltage-gated chloride c…	Cyclophilin type peptidyl-prolyl cis-trans isomerase/CLD
evm.TU.PTG003656L.31	290.373	251.728	254.786	413.777	378.464	425.926	262.135	254.14	210.432	258.993	219.645	224.546	181.579	199.384	159.904	320.562	364.07	304.275	389.893	226.63	191.129	13	Molecular Function: phosphoethanolamine N-methyltransferase activity (GO:0000234),Biological Process: phosphatidylcholine biosynthetic process (GO:0006656),Biological Process: metabolic process (GO:0008152),Molecular Function: methyltransferase activity (GO:0008168)	unknown [Picea sitchensis]	Phosphoethanolamine N-methyltransferase OS=Spinacia oleracea GN=PEAMT PE=1 SV=1	phosphomethylethanolamine N-methyltransferase; K05929 phosphoethanolamine N-methyltransferase [EC:2.1.1.103] (A)	Molecular Function: phosphoethanolamine N-methyltransferase activity (GO:0000234), Biological Process: phosphatidylcholine biosynthetic process (GO:0006656) Biological Process: metabolic process (GO:0008152), Molecular Function: methyltransferase activity (GO:0008168)	Methyltransferase domain Methyltransferase domain
evm.TU.PTG002454L.5	23.801	28.982	23.957	38.165	42.059	37.005	24.802	31.568	33.159	31.356	27.418	31.973	19.294	32.695	26.585	16.594	31.743	25.943	22.2	36.035	27.871	#N/A	Biological Process: cation transport (GO:0006812),Molecular Function: cation transmembrane transporter activity (GO:0008324),Cellular Component: integral to membrane (GO:0016021),Molecular Function: nutrient reservoir activity (GO:0045735),Biological Process: transmembrane transport (GO:0055085)	unknown [Picea sitchensis]	Metal tolerance protein 5 OS=Oryza sativa subsp. japonica GN=MTP5 PE=2 SV=1	hypothetical protein; K14688 solute carrier family 30 (zinc transporter), member 1 (A)	Biological Process: cation transport (GO:0006812), Molecular Function: cation transmembrane transporter activity (GO:0008324), Cellular Component: integral to membrane (GO:0016021), Biological Process: transmembrane transport (GO:0055085) Molecular Function: nutrient reservoir activity (GO:0045735) Molecular Function: nutrient reservoir activity (GO:0045735) Biological Process: cation transport (…	Cation efflux family
evm.TU.PTG013314L.2	10.932	10.824	13.107	17.127	18.367	17.5	15.186	17.099	14.285	24.426	18.26	19.728	13.805	24.785	13.271	18.376	19.394	23.022	16.646	18.943	17.188	#N/A	Molecular Function: inward rectifier potassium channel activity (GO:0005242),Biological Process: potassium ion transport (GO:0006813),Cellular Component: membrane (GO:0016020),Molecular Function: oxidoreductase activity (GO:0016491),Molecular Function: metal ion binding (GO:0046872),Biological Process: oxidation-reduction process (GO:0055114)	unknown [Picea sitchensis]	UPF0187 protein At3g61320, chloroplastic OS=Arabidopsis thaliana GN=At3g61320 PE=2 SV=2	UPF0187 domain protein; K08994 putative membrane protein (A)	Molecular Function: inward rectifier potassium channel activity (GO:0005242), Biological Process: potassium ion transport (GO:0006813), Cellular Component: membrane (GO:0016020) Molecular Function: inward rectifier potassium channel activity (GO:0005242), Biological Process: potassium ion transport (GO:0006813), Cellular Component: membrane (GO:0016020) Molecular Function: oxidoreductase activity…	Bestrophin, RFP-TM, chloride channel
evm.TU.PTG008164L.14	18.176	22.121	17.403	27.557	30.63	28.56	20.87	22.833	26.041	29.257	24.236	28.835	28.127	26.474	23.504	19.134	28.118	29.426	24.443	30.05	26.03	#N/A	Molecular Function: oxidoreductase activity (GO:0016491),Biological Process: oxidation-reduction process (GO:0055114)	unknown [Picea sitchensis]	Putative GTP diphosphokinase RSH1, chloroplastic OS=Oryza sativa subsp. japonica GN=RSH1 PE=2 SV=1	NA	Molecular Function: oxidoreductase activity (GO:0016491), Biological Process: oxidation-reduction process (GO:0055114) Molecular Function: oxidoreductase activity (GO:0016491), Biological Process: oxidation-reduction process (GO:0055114)	TGS domain
evm.TU.PTG012619L.5	10.856	10.434	11.132	16.833	15.892	16.006	12.796	15.508	16.574	21.338	18.483	18.839	13.011	18.873	14.999	7.156	10.917	18.385	17.762	18.763	12.355	#N/A	Molecular Function: DNA binding (GO:0003677),Molecular Function: steroid hormone receptor activity (GO:0003707),Molecular Function: steroid binding (GO:0005496),Cellular Component: nucleus (GO:0005634),Biological Process: regulation of transcription, DNA-dependent (GO:0006355),Biological Process: steroid hormone mediated signaling pathway (GO:0043401)	scarecrow-like 6 [Larix kaempferi]	Scarecrow-like protein 6 OS=Arabidopsis thaliana GN=SCL6 PE=1 SV=1	DELLA protein GAIP-B; K14494 DELLA protein (A)	Molecular Function: DNA binding (GO:0003677), Molecular Function: steroid hormone receptor activity (GO:0003707), Molecular Function: steroid binding (GO:0005496), Cellular Component: nucleus (GO:0005634), Biological Process: regulation of transcription, DNA-dependent (GO:0006355), Biological Process: steroid hormone mediated signaling pathway (GO:0043401) Molecular Function: DNA binding (GO:0003…	GRAS domain family
evm.TU.PTG003576L.7	50.763	43.626	47.329	66.732	74.942	63.792	52.344	51.36	55.121	50.315	45.958	48.586	30.424	49.402	40.008	37.095	57.916	59.432	34.214	49.943	58.23	#N/A	Molecular Function: transforming growth factor beta receptor binding (GO:0005160),Biological Process: metabolic process (GO:0008152),Biological Process: cell growth (GO:0016049),Molecular Function: oxidoreductase activity (GO:0016491)	PREDICTED: dehydrogenase/reductase SDR family member on chromosome X [Amborella trichopoda]	Short-chain dehydrogenase TIC 32, chloroplastic OS=Arabidopsis thaliana GN=TIC32 PE=2 SV=1	retinol dehydrogenase 13; K11161 retinol dehydrogenase 13 [EC:1.1.1.300] (A)	Molecular Function: transforming growth factor beta receptor binding (GO:0005160), Biological Process: cell growth (GO:0016049) Molecular Function: transforming growth factor beta receptor binding (GO:0005160), Biological Process: cell growth (GO:0016049) Biological Process: metabolic process (GO:0008152), Molecular Function: oxidoreductase activity (GO:0016491)	short chain dehydrogenase
evm.TU.PTG024764L.1	80.391	87.89	90.212	122.275	113.61	135.26	79.378	93.488	105.426	119.93	133.529	145.517	97.081	120.149	104.005	80.521	103.561	123.037	66.784	101.798	106.248	#N/A	Molecular Function: transporter activity (GO:0005215),Molecular Function: iron ion binding (GO:0005506),Cellular Component: mitochondrial inner membrane (GO:0005743),Biological Process: transport (GO:0006810),Molecular Function: electron carrier activity (GO:0009055),Molecular Function: oxidoreductase activity, acting on paired donors, with incorporation or reduction of molecular oxygen (GO:00167…	PREDICTED: cytochrome P450 89A2-like [Elaeis guineensis]	Cytochrome P450 77A1 (Fragment) OS=Solanum melongena GN=CYP77A1 PE=2 SV=1	POPTRDRAFT_765198; CYP77A3p family protein; K00517 [EC:1.14.-.-] (A)	Molecular Function: transporter activity (GO:0005215), Cellular Component: mitochondrial inner membrane (GO:0005743), Biological Process: transport (GO:0006810), Biological Process: transmembrane transport (GO:0055085) Molecular Function: transporter activity (GO:0005215), Cellular Component: mitochondrial inner membrane (GO:0005743), Biological Process: transport (GO:0006810), Biological Process…	Cytochrome P450
evm.TU.PTG001674L.5	22.239	21.649	21.526	29.112	29.875	34.174	21.722	26.413	25.919	27.493	27.354	30.876	21.273	24.309	26.15	17.178	26.707	31.31	22.854	23.104	29.229	#N/A	Molecular Function: catalytic activity (GO:0003824),Molecular Function: glycerol-3-phosphate dehydrogenase activity (GO:0004368),Biological Process: glycerol-3-phosphate metabolic process (GO:0006072),Molecular Function: UDP-N-acetylmuramate dehydrogenase activity (GO:0008762),Cellular Component: glycerol-3-phosphate dehydrogenase complex (GO:0009331),Molecular Function: oxidoreductase activity (…	PREDICTED: reticuline oxidase [Amborella trichopoda]	Reticuline oxidase OS=Papaver somniferum GN=BBE1 PE=3 SV=1	cysteine desulfurase, mitochondrial precursor; K04487 cysteine desulfurase [EC:2.8.1.7] (A)	Molecular Function: glycerol-3-phosphate dehydrogenase activity (GO:0004368), Biological Process: glycerol-3-phosphate metabolic process (GO:0006072), Cellular Component: glycerol-3-phosphate dehydrogenase complex (GO:0009331), Biological Process: oxidation-reduction process (GO:0055114) Molecular Function: glycerol-3-phosphate dehydrogenase activity (GO:0004368), Biological Process: glycerol-3-p…	FAD binding domain Berberine and berberine like
evm.TU.PTG002811L.16	88.729	92.963	99.894	145.846	123.196	128.511	140.224	82.824	94.396	154.689	152.965	166.282	125.3	130.989	169.766	131.652	105	123.485	101.378	109.586	102.97	#N/A	Molecular Function: G-protein coupled receptor activity (GO:0004930),Molecular Function: protein binding (GO:0005515),Cellular Component: intracellular (GO:0005622),Biological Process: G-protein coupled receptor signaling pathway (GO:0007186),Molecular Function: zinc ion binding (GO:0008270),Cellular Component: integral to membrane (GO:0016021)	putative constans-like protein [Picea likiangensis]	Zinc finger protein CONSTANS-LIKE 2 OS=Arabidopsis thaliana GN=COL2 PE=1 SV=1	hypothetical protein; K12135 zinc finger protein CONSTANS (A)	Molecular Function: protein binding (GO:0005515) Cellular Component: intracellular (GO:0005622), Molecular Function: zinc ion binding (GO:0008270) Cellular Component: intracellular (GO:0005622), Molecular Function: zinc ion binding (GO:0008270) Molecular Function: G-protein coupled receptor activity (GO:0004930), Biological Process: G-protein coupled receptor signaling pathway (GO:0007186), Cellu…	CCT motif B-box zinc finger B-box zinc finger
evm.TU.PTG002257L.69	42.293	41.043	35.975	29.192	27.928	25.548	25.647	28.836	29.057	32.493	33.681	31.609	36.816	34.01	36.595	29.942	37.296	39.867	45.447	39.326	28.469	#N/A	Molecular Function: motor activity (GO:0003774),Molecular Function: ATP binding (GO:0005524),Biological Process: biosynthetic process (GO:0009058),Biological Process: lysine biosynthetic process via diaminopimelate (GO:0009089),Molecular Function: L,L-diaminopimelate aminotransferase activity (GO:0010285),Cellular Component: myosin complex (GO:0016459),Molecular Function: pyridoxal phosphate bind…	unknown [Picea sitchensis]	Probable LL-diaminopimelate aminotransferase, chloroplastic OS=Oryza sativa subsp. japonica GN=AGD2 PE=2 SV=1	probable LL-diaminopimelate aminotransferase, chloroplastic; K10206 LL-diaminopimelate aminotransferase [EC:2.6.1.83] (A)	Molecular Function: motor activity (GO:0003774), Molecular Function: ATP binding (GO:0005524), Cellular Component: myosin complex (GO:0016459) Molecular Function: motor activity (GO:0003774), Molecular Function: ATP binding (GO:0005524), Cellular Component: myosin complex (GO:0016459) Biological Process: lysine biosynthetic process via diaminopimelate (GO:0009089), Molecular Function: L,L-diamino…	Aminotransferase class I and II
evm.TU.PTG000695L.42	235.038	257.763	246.035	173.201	149.004	184.239	174.478	230.682	183.763	204.711	210.967	192.768	150.463	90.818	151.478	655.784	266.865	173.628	212.975	121.194	206.575	5	Molecular Function: adenosylmethionine decarboxylase activity (GO:0004014),Molecular Function: protein binding (GO:0005515),Biological Process: spermine biosynthetic process (GO:0006597),Biological Process: spermidine biosynthetic process (GO:0008295),Molecular Function: oxidoreductase activity (GO:0016491),Biological Process: oxidation-reduction process (GO:0055114)	putative S-adenosyl methionine decarboxylase [Pinus sylvestris]	S-adenosylmethionine decarboxylase proenzyme OS=Vicia faba GN=SAMDC PE=2 SV=1	S-adenosylmethionine decarboxylase proenzyme; K01611 S-adenosylmethionine decarboxylase [EC:4.1.1.50] (A)	Molecular Function: adenosylmethionine decarboxylase activity (GO:0004014), Biological Process: spermine biosynthetic process (GO:0006597), Biological Process: spermidine biosynthetic process (GO:0008295) Molecular Function: oxidoreductase activity (GO:0016491), Biological Process: oxidation-reduction process (GO:0055114) Molecular Function: oxidoreductase activity (GO:0016491), Biological Proces…	Adenosylmethionine decarboxylase
evm.TU.PTG006269L.3	40.76	31.796	39.855	26.523	22.207	24.3	41.215	21.708	25.978	33.763	38.766	33.231	23.775	32.52	30.315	29.098	32.753	34.424	44.675	45.053	28.067	#N/A	Molecular Function: serotonin receptor activity (GO:0004993),Biological Process: G-protein coupled receptor signaling pathway (GO:0007186),Cellular Component: integral to membrane (GO:0016021)	PREDICTED: scarecrow-like protein 3 [Eucalyptus grandis]	Scarecrow-like protein 3 OS=Arabidopsis thaliana GN=SCL3 PE=2 SV=1	Sm_DELLA1; GRAS-family protein; K14494 DELLA protein (A)	Molecular Function: serotonin receptor activity (GO:0004993), Biological Process: G-protein coupled receptor signaling pathway (GO:0007186), Cellular Component: integral to membrane (GO:0016021) Molecular Function: serotonin receptor activity (GO:0004993), Biological Process: G-protein coupled receptor signaling pathway (GO:0007186), Cellular Component: integral to membrane (GO:0016021)	GRAS domain family
evm.TU.PTG008184L.38	45.424	47.919	55.567	35.486	33.672	27.225	36.859	11.781	12.162	40.951	54.658	46.235	29.389	27.255	32.002	39.665	34.572	33.415	50.546	37.427	27.728	7	Molecular Function: phosphorylase kinase activity (GO:0004689),Molecular Function: calmodulin binding (GO:0005516),Molecular Function: ATP binding (GO:0005524),Cellular Component: phosphorylase kinase complex (GO:0005964),Biological Process: glycogen biosynthetic process (GO:0005978),Biological Process: protein phosphorylation (GO:0006468)	unknown [Picea sitchensis]	Aldo-keto reductase family 4 member C9 OS=Arabidopsis thaliana GN=AKR4C9 PE=1 SV=1	methylecgonone reductase-like; K00011 aldehyde reductase [EC:1.1.1.21] (A)	Molecular Function: phosphorylase kinase activity (GO:0004689), Molecular Function: calmodulin binding (GO:0005516), Molecular Function: ATP binding (GO:0005524), Cellular Component: phosphorylase kinase complex (GO:0005964), Biological Process: glycogen biosynthetic process (GO:0005978), Biological Process: protein phosphorylation (GO:0006468) Molecular Function: phosphorylase kinase activity (G…	Aldo/keto reductase family
evm.TU.PTG014136L.5	29.221	20.905	24.006	14.565	16.289	15.877	33.558	33.593	29.271	48.533	7.241	7.662	20.936	17.522	14.545	13.858	22.984	18.513	46.636	30.386	51.857	5	Molecular Function: aspartic-type endopeptidase activity (GO:0004190),Cellular Component: extracellular region (GO:0005576),Biological Process: proteolysis (GO:0006508),Biological Process: pathogenesis (GO:0009405)	unknown [Picea sitchensis]	Aspartic proteinase nepenthesin-1 OS=Nepenthes gracilis GN=nep1 PE=1 SV=1	hypothetical protein; K01381 saccharopepsin [EC:3.4.23.25] (A)	Molecular Function: aspartic-type endopeptidase activity (GO:0004190), Biological Process: proteolysis (GO:0006508) Cellular Component: extracellular region (GO:0005576), Biological Process: pathogenesis (GO:0009405) Cellular Component: extracellular region (GO:0005576), Biological Process: pathogenesis (GO:0009405)	Xylanase inhibitor N-terminal Xylanase inhibitor C-terminal
evm.TU.PTG005815L.5	53.464	71.76	73.236	36.932	35.056	43.239	62.123	35.745	35.529	79.429	57.977	44.879	42.821	36.2	57.684	55.634	54.159	61.637	57.55	44.261	44.275	#N/A	Biological Process: sodium ion transport (GO:0006814),Biological Process: regulation of pH (GO:0006885),Molecular Function: sodium:hydrogen antiporter activity (GO:0015385),Cellular Component: integral to membrane (GO:0016021)	unknown [Picea sitchensis]	NA	NA	Biological Process: sodium ion transport (GO:0006814), Biological Process: regulation of pH (GO:0006885), Molecular Function: sodium:hydrogen antiporter activity (GO:0015385), Cellular Component: integral to membrane (GO:0016021) Biological Process: sodium ion transport (GO:0006814), Biological Process: regulation of pH (GO:0006885), Molecular Function: sodium:hydrogen antiporter activity (GO:001…	NA
evm.TU.PTG003321L.32	15.8	16.446	15.023	10.289	9.632	7.238	10.48	12.817	13.385	10.866	16.361	15	14.5	7.361	14.178	6.048	9.238	8.387	15.263	12.226	17.049	#N/A	Molecular Function: aspartic-type endopeptidase activity (GO:0004190),Molecular Function: G-protein coupled receptor activity (GO:0004930),Biological Process: proteolysis (GO:0006508),Biological Process: lipid metabolic process (GO:0006629),Biological Process: G-protein coupled receptor signaling pathway (GO:0007186),Cellular Component: membrane (GO:0016020)	unknown [Picea sitchensis]	Aspartic proteinase A1 OS=Arabidopsis thaliana GN=APA1 PE=1 SV=1	aspartic proteinase oryzasin-1-like; K08245 phytepsin [EC:3.4.23.40] (A)	Molecular Function: aspartic-type endopeptidase activity (GO:0004190), Biological Process: proteolysis (GO:0006508) Molecular Function: aspartic-type endopeptidase activity (GO:0004190), Biological Process: proteolysis (GO:0006508) Biological Process: lipid metabolic process (GO:0006629) Molecular Function: G-protein coupled receptor activity (GO:0004930), Biological Process: G-protein coupled re…	Eukaryotic aspartyl protease Saposin-like type B, region 2 Saposin-like type B, region 1
evm.TU.PTG003456L.33	11.003	12.925	11.43	6.921	7.212	6.162	9.018	6.603	10.21	15.118	16.094	13.256	10.348	5.643	9.3	15.852	5.767	8.879	16.409	12.274	12.536	5	Molecular Function: GABA-A receptor activity (GO:0004890),Molecular Function: protein binding (GO:0005515),Biological Process: ion transport (GO:0006811),Cellular Component: membrane (GO:0016020)	unknown [Picea sitchensis]	BON1-associated protein 2 OS=Arabidopsis thaliana GN=BAP2 PE=1 SV=1	BAHD acyltransferase DCR; K19747 BAHD acyltransferase [EC:2.3.1.-] (A)	Molecular Function: GABA-A receptor activity (GO:0004890), Biological Process: ion transport (GO:0006811), Cellular Component: membrane (GO:0016020) Molecular Function: GABA-A receptor activity (GO:0004890), Biological Process: ion transport (GO:0006811), Cellular Component: membrane (GO:0016020) Molecular Function: protein binding (GO:0005515) Molecular Function: protein binding (GO:0005515)	C2 domain
evm.TU.PTG010198L.15	204.078	180.546	280.029	124.211	130.554	122.852	151.137	140.455	147.246	203.254	162.283	117.707	135.722	119.582	157.729	226.795	191.007	219.275	146.011	98.38	181.846	#N/A	Molecular Function: diuretic hormone receptor activity (GO:0008036),Cellular Component: membrane (GO:0016020)	hypothetical protein B456_008G029900 [Gossypium raimondii]	40S ribosomal protein S25 OS=Solanum lycopersicum GN=RPS25 PE=3 SV=1	40S ribosomal protein S25; K02975 small subunit ribosomal protein S25e (A)	Molecular Function: diuretic hormone receptor activity (GO:0008036), Cellular Component: membrane (GO:0016020) Molecular Function: diuretic hormone receptor activity (GO:0008036), Cellular Component: membrane (GO:0016020)	S25 ribosomal protein
evm.TU.PTG005304L.71	18.955	13.439	16.935	9.876	9.428	8.044	10.603	11.618	11.111	7.691	11.134	12.01	11.588	14.88	9.161	13.409	9.176	8.341	6.384	6.55	10.602	2	Molecular Function: nucleic acid binding (GO:0003676),Molecular Function: phosphorylase kinase activity (GO:0004689),Molecular Function: calmodulin binding (GO:0005516),Molecular Function: ATP binding (GO:0005524),Cellular Component: phosphorylase kinase complex (GO:0005964),Biological Process: glycogen biosynthetic process (GO:0005978),Biological Process: protein phosphorylation (GO:0006468)	PREDICTED: R3H domain-containing protein 1-like [Elaeis guineensis]	R3H domain-containing protein 2 OS=Bos taurus GN=R3HDM2 PE=2 SV=1	cAMP-regulated phosphoprotein 21-like; K02865 large subunit ribosomal protein L10Ae (A)	Molecular Function: nucleic acid binding (GO:0003676) Molecular Function: nucleic acid binding (GO:0003676) Molecular Function: nucleic acid binding (GO:0003676) Molecular Function: phosphorylase kinase activity (GO:0004689), Molecular Function: calmodulin binding (GO:0005516), Molecular Function: ATP binding (GO:0005524), Cellular Component: phosphorylase kinase complex (GO:0005964), Biological …	SUZ domain R3H domain
evm.TU.PTG000678L.10	27.536	29.151	29.268	16.254	14.932	16.41	21.51	28.571	33.088	30.654	25.624	22.774	12.812	25.438	14.437	20.528	21.598	20.774	22.338	25.891	14.16	#N/A	Biological Process: cell cycle checkpoint (GO:0000075),Biological Process: recombinational repair (GO:0000725),Cellular Component: condensed nuclear chromosome (GO:0000794),Molecular Function: catalytic activity (GO:0003824),Biological Process: meiosis (GO:0007126),Biological Process: metabolic process (GO:0008152),Cellular Component: checkpoint clamp complex (GO:0030896),Biological Process: intr…	predicted protein [Physcomitrella patens]	Uncharacterized protein YisK OS=Bacillus subtilis (strain 168) GN=yisK PE=2 SV=1	hypothetical protein; K01557 acylpyruvate hydrolase [EC:3.7.1.5] (A)	Biological Process: cell cycle checkpoint (GO:0000075), Biological Process: recombinational repair (GO:0000725), Cellular Component: condensed nuclear chromosome (GO:0000794), Biological Process: meiosis (GO:0007126), Cellular Component: checkpoint clamp complex (GO:0030896), Biological Process: intra-S DNA damage checkpoint (GO:0031573) Biological Process: cell cycle checkpoint (GO:0000075), Bio…	Fumarylacetoacetate (FAA) hydrolase family
evm.TU.PTG001315L.33	41.315	29.456	40.874	19.558	23.032	17.414	21.449	30.181	30.634	23.751	20.575	19.982	39.58	37.507	32.998	16.743	17.65	19.287	29.916	34.362	18.06	10	Molecular Function: voltage-gated calcium channel activity (GO:0005245),Cellular Component: voltage-gated calcium channel complex (GO:0005891),Biological Process: calcium ion transmembrane transport (GO:0070588)	unknown [Picea sitchensis]	Methylesterase 17 OS=Arabidopsis thaliana GN=MES17 PE=1 SV=1	pheophorbidase; K13544 pheophorbidase [EC:3.1.1.82] (A)	Molecular Function: voltage-gated calcium channel activity (GO:0005245), Cellular Component: voltage-gated calcium channel complex (GO:0005891), Biological Process: calcium ion transmembrane transport (GO:0070588) Molecular Function: voltage-gated calcium channel activity (GO:0005245), Cellular Component: voltage-gated calcium channel complex (GO:0005891), Biological Process: calcium ion transmem…	Alpha/beta hydrolase family
evm.TU.PTG008843L.6	5.71	5.733	4.517	2.933	2.866	2.716	4.869	6.132	4.695	5.022	3.183	0.321	3.742	6.568	4.593	1.777	3.809	1.505	2.898	4.526	3.756	10	Molecular Function: DNA binding (GO:0003677),Molecular Function: catalytic activity (GO:0003824),Molecular Function: DNA-directed DNA polymerase activity (GO:0003887),Biological Process: DNA replication (GO:0006260),Biological Process: metabolic process (GO:0008152)	Branched-chain alpha-keto acid decarboxylase E1 beta subunit, BETA1 isoform 1 [Theobroma cacao]	2-oxoisovalerate dehydrogenase subunit beta 1, mitochondrial OS=Arabidopsis thaliana GN=BCDH BETA1 PE=2 SV=1	Branched-chain alpha-keto acid decarboxylase E1 beta subunit, BETA1 isoform 1; K00167 2-oxoisovalerate dehydrogenase E1 component beta subunit [EC:1.2.4.4] (A)	Molecular Function: DNA binding (GO:0003677), Molecular Function: DNA-directed DNA polymerase activity (GO:0003887), Biological Process: DNA replication (GO:0006260) Molecular Function: DNA binding (GO:0003677), Molecular Function: DNA-directed DNA polymerase activity (GO:0003887), Biological Process: DNA replication (GO:0006260) Molecular Function: catalytic activity (GO:0003824), Biological Pro…	Transketolase, pyrimidine binding domain Transketolase, C-terminal domain
evm.TU.PTG009793L.20	13.868	11.061	14.118	8.135	7.241	5.416	4.453	4.304	3.253	10.272	9.535	9.713	2.918	4.682	4.288	9.816	7.855	9.753	5.968	4.55	7.387	7	Molecular Function: 3-dehydroquinate dehydratase activity (GO:0003855),Molecular Function: shikimate 3-dehydrogenase (NADP+) activity (GO:0004764),Molecular Function: structural molecule activity (GO:0005198),Biological Process: cell adhesion (GO:0007155),Cellular Component: actin cytoskeleton (GO:0015629),Biological Process: oxidation-reduction process (GO:0055114)	unknown [Picea sitchensis]	Bifunctional 3-dehydroquinate dehydratase/shikimate dehydrogenase, chloroplastic OS=Arabidopsis thaliana GN=EMB3004 PE=1 SV=1	bifunctional 3-dehydroquinate dehydratase/shikimate dehydrogenase, chloroplastic; K13832 3-dehydroquinate dehydratase / shikimate dehydrogenase [EC:4.2.1.10 1.1.1.25] (A)	Molecular Function: 3-dehydroquinate dehydratase activity (GO:0003855) Molecular Function: shikimate 3-dehydrogenase (NADP+) activity (GO:0004764), Biological Process: oxidation-reduction process (GO:0055114) Molecular Function: structural molecule activity (GO:0005198), Biological Process: cell adhesion (GO:0007155), Cellular Component: actin cytoskeleton (GO:0015629) Molecular Function: structu…	Type I 3-dehydroquinase Shikimate dehydrogenase substrate binding domain Shikimate / quinate 5-dehydrogenase
evm.TU.PTG006511L.9	50.721	40.172	63.009	28.175	31.709	21.331	41.643	53.572	51.744	64.334	22.838	31.187	36.126	75.843	36.349	20.892	26.499	25.824	38.902	45.686	64.996	6	Biological Process: nitrogen compound metabolic process (GO:0006807),Biological Process: metabolic process (GO:0008152),Molecular Function: oxidoreductase activity (GO:0016491)	PREDICTED: NADPH-dependent 1-acyldihydroxyacetone phosphate reductase [Glycine max]	NADPH-dependent 1-acyldihydroxyacetone phosphate reductase OS=Schizosaccharomyces pombe (strain 972 / ATCC 24843) GN=ayr1 PE=3 SV=2	hypothetical protein; K06123 1-acylglycerone phosphate reductase [EC:1.1.1.101] (A)	Biological Process: nitrogen compound metabolic process (GO:0006807) Biological Process: nitrogen compound metabolic process (GO:0006807) Biological Process: metabolic process (GO:0008152), Molecular Function: oxidoreductase activity (GO:0016491)	short chain dehydrogenase
evm.TU.PTG006637L.23	13.793	9.683	11.388	6.418	6.316	5.565	8.707	13.434	12.222	4.799	10.021	11.099	8.518	8.133	9.014	6.318	6.094	6.662	11.931	9.925	8.374	#N/A	Molecular Function: RNA binding (GO:0003723),Molecular Function: RNA-directed RNA polymerase activity (GO:0003968),Biological Process: transcription, DNA-dependent (GO:0006351),Biological Process: intracellular signal transduction (GO:0035556)	PREDICTED: ultraviolet-B receptor UVR8 [Prunus mume]	Probable E3 ubiquitin-protein ligase HERC1 OS=Homo sapiens GN=HERC1 PE=1 SV=2	hypothetical protein; K11494 RCC1 and BTB domain-containing protein (A)	Molecular Function: RNA binding (GO:0003723), Molecular Function: RNA-directed RNA polymerase activity (GO:0003968), Biological Process: transcription, DNA-dependent (GO:0006351) Molecular Function: RNA binding (GO:0003723), Molecular Function: RNA-directed RNA polymerase activity (GO:0003968), Biological Process: transcription, DNA-dependent (GO:0006351) Biological Process: intracellular signal …	Regulator of chromosome condensation (RCC1) repeat Regulator of chromosome condensation (RCC1) repeat Regulator of chromosome condensation (RCC1) repeat
evm.TU.PTG001433L.7	12.274	7.828	9.004	5.206	5.005	4.999	19.722	11.822	10.175	10.373	5.525	4.006	9.231	6.811	5.932	13.315	13.51	5.951	20.944	11.092	17.315	4	Molecular Function: structural molecule activity (GO:0005198),Cellular Component: viral capsid (GO:0019028)	PREDICTED: uncharacterized protein LOC18436804 [Amborella trichopoda]	NA	NA	Molecular Function: structural molecule activity (GO:0005198), Cellular Component: viral capsid (GO:0019028) Molecular Function: structural molecule activity (GO:0005198), Cellular Component: viral capsid (GO:0019028)	Late embryogenesis abundant protein
evm.TU.PTG011584L.12	48.771	27.553	43.419	21.559	24.162	16.874	54.737	27.203	28.289	42.517	37.066	28.145	24.936	29.968	26.264	46.896	44.992	38.759	38.202	21.169	36.503	5	Molecular Function: aspartic-type endopeptidase activity (GO:0004190),Biological Process: UDP-glucose metabolic process (GO:0006011),Biological Process: proteolysis (GO:0006508),Cellular Component: membrane (GO:0016020)	unknown [Picea sitchensis]	Protein ASPARTIC PROTEASE IN GUARD CELL 2 OS=Arabidopsis thaliana GN=ASPG2 PE=2 SV=1	hypothetical protein; K01381 saccharopepsin [EC:3.4.23.25] (A)	Biological Process: UDP-glucose metabolic process (GO:0006011), Cellular Component: membrane (GO:0016020) Biological Process: UDP-glucose metabolic process (GO:0006011), Cellular Component: membrane (GO:0016020) Molecular Function: aspartic-type endopeptidase activity (GO:0004190), Biological Process: proteolysis (GO:0006508)	Xylanase inhibitor N-terminal Xylanase inhibitor C-terminal
evm.TU.PTG003721L.49	8.575	8.031	10.277	4.285	4.601	5.106	9.333	9.268	7.156	9.59	6.373	5.834	5.744	6.827	3.933	3.862	3.502	2.278	14.73	11.085	8.959	6	Molecular Function: peroxidase activity (GO:0004601),Biological Process: response to oxidative stress (GO:0006979),Molecular Function: heme binding (GO:0020037),Biological Process: oxidation-reduction process (GO:0055114)	PREDICTED: CASP-like protein 4C1 [Amborella trichopoda]	CASP-like protein 4C2 OS=Populus trichocarpa GN=POPTRDRAFT_822486 PE=3 SV=1	NA	Molecular Function: peroxidase activity (GO:0004601), Biological Process: response to oxidative stress (GO:0006979), Molecular Function: heme binding (GO:0020037), Biological Process: oxidation-reduction process (GO:0055114) Molecular Function: peroxidase activity (GO:0004601), Biological Process: response to oxidative stress (GO:0006979), Molecular Function: heme binding (GO:0020037), Biological…	Domain of unknown function (DUF588)
evm.TU.PTG006329L.1	154.029	122.019	106.401	71.846	76.145	48.17	105.404	94.822	73.534	57.699	77.597	76.293	44.87	137.782	13.245	93.032	73.042	66.11	60.157	65.494	172.255	#N/A	Molecular Function: DNA binding (GO:0003677),Molecular Function: DNA topoisomerase type II (ATP-hydrolyzing) activity (GO:0003918),Molecular Function: ATP binding (GO:0005524),Biological Process: DNA topological change (GO:0006265),Molecular Function: oxidoreductase activity (GO:0016491),Biological Process: oxidation-reduction process (GO:0055114)	putative flavoprotein-containing polyamine oxidase, partial [Pinus sylvestris]	Polyamine oxidase OS=Zea mays GN=PAO PE=1 SV=1	polyamine oxidase; K13366 polyamine oxidase [EC:1.5.3.14 1.5.3.16 1.5.3.-] (A)	Molecular Function: DNA binding (GO:0003677), Molecular Function: DNA topoisomerase type II (ATP-hydrolyzing) activity (GO:0003918), Molecular Function: ATP binding (GO:0005524), Biological Process: DNA topological change (GO:0006265) Molecular Function: DNA binding (GO:0003677), Molecular Function: DNA topoisomerase type II (ATP-hydrolyzing) activity (GO:0003918), Molecular Function: ATP binding…	Flavin containing amine oxidoreductase
evm.TU.PTG012681L.5_evm.TU.PTG012681L.8	4.073	3.713	4.603	1.997	2.353	1.966	4.622	4.005	3.396	4.731	4.415	3.727	3.358	1.835	3.836	3.485	3.096	3.77	3.38	3.023	4.044	5	Molecular Function: structural molecule activity (GO:0005198),Biological Process: rRNA processing (GO:0006364),Molecular Function: methyltransferase activity (GO:0008168),Cellular Component: cell outer membrane (GO:0009279),Cellular Component: integral to membrane (GO:0016021)	unknown [Picea sitchensis]	Ribosomal RNA small subunit methyltransferase E OS=Buchnera aphidicola subsp. Schizaphis graminum (strain Sg) GN=rsmE PE=3 SV=1	uncharacterized LOC103707515; K09761 16S rRNA (uracil1498-N3)-methyltransferase [EC:2.1.1.193] (A)	Molecular Function: structural molecule activity (GO:0005198), Cellular Component: cell outer membrane (GO:0009279), Cellular Component: integral to membrane (GO:0016021) Molecular Function: structural molecule activity (GO:0005198), Cellular Component: cell outer membrane (GO:0009279), Cellular Component: integral to membrane (GO:0016021) Biological Process: rRNA processing (GO:0006364), Molecul…	RNA methyltransferase
evm.TU.PTG000269L.6	14.387	12.029	13.047	7.299	6.793	5.741	14.776	9.219	9.905	14.388	7.268	9.241	9.622	12.884	6.578	19.663	9.187	10.255	11.43	6.799	6.354	#N/A	Molecular Function: tumor necrosis factor receptor binding (GO:0005164),Molecular Function: iron ion binding (GO:0005506),Biological Process: immune response (GO:0006955),Molecular Function: electron carrier activity (GO:0009055),Cellular Component: membrane (GO:0016020),Molecular Function: oxidoreductase activity, acting on paired donors, with incorporation or reduction of molecular oxygen (GO:0…	p-coumarate 3-hydroxylase [Cunninghamia lanceolata]	Cytochrome P450 98A2 OS=Glycine max GN=CYP98A2 PE=2 SV=1	hypothetical protein; K09754 coumaroylquinate(coumaroylshikimate) 3'-monooxygenase [EC:1.14.13.36] (A)	Molecular Function: iron ion binding (GO:0005506), Molecular Function: electron carrier activity (GO:0009055), Molecular Function: oxidoreductase activity, acting on paired donors, with incorporation or reduction of molecular oxygen (GO:0016705), Molecular Function: heme binding (GO:0020037), Biological Process: oxidation-reduction process (GO:0055114) Molecular Function: tumor necrosis factor re…	Cytochrome P450
evm.TU.PTG003729L.52	19.488	15.073	24.79	11.766	8.578	9.449	11.447	9.629	11.158	15.82	11.634	10.496	13.128	8.888	19.234	17.282	9.891	10.078	14.426	11.118	10.995	#N/A	Cellular Component: membrane (GO:0016020)	unknown [Picea sitchensis]	Sodium-coupled neutral amino acid transporter 1 OS=Rattus norvegicus GN=Slc38a1 PE=1 SV=1	Transmembrane amino acid transporter family protein isoform 1; K14207 solute carrier family 38 (sodium-coupled neutral amino acid transporter), member 2 (A)	Cellular Component: membrane (GO:0016020) Cellular Component: membrane (GO:0016020)	Transmembrane amino acid transporter protein
evm.TU.PTG002078L.20	89.338	90.587	116.609	48.613	51.183	47.764	45.934	43.368	46.199	54.325	25.053	34.976	46.363	32.691	46.646	16.226	34.824	24.008	52.167	57.469	58.004	10	Cellular Component: phosphatidylinositol 3-kinase complex (GO:0005942),Molecular Function: phosphatidylinositol 3-kinase regulator activity (GO:0035014),Molecular Function: protein dimerization activity (GO:0046983)	PREDICTED: transcription factor FER-LIKE IRON DEFICIENCY-INDUCED TRANSCRIPTION FACTOR-like isoform X1 [Nelumbo nucifera]	Transcription factor FER-LIKE IRON DEFICIENCY-INDUCED TRANSCRIPTION FACTOR OS=Arabidopsis thaliana GN=FIT PE=1 SV=1	Transcription factor AtMYC2, putative (EC:1.3.1.74); K13422 transcription factor MYC2 (A)	Molecular Function: protein dimerization activity (GO:0046983) Cellular Component: phosphatidylinositol 3-kinase complex (GO:0005942), Molecular Function: phosphatidylinositol 3-kinase regulator activity (GO:0035014) Cellular Component: phosphatidylinositol 3-kinase complex (GO:0005942), Molecular Function: phosphatidylinositol 3-kinase regulator activity (GO:0035014) Molecular Function: protein …	Helix-loop-helix DNA-binding domain
evm.TU.PTG000120L.79	75.412	97.81	122.601	42.413	54.596	47.548	72.066	46.82	42.213	80.136	53.455	54.71	51.194	56.665	54.275	53.992	54.252	64.198	51.093	45.388	65.829	2	Biological Process: cell adhesion (GO:0007155),Biological Process: intein-mediated protein splicing (GO:0016539),Biological Process: viral infectious cycle (GO:0019058),Biological Process: viral attachment to host cell (GO:0019062)	unknown [Picea sitchensis]	Protein Asterix OS=Arabidopsis thaliana GN=At5g07960 PE=3 SV=1	NA	Biological Process: cell adhesion (GO:0007155), Biological Process: viral infectious cycle (GO:0019058), Biological Process: viral attachment to host cell (GO:0019062) Biological Process: cell adhesion (GO:0007155), Biological Process: viral infectious cycle (GO:0019058), Biological Process: viral attachment to host cell (GO:0019062) Biological Process: intein-mediated protein splicing (GO:001653…	Uncharacterised protein family (UPF0139)
evm.TU.PTG004624L.9	34.946	57.284	32.783	24.552	21.681	14.812	51.167	14.755	20.608	26.032	9.616	13.715	15.023	16.544	24.384	44.6	29.542	16.733	32.475	20.426	31.634	1	Molecular Function: hydrolase activity, hydrolyzing O-glycosyl compounds (GO:0004553),Molecular Function: nucleoside transmembrane transporter activity (GO:0005337),Biological Process: carbohydrate metabolic process (GO:0005975),Biological Process: transport (GO:0006810),Cellular Component: integral to membrane (GO:0016021)	unknown [Picea sitchensis]	Glucan endo-1,3-beta-glucosidase 11 OS=Arabidopsis thaliana GN=At1g32860 PE=1 SV=1	hypothetical protein; K19891 glucan endo-1,3-beta-glucosidase 1/2/3 [EC:3.2.1.39] (A)	Molecular Function: hydrolase activity, hydrolyzing O-glycosyl compounds (GO:0004553), Biological Process: carbohydrate metabolic process (GO:0005975) Molecular Function: nucleoside transmembrane transporter activity (GO:0005337), Biological Process: transport (GO:0006810), Cellular Component: integral to membrane (GO:0016021) Molecular Function: nucleoside transmembrane transporter activity (GO:…	Glycosyl hydrolases family 17
evm.TU.PTG009017L.26	691.249	1023.83	619.583	442.198	439.158	231.565	875.916	305.924	366.086	419.532	160.046	235.212	216.269	542.071	221.923	596.267	593.402	663.161	436.234	528.206	190.052	1	Molecular Function: cysteine-type endopeptidase inhibitor activity (GO:0004869)	unknown [Picea sitchensis]	Cysteine proteinase inhibitor 3 OS=Arabidopsis thaliana GN=CYS3 PE=2 SV=2	hypothetical protein; K13899 cystatin-C (A)	Molecular Function: cysteine-type endopeptidase inhibitor activity (GO:0004869) Molecular Function: cysteine-type endopeptidase inhibitor activity (GO:0004869) Molecular Function: cysteine-type endopeptidase inhibitor activity (GO:0004869)	Cystatin domain
evm.TU.PTG001159L.8	4.169	3.646	4.533	2.076	2.071	1.721	1.823	3.171	2.734	2.232	2.318	1.078	3.342	2.004	2.97	6.72	1.902	3.074	3.008	2.514	2.011	4	Molecular Function: receptor binding (GO:0005102),Cellular Component: extracellular region (GO:0005576),Biological Process: multicellular organismal development (GO:0007275),Biological Process: Wnt receptor signaling pathway (GO:0016055)	PREDICTED: monoglyceride lipase [Vitis vinifera]	Caffeoylshikimate esterase OS=Arabidopsis thaliana GN=CSE PE=1 SV=1	hypothetical protein; K01054 acylglycerol lipase [EC:3.1.1.23] (A)	Molecular Function: receptor binding (GO:0005102), Cellular Component: extracellular region (GO:0005576), Biological Process: multicellular organismal development (GO:0007275), Biological Process: Wnt receptor signaling pathway (GO:0016055) Molecular Function: receptor binding (GO:0005102), Cellular Component: extracellular region (GO:0005576), Biological Process: multicellular organismal develop…	Alpha/beta hydrolase family
evm.TU.PTG013217L.4	15.84	18.321	17.747	11.979	6.612	5.828	17.91	9.531	10.509	9.781	18.262	9.603	5.769	11.377	18.705	19.162	9.85	8.96	20.583	12.315	12.254	5	Molecular Function: serotonin receptor activity (GO:0004993),Cellular Component: integral to plasma membrane (GO:0005887),Biological Process: G-protein coupled receptor signaling pathway (GO:0007186),Biological Process: synaptic transmission (GO:0007268),Biological Process: feeding behavior (GO:0007631),Biological Process: vasoconstriction (GO:0042310),Biological Process: bone remodeling (GO:0046…	PREDICTED: uncharacterized protein LOC104596562 [Nelumbo nucifera]	NA	NA	Molecular Function: serotonin receptor activity (GO:0004993), Cellular Component: integral to plasma membrane (GO:0005887), Biological Process: G-protein coupled receptor signaling pathway (GO:0007186), Biological Process: synaptic transmission (GO:0007268), Biological Process: feeding behavior (GO:0007631), Biological Process: vasoconstriction (GO:0042310), Biological Process: bone remodeling (G…	zinc-finger of the FCS-type, C2-C2
evm.TU.PTG005737L.31	84.458	98.587	153.299	74.126	40.259	43.769	108.288	30.396	30.418	77.231	49.197	42.799	28.667	36.257	71.545	60.556	93.976	52.102	177.155	48.763	82.021	1	Molecular Function: calcium ion binding (GO:0005509),Molecular Function: protein binding (GO:0005515),Molecular Function: calcium-dependent phospholipid binding (GO:0005544),Cellular Component: extracellular region (GO:0005576),Biological Process: pathogenesis (GO:0009405)	unknown [Picea sitchensis]	Annexin D8 OS=Arabidopsis thaliana GN=ANNAT8 PE=2 SV=2	annexin D5-like; K17095 annexin A7/11 (A)	Molecular Function: calcium ion binding (GO:0005509), Molecular Function: calcium-dependent phospholipid binding (GO:0005544) Molecular Function: calcium ion binding (GO:0005509), Molecular Function: calcium-dependent phospholipid binding (GO:0005544) Molecular Function: calcium ion binding (GO:0005509), Molecular Function: calcium-dependent phospholipid binding (GO:0005544) Molecular Function: c…	Annexin Annexin Annexin Annexin
evm.TU.PTG005876L.12	18.992	19.788	22.178	10.04	6.232	12.235	10.542	4.593	3.854	10.704	14.231	6.451	8.897	4.632	13.636	100.41	4.688	3.342	11.174	11.356	24.022	9	Molecular Function: catalytic activity (GO:0003824),Biological Process: arginine catabolic process (GO:0006527),Biological Process: spermidine biosynthetic process (GO:0008295),Molecular Function: arginine decarboxylase activity (GO:0008792)	putative arginine decarboxylase [Pinus sylvestris]	Arginine decarboxylase 2 OS=Arabidopsis thaliana GN=SPE2 PE=2 SV=1	hypothetical protein; K01583 arginine decarboxylase [EC:4.1.1.19] (A)	Molecular Function: catalytic activity (GO:0003824) Molecular Function: catalytic activity (GO:0003824) Biological Process: arginine catabolic process (GO:0006527), Biological Process: spermidine biosynthetic process (GO:0008295), Molecular Function: arginine decarboxylase activity (GO:0008792) Molecular Function: catalytic activity (GO:0003824) Molecular Function: catalytic activity (GO:0003824)…	Pyridoxal-dependent decarboxylase, pyridoxal binding domain Pyridoxal-dependent decarboxylase, C-terminal sheet domain
evm.TU.PTG003251L.16	3.634	4.053	2.831	1.926	1.517	1.461	0.896	2.529	2.975	2.777	2.223	1.681	4.809	3.549	5.718	0.862	1.404	1.419	1.789	1.764	4.5	8	Molecular Function: nucleotide binding (GO:0000166),Molecular Function: nucleic acid binding (GO:0003676),Molecular Function: aminoacyl-tRNA ligase activity (GO:0004812),Molecular Function: lysine-tRNA ligase activity (GO:0004824),Molecular Function: ATP binding (GO:0005524),Biological Process: tRNA aminoacylation for protein translation (GO:0006418),Biological Process: lysyl-tRNA aminoacylation …	PREDICTED: lysine--tRNA ligase-like isoform X2 [Elaeis guineensis]	Lysine--tRNA ligase OS=Oryza sativa subsp. japonica GN=Os03g0586800 PE=2 SV=1	lysine--tRNA ligase-like; K04567 lysyl-tRNA synthetase, class II [EC:6.1.1.6] (A)	Molecular Function: lysine-tRNA ligase activity (GO:0004824), Molecular Function: ATP binding (GO:0005524), Biological Process: lysyl-tRNA aminoacylation (GO:0006430) Molecular Function: nucleotide binding (GO:0000166), Molecular Function: aminoacyl-tRNA ligase activity (GO:0004812), Molecular Function: ATP binding (GO:0005524), Biological Process: tRNA aminoacylation for protein translation (GO:…	tRNA synthetases class II (D, K and N) tRNA synthetases class II (D, K and N) tRNA synthetases class II (D, K and N) OB-fold nucleic acid binding domain OB-fold nucleic acid binding domain
evm.TU.PTG007327L.18	3761.31	3583.23	7628.9	2379.34	2710.26	1877.9	5817.94	5314.75	3645.78	2625.75	3094.95	2461.37	2600.93	1854.02	2755.91	4519.09	4590.43	4215.34	1650.22	1522.23	3352.6	11	Molecular Function: metal ion binding (GO:0046872)	unknown [Picea sitchensis]	Metallothionein-like protein EMB30 OS=Picea glauca GN=EMB30 PE=3 SV=1	NA	Molecular Function: metal ion binding (GO:0046872) Molecular Function: metal ion binding (GO:0046872)	NA
evm.TU.PTG005025L.42	24.77	22.823	24.966	9.147	9.885	14.584	25.047	14.178	14.208	22.822	9.507	9.9	25.552	28.146	19.474	15.718	24.28	23.701	8.722	10.437	14.671	3	Molecular Function: GTPase activity (GO:0003924),Molecular Function: signal transducer activity (GO:0004871),Biological Process: G-protein coupled receptor signaling pathway (GO:0007186),Molecular Function: guanyl nucleotide binding (GO:0019001),Molecular Function: G-protein beta/gamma-subunit complex binding (GO:0031683)	unknown [Picea sitchensis]	Probable aldo-keto reductase 2 OS=Oryza sativa subsp. japonica GN=Os04g0338000 PE=2 SV=2	probable aldo-keto reductase 2-like; K05275 pyridoxine 4-dehydrogenase [EC:1.1.1.65] (A)	Molecular Function: GTPase activity (GO:0003924), Molecular Function: signal transducer activity (GO:0004871), Biological Process: G-protein coupled receptor signaling pathway (GO:0007186), Molecular Function: guanyl nucleotide binding (GO:0019001), Molecular Function: G-protein beta/gamma-subunit complex binding (GO:0031683) Molecular Function: GTPase activity (GO:0003924), Molecular Function: s…	Aldo/keto reductase family
evm.TU.PTG012861L.30	9.291	10.899	9.036	4.712	5.308	3.213	4.257	11.952	12.788	12.547	16.814	19.34	13.682	20.457	12.921	10.456	12.222	13.089	12.125	13.301	18.137	6	Molecular Function: nucleotide binding (GO:0000166),Molecular Function: calcium ion binding (GO:0005509),Biological Process: homophilic cell adhesion (GO:0007156),Cellular Component: membrane (GO:0016020),Molecular Function: nucleoside-triphosphatase activity (GO:0017111),Molecular Function: ADP binding (GO:0043531)	CC-NBS-LRR resistance-like protein [Pinus lambertiana]	Probable disease resistance protein At4g33300 OS=Arabidopsis thaliana GN=At4g33300 PE=2 SV=3	aquaporin TIP2-1-like; K09873 aquaporin TIP (A)	Molecular Function: calcium ion binding (GO:0005509), Biological Process: homophilic cell adhesion (GO:0007156), Cellular Component: membrane (GO:0016020) Molecular Function: calcium ion binding (GO:0005509), Biological Process: homophilic cell adhesion (GO:0007156), Cellular Component: membrane (GO:0016020) Molecular Function: nucleotide binding (GO:0000166), Molecular Function: nucleoside-triph…	NB-ARC domain
evm.TU.PTG004432L.2	17.015	13.273	17.243	5.778	9.098	6.499	1.342	0.463	0.42	0.451	0.277	0.185	5.941	9.034	5.529	0.352	0.997	0.69	12.732	15.243	13.494	10	Molecular Function: hydrolase activity, hydrolyzing O-glycosyl compounds (GO:0004553),Biological Process: carbohydrate metabolic process (GO:0005975)	unknown [Picea sitchensis]	Alpha-galactosidase OS=Coffea arabica PE=1 SV=1	alpha-galactosidase-like; K07407 alpha-galactosidase [EC:3.2.1.22] (A)	Molecular Function: hydrolase activity, hydrolyzing O-glycosyl compounds (GO:0004553), Biological Process: carbohydrate metabolic process (GO:0005975) Molecular Function: hydrolase activity, hydrolyzing O-glycosyl compounds (GO:0004553), Biological Process: carbohydrate metabolic process (GO:0005975) Molecular Function: hydrolase activity, hydrolyzing O-glycosyl compounds (GO:0004553), Biological…	NA
evm.TU.PTG000450L.1	7.726	4.987	4.18	2.619	2.329	2.489	4.83	3.586	3.842	4.483	3.583	2.616	4.111	2.906	5.509	19.576	3.9	2.001	4.869	5.461	3.22	4	Molecular Function: DNA binding (GO:0003677),Molecular Function: DNA topoisomerase type II (ATP-hydrolyzing) activity (GO:0003918),Molecular Function: protein binding (GO:0005515),Molecular Function: ATP binding (GO:0005524),Biological Process: DNA topological change (GO:0006265)	PREDICTED: guanylate kinase 2-like [Nelumbo nucifera]	Guanylate kinase 1 OS=Arabidopsis thaliana GN=GK-1 PE=1 SV=3	guanylate kinase 2-like; K00942 guanylate kinase [EC:2.7.4.8] (A)	Molecular Function: protein binding (GO:0005515) Molecular Function: protein binding (GO:0005515) Molecular Function: DNA binding (GO:0003677), Molecular Function: DNA topoisomerase type II (ATP-hydrolyzing) activity (GO:0003918), Molecular Function: ATP binding (GO:0005524), Biological Process: DNA topological change (GO:0006265) Molecular Function: DNA binding (GO:0003677), Molecular Function: …	Guanylate kinase Galactose oxidase, central domain Galactose oxidase, central domain
evm.TU.PTG000511L.35	27.618	15.718	34.629	10.072	11.54	12.657	14.261	30.328	39.696	13.928	14.66	14.015	10.522	12.198	15.649	11.28	11.176	12.343	11.28	10.812	32.095	5	Molecular Function: mRNA binding (GO:0003729),Molecular Function: somatostatin receptor activity (GO:0004994),Cellular Component: mRNA cleavage factor complex (GO:0005849),Biological Process: mRNA polyadenylation (GO:0006378),Biological Process: G-protein coupled receptor signaling pathway (GO:0007186),Cellular Component: integral to membrane (GO:0016021)	PREDICTED: pre-mRNA cleavage factor Im 25 kDa subunit 2 [Erythranthe guttatus]	Pre-mRNA cleavage factor Im 25 kDa subunit 2 OS=Arabidopsis thaliana GN=CFIS2 PE=1 SV=1	pre-mRNA cleavage factor Im 25 kDa subunit 2; K14397 cleavage and polyadenylation specificity factor subunit 5 (A)	Molecular Function: mRNA binding (GO:0003729), Cellular Component: mRNA cleavage factor complex (GO:0005849), Biological Process: mRNA polyadenylation (GO:0006378) Molecular Function: somatostatin receptor activity (GO:0004994), Biological Process: G-protein coupled receptor signaling pathway (GO:0007186), Cellular Component: integral to membrane (GO:0016021) Molecular Function: somatostatin rece…	Nucleotide hydrolase
evm.TU.PTG003881L.34	12.221	10.643	11.247	6.246	3.564	5.071	3.601	3.837	3.867	1.477	4.084	3.656	4.197	3.592	6.335	4.759	3.131	2.386	6.819	3.614	4.324	2	NA	unknown [Picea sitchensis]	Protein trichome birefringence-like 36 OS=Arabidopsis thaliana GN=TBL36 PE=2 SV=1	NA	NA	GDSL/SGNH-like Acyl-Esterase family found in Pmr5 and Cas1p PMR5 N terminal Domain
evm.TU.PTG005937L.2	48.149	57.899	49.939	22.408	20.773	24.755	31.648	21.429	24.456	36.403	44.54	37.516	39.012	43.471	44.678	60.856	53.125	49.363	50.476	40.086	34.591	3	Molecular Function: structural constituent of ribosome (GO:0003735),Molecular Function: structural molecule activity (GO:0005198),Cellular Component: intracellular (GO:0005622),Cellular Component: ribosome (GO:0005840),Biological Process: translation (GO:0006412),Cellular Component: viral capsid (GO:0019028),Biological Process: regulation of microtubule polymerization or depolymerization (GO:0031…	unknown [Picea sitchensis]	60S ribosomal protein L3 OS=Oryza sativa subsp. japonica GN=RPL3 PE=2 SV=2	60S ribosomal protein L3; K02925 large subunit ribosomal protein L3e (A)	Molecular Function: structural constituent of ribosome (GO:0003735), Cellular Component: intracellular (GO:0005622), Cellular Component: ribosome (GO:0005840), Biological Process: translation (GO:0006412) Biological Process: regulation of microtubule polymerization or depolymerization (GO:0031110) Biological Process: regulation of microtubule polymerization or depolymerization (GO:0031110) Molecu…	Ribosomal protein L3
evm.TU.PTG000802L.28	490.316	254.137	716.482	203.299	206.484	221.521	83.707	261.097	328.544	1541.6	62.956	118.141	110.588	607.518	158.875	123.63	55.455	113.475	334.909	617.311	830.737	6	Molecular Function: sequence-specific DNA binding transcription factor activity (GO:0003700),Cellular Component: nucleus (GO:0005634),Biological Process: regulation of transcription, DNA-dependent (GO:0006355)	NA	NA	NA	Molecular Function: sequence-specific DNA binding transcription factor activity (GO:0003700), Cellular Component: nucleus (GO:0005634), Biological Process: regulation of transcription, DNA-dependent (GO:0006355) Molecular Function: sequence-specific DNA binding transcription factor activity (GO:0003700), Cellular Component: nucleus (GO:0005634), Biological Process: regulation of transcription, DN…	NA
evm.TU.PTG010766L.23	22.321	11.751	10.84	6.415	7.798	5.128	7.583	12.355	7.668	5.978	7.688	9.699	20.06	7.865	11.742	24.6	11.38	6.423	5.837	10.468	10.309	4	Molecular Function: iron ion binding (GO:0005506),Molecular Function: oxidoreductase activity (GO:0016491),Molecular Function: oxidoreductase activity, acting on paired donors, with incorporation or reduction of molecular oxygen, 2-oxoglutarate as one donor, and incorporation of one atom each of oxygen into both donors (GO:0016706),Biological Process: oxidation-reduction process (GO:0055114)	putative epoxidase [Taxus baccata]	Gibberellin 3-beta-dioxygenase 4 OS=Arabidopsis thaliana GN=GA3OX4 PE=1 SV=1	GMP synthase; K01951 GMP synthase (glutamine-hydrolysing) [EC:6.3.5.2] (A)	Molecular Function: oxidoreductase activity (GO:0016491), Molecular Function: oxidoreductase activity, acting on paired donors, with incorporation or reduction of molecular oxygen, 2-oxoglutarate as one donor, and incorporation of one atom each of oxygen into both donors (GO:0016706), Biological Process: oxidation-reduction process (GO:0055114) Molecular Function: oxidoreductase activity (GO:0016…	2OG-Fe(II) oxygenase superfamily non-haem dioxygenase in morphine synthesis N-terminal
evm.TU.PTG009377L.12	233.544	291.087	214.442	92.416	90.702	134.629	159.539	193.897	216.214	53.333	412.041	350.486	122.37	290.698	263.395	117.817	140.699	22.322	210.294	109.625	230.365	6	Biological Process: lipid transport (GO:0006869),Molecular Function: lipid binding (GO:0008289)	unknown [Picea sitchensis]	Non-specific lipid-transfer protein OS=Cicer arietinum PE=3 SV=1	NA	Biological Process: lipid transport (GO:0006869), Molecular Function: lipid binding (GO:0008289) Biological Process: lipid transport (GO:0006869), Molecular Function: lipid binding (GO:0008289) Biological Process: lipid transport (GO:0006869), Molecular Function: lipid binding (GO:0008289) Biological Process: lipid transport (GO:0006869), Molecular Function: lipid binding (GO:0008289) Biological …	Protease inhibitor/seed storage/LTP family
evm.TU.PTG008184L.40	34.181	30.963	51.055	16.181	12.261	21.042	18.856	20.95	15.097	20.132	30.685	25.86	21.242	14.203	25.823	18.885	19.475	23.598	32.755	20.528	25.21	5	Biological Process: chemotaxis (GO:0006935),Biological Process: G-protein coupled receptor signaling pathway (GO:0007186),Cellular Component: integral to membrane (GO:0016021),Molecular Function: C-X-C chemokine receptor activity (GO:0016494)	unknown [Picea sitchensis]	Aldo-keto reductase family 4 member C9 OS=Arabidopsis thaliana GN=AKR4C9 PE=1 SV=1	methylecgonone reductase-like; K00011 aldehyde reductase [EC:1.1.1.21] (A)	Biological Process: chemotaxis (GO:0006935), Biological Process: G-protein coupled receptor signaling pathway (GO:0007186), Cellular Component: integral to membrane (GO:0016021), Molecular Function: C-X-C chemokine receptor activity (GO:0016494) Biological Process: chemotaxis (GO:0006935), Biological Process: G-protein coupled receptor signaling pathway (GO:0007186), Cellular Component: integral …	Aldo/keto reductase family
evm.TU.PTG000802L.33	909.437	467.849	1323.5	369.483	379.9	400.954	159.208	498.96	616.151	2839.09	117.27	225.355	204.377	1141	291.916	221.649	101.467	204.302	619.983	1100.14	1559.72	6	Molecular Function: peroxidase activity (GO:0004601),Biological Process: response to oxidative stress (GO:0006979),Molecular Function: heme binding (GO:0020037),Biological Process: oxidation-reduction process (GO:0055114)	NA	NA	NA	Molecular Function: peroxidase activity (GO:0004601), Biological Process: response to oxidative stress (GO:0006979), Molecular Function: heme binding (GO:0020037), Biological Process: oxidation-reduction process (GO:0055114) Molecular Function: peroxidase activity (GO:0004601), Biological Process: response to oxidative stress (GO:0006979), Molecular Function: heme binding (GO:0020037), Biological…	NA
evm.TU.PTG008258L.32	17.733	9.489	20.56	6.646	7.216	6.443	13.488	19.461	22.101	14.275	17.555	21.651	12	16.949	8.031	17.404	18.164	14.846	19.365	16.751	26.651	5	NA	unknown [Picea sitchensis]	Caffeoylshikimate esterase OS=Arabidopsis thaliana GN=CSE PE=1 SV=1	caffeoylshikimate esterase; K01054 acylglycerol lipase [EC:3.1.1.23] (A)	NA	Alpha/beta hydrolase family
evm.TU.PTG002257L.70	9.026	4.481	9.345	3.567	3.557	2.396	6.341	4.085	3.073	7.573	5.885	5.089	9.518	4.841	6.922	1.288	0.67	0.951	12.905	7.409	0.947	6	Biological Process: cell adhesion (GO:0007155)	PREDICTED: uncharacterized protein LOC18438387 [Amborella trichopoda]	NA	NA	Biological Process: cell adhesion (GO:0007155) Biological Process: cell adhesion (GO:0007155)	Root cap
evm.TU.PTG006483L.33	15.537	18.098	19.235	10.731	7.392	3.865	2.962	4.412	4.032	4.013	12.327	9.866	11.301	8.981	16.341	13.789	12.211	9.307	9.758	3.687	4.922	3	Molecular Function: purinergic nucleotide receptor activity (GO:0001614),Molecular Function: ion channel activity (GO:0005216),Molecular Function: ATP binding (GO:0005524),Biological Process: ion transport (GO:0006811),Cellular Component: membrane (GO:0016020)	unknown [Picea sitchensis]	NA	alpha/beta hydrolase domain-containing protein 11; K13703 abhydrolase domain-containing protein 11 (A)	Molecular Function: purinergic nucleotide receptor activity (GO:0001614), Molecular Function: ion channel activity (GO:0005216), Molecular Function: ATP binding (GO:0005524), Biological Process: ion transport (GO:0006811), Cellular Component: membrane (GO:0016020) Molecular Function: purinergic nucleotide receptor activity (GO:0001614), Molecular Function: ion channel activity (GO:0005216), Molec…	Alpha/beta hydrolase family
evm.TU.PTG001111L.30	13.121	11.536	9.844	5.876	5.327	3.151	9.386	4.268	4.669	3.437	5.542	5.667	3.879	5.982	3.486	7.825	4.008	2.238	3.576	10.569	6.976	1	Molecular Function: ATP binding (GO:0005524),Molecular Function: peptide transporter activity (GO:0015197),Biological Process: peptide transport (GO:0015833),Cellular Component: membrane (GO:0016020)	NA	NA	NA	Molecular Function: ATP binding (GO:0005524), Molecular Function: peptide transporter activity (GO:0015197), Biological Process: peptide transport (GO:0015833), Cellular Component: membrane (GO:0016020) Molecular Function: ATP binding (GO:0005524), Molecular Function: peptide transporter activity (GO:0015197), Biological Process: peptide transport (GO:0015833), Cellular Component: membrane (GO:00…	NA
evm.TU.PTG002341L.15	28.695	29.808	40.675	10.675	12.98	16.864	6.033	25.844	24.712	25.357	17.652	14.077	21.004	15.231	25.104	26.949	24.871	28.2	28.683	22.755	44.714	4	NA	PREDICTED: thylakoid lumenal 17.9 kDa protein, chloroplastic [Populus euphratica]	Thylakoid lumenal 17.9 kDa protein, chloroplastic OS=Arabidopsis thaliana GN=At4g24930 PE=1 SV=1	NA	NA	NA
evm.TU.PTG001566L.6	27.274	35.112	58.562	16.732	11.596	20.84	29.438	9.094	8.984	21.368	13.113	11.686	4.174	7.921	14.684	17.933	17.381	9.609	68.693	9.756	35.55	1	Molecular Function: zinc ion binding (GO:0008270),Cellular Component: integral to membrane (GO:0016021),Molecular Function: oxidoreductase activity (GO:0016491),Molecular Function: transferase activity, transferring acyl groups other than amino-acyl groups (GO:0016747),Biological Process: oxidation-reduction process (GO:0055114)	unknown [Picea sitchensis]	Quinone oxidoreductase-like protein At1g23740, chloroplastic OS=Arabidopsis thaliana GN=At1g23740 PE=2 SV=2	2-methylene-furan-3-one reductase-like; K18980 2-methylene-furan-3-one reductase [EC:1.3.1.105] (A)	Molecular Function: zinc ion binding (GO:0008270), Molecular Function: oxidoreductase activity (GO:0016491), Biological Process: oxidation-reduction process (GO:0055114) Molecular Function: oxidoreductase activity (GO:0016491), Molecular Function: transferase activity, transferring acyl groups other than amino-acyl groups (GO:0016747) Molecular Function: oxidoreductase activity (GO:0016491), Biol…	Zinc-binding dehydrogenase Alcohol dehydrogenase GroES-like domain
evm.TU.PTG001984L.31	56.88	32.025	55.73	16.109	15.111	26.803	33.86	20.629	23.864	14.457	37.605	24.043	44.396	17.261	47.598	548.568	71.195	57.971	29.5	38.759	9.814	9	Molecular Function: prostaglandin F receptor activity (GO:0004958),Molecular Function: protein binding (GO:0005515),Biological Process: G-protein coupled receptor signaling pathway (GO:0007186),Cellular Component: integral to membrane (GO:0016021)	GST [Ginkgo biloba]	Glutathione S-transferase U19 OS=Arabidopsis thaliana GN=GSTU19 PE=2 SV=1	hypothetical protein; K00799 glutathione S-transferase [EC:2.5.1.18] (A)	Molecular Function: prostaglandin F receptor activity (GO:0004958), Biological Process: G-protein coupled receptor signaling pathway (GO:0007186), Cellular Component: integral to membrane (GO:0016021) Molecular Function: prostaglandin F receptor activity (GO:0004958), Biological Process: G-protein coupled receptor signaling pathway (GO:0007186), Cellular Component: integral to membrane (GO:001602…	Glutathione S-transferase, N-terminal domain Glutathione S-transferase, C-terminal domain
evm.TU.PTG000400L.79	66.471	39.185	53.83	13.218	26.824	22.295	44.087	30.085	48.556	44.588	26.319	49.178	85.837	67.139	112.285	154.287	70.34	26.415	20.715	43.369	23.002	3	Molecular Function: voltage-gated calcium channel activity (GO:0005245),Cellular Component: voltage-gated calcium channel complex (GO:0005891),Biological Process: calcium ion transmembrane transport (GO:0070588)	zinc ABC transporter ATPase [Morganella morganii]	NA	NA	Molecular Function: voltage-gated calcium channel activity (GO:0005245), Cellular Component: voltage-gated calcium channel complex (GO:0005891), Biological Process: calcium ion transmembrane transport (GO:0070588) Molecular Function: voltage-gated calcium channel activity (GO:0005245), Cellular Component: voltage-gated calcium channel complex (GO:0005891), Biological Process: calcium ion transmem…	NA
evm.TU.PTG006557L.47	221.321	238.014	241.326	52.056	82.674	136.388	0	200.782	160.057	274.28	120.373	209.103	87.834	48.446	68.04	314.915	591.111	629.662	136.555	157.979	268.54	5	Molecular Function: ubiquinol-cytochrome-c reductase activity (GO:0008121),Cellular Component: membrane (GO:0016020),Biological Process: oxidation-reduction process (GO:0055114)	unknown [Picea sitchensis]	Snakin-2 OS=Solanum tuberosum GN=SN2 PE=1 SV=1	uncharacterized LOC104608881; K03860 phosphatidylinositol glycan, class Q (A)	Molecular Function: ubiquinol-cytochrome-c reductase activity (GO:0008121), Cellular Component: membrane (GO:0016020), Biological Process: oxidation-reduction process (GO:0055114) Molecular Function: ubiquinol-cytochrome-c reductase activity (GO:0008121), Cellular Component: membrane (GO:0016020), Biological Process: oxidation-reduction process (GO:0055114)	Gibberellin regulated protein
evm.TU.PTG003466L.60	2.409	2.201	1.899	1.157	0.546	0.813	0.403	1.529	1.624	0.256	1.777	0.792	1.263	0.597	1.178	1.512	1.108	1.339	2.094	1.4	1.436	1	Molecular Function: metalloendopeptidase activity (GO:0004222),Biological Process: proteolysis (GO:0006508),Biological Process: pathogenesis (GO:0009405)	PREDICTED: transcription factor 20-like [Oryzias latipes]	Histone-lysine N-methyltransferase trithorax OS=Drosophila virilis GN=trx PE=3 SV=1	histone-lysine N-methyltransferase trithorax; K09186 histone-lysine N-methyltransferase MLL1 [EC:2.1.1.43] (A)	Molecular Function: metalloendopeptidase activity (GO:0004222), Biological Process: proteolysis (GO:0006508), Biological Process: pathogenesis (GO:0009405) Molecular Function: metalloendopeptidase activity (GO:0004222), Biological Process: proteolysis (GO:0006508), Biological Process: pathogenesis (GO:0009405)	PHD-like zinc-binding domain
evm.TU.PTG015443L.10	68.262	18.427	51.068	16.594	18.343	17.058	18.455	67.371	62.47	19.886	21.834	22.792	24.256	26.442	22.607	12.145	20.316	20.207	31.831	78.649	18.6	4	Molecular Function: protein kinase activity (GO:0004672),Molecular Function: protein tyrosine kinase activity (GO:0004713),Molecular Function: ATP binding (GO:0005524),Biological Process: protein phosphorylation (GO:0006468),Biological Process: signal transduction (GO:0007165)	unknown [Picea sitchensis]	CBL-interacting protein kinase 5 OS=Oryza sativa subsp. japonica GN=CIPK5 PE=2 SV=1	CIPK16; CBL-interacting protein kinase 16; K07198 5'-AMP-activated protein kinase, catalytic alpha subunit [EC:2.7.11.11] (A)	Molecular Function: protein kinase activity (GO:0004672), Molecular Function: ATP binding (GO:0005524), Biological Process: protein phosphorylation (GO:0006468) Biological Process: signal transduction (GO:0007165) Molecular Function: protein kinase activity (GO:0004672), Biological Process: protein phosphorylation (GO:0006468) Molecular Function: protein kinase activity (GO:0004672), Biological P…	Protein kinase domain NAF domain
evm.TU.PTG016229L.1	13.884	7.135	8.189	2.985	4.561	2.915	20.744	21.451	26.665	13.914	6.982	8.831	19.977	19.992	25.538	2.439	14.828	12.856	20.318	27.481	34.07	4	Molecular Function: aspartic-type endopeptidase activity (GO:0004190),Molecular Function: hydrolase activity, hydrolyzing O-glycosyl compounds (GO:0004553),Cellular Component: cell wall (GO:0005618),Biological Process: carbohydrate metabolic process (GO:0005975),Biological Process: cellular glucan metabolic process (GO:0006073),Biological Process: proteolysis (GO:0006508),Molecular Function: xylo…	PREDICTED: probable xyloglucan endotransglucosylase/hydrolase protein 31 [Eucalyptus grandis]	Probable xyloglucan endotransglucosylase/hydrolase protein 32 OS=Arabidopsis thaliana GN=XTH32 PE=2 SV=1	probable xyloglucan endotransglucosylase/hydrolase protein 31; K08235 xyloglucan:xyloglucosyl transferase [EC:2.4.1.207] (A)	Molecular Function: hydrolase activity, hydrolyzing O-glycosyl compounds (GO:0004553), Biological Process: carbohydrate metabolic process (GO:0005975) Cellular Component: cell wall (GO:0005618), Biological Process: cellular glucan metabolic process (GO:0006073), Molecular Function: xyloglucan:xyloglucosyl transferase activity (GO:0016762), Cellular Component: apoplast (GO:0048046) Molecular Funct…	Glycosyl hydrolases family 16 Xyloglucan endo-transglycosylase (XET) C-terminus
evm.TU.PTG019558L.2	28.488	22.79	37.068	11.17	15.647	4.558	19.436	27.802	22.021	17.833	7.702	13.044	59.588	11.229	21.569	41.401	25.121	30.426	10.744	18.153	25.69	4	Molecular Function: chitinase activity (GO:0004568),Cellular Component: intracellular (GO:0005622),Biological Process: chitin catabolic process (GO:0006032),Biological Process: metabolic process (GO:0008152),Molecular Function: kinase activity (GO:0016301),Biological Process: phosphorylation (GO:0016310),Molecular Function: phosphotransferase activity, carboxyl group as acceptor (GO:0016774),Biol…	class IV chitinase [Cryptomeria japonica]	Chitinase 5 OS=Oryza sativa subsp. japonica GN=Cht5 PE=2 SV=1	endochitinase A-like; K01183 chitinase [EC:3.2.1.14] (A)	Cellular Component: intracellular (GO:0005622), Biological Process: metabolic process (GO:0008152), Molecular Function: kinase activity (GO:0016301), Biological Process: phosphorylation (GO:0016310), Molecular Function: phosphotransferase activity, carboxyl group as acceptor (GO:0016774) Cellular Component: intracellular (GO:0005622), Biological Process: metabolic process (GO:0008152), Molecular …	Chitinase class I
evm.TU.PTG004314L.18	1.62	0.976	2.244	0.48	0.516	0.708	0.913	1.061	1.011	0.338	3.663	3.711	0.341	0.707	0.424	0.414	0.137	0.304	0.268	0.6	1.007	6	Molecular Function: protein binding (GO:0005515),Biological Process: cellular amino acid metabolic process (GO:0006520),Biological Process: signal transduction (GO:0007165),Molecular Function: carboxy-lyase activity (GO:0016831),Molecular Function: ADP binding (GO:0043531)	putative TIR-NBS-LRR protein [Pinus monticola]	TMV resistance protein N OS=Nicotiana glutinosa GN=N PE=1 SV=1	TMV resistance protein N-like; K19613 leucine-rich repeat protein SHOC2 (A)	Molecular Function: protein binding (GO:0005515), Biological Process: signal transduction (GO:0007165) Molecular Function: ADP binding (GO:0043531) Molecular Function: protein binding (GO:0005515), Biological Process: signal transduction (GO:0007165) Molecular Function: protein binding (GO:0005515) Molecular Function: protein binding (GO:0005515) Molecular Function: protein binding (GO:0005515), …	NB-ARC domain TIR domain Leucine Rich Repeat Leucine Rich Repeat
evm.TU.PTG004650L.20	55.571	19.487	60.676	13.363	17.565	16.688	61.956	38.344	35.205	66.04	41.946	48.774	27.812	20.97	16.663	26.284	38.25	39.435	34.455	26.094	43.372	5	Molecular Function: protein binding (GO:0005515),Cellular Component: connexon complex (GO:0005922),Biological Process: cell communication (GO:0007154)	unknown [Picea sitchensis]	Lipoxygenase homology domain-containing protein 1 OS=Mus musculus GN=Loxhd1 PE=2 SV=1	arachidonate 5-lipoxygenase-like; K00461 arachidonate 5-lipoxygenase [EC:1.13.11.34] (A)	Cellular Component: connexon complex (GO:0005922), Biological Process: cell communication (GO:0007154) Cellular Component: connexon complex (GO:0005922), Biological Process: cell communication (GO:0007154) Molecular Function: protein binding (GO:0005515) Molecular Function: protein binding (GO:0005515)	PLAT/LH2 domain
evm.TU.PTG001984L.30	61.812	37.653	70.361	16.886	17.64	24.773	39.724	36.708	39.357	17.588	58.454	37.054	62.725	20.559	74.886	672.412	83.552	60.543	40.32	57.51	10.748	9	Molecular Function: glutathione transferase activity (GO:0004364),Molecular Function: protein binding (GO:0005515),Cellular Component: cytoplasm (GO:0005737),Biological Process: metabolic process (GO:0008152)	tau class glutathione S-transferase [Glycine max]	Probable glutathione S-transferase OS=Nicotiana tabacum PE=2 SV=1	hypothetical protein; K00799 glutathione S-transferase [EC:2.5.1.18] (A)	Molecular Function: glutathione transferase activity (GO:0004364), Cellular Component: cytoplasm (GO:0005737), Biological Process: metabolic process (GO:0008152) Molecular Function: glutathione transferase activity (GO:0004364), Cellular Component: cytoplasm (GO:0005737), Biological Process: metabolic process (GO:0008152) Molecular Function: protein binding (GO:0005515) Molecular Function: protei…	Glutathione S-transferase, N-terminal domain Glutathione S-transferase, C-terminal domain
evm.TU.PTG000976L.34	24.857	31.339	39.236	9.197	10.24	13.755	20.646	11.984	12.323	29.34	12.38	10.348	17.228	7.249	19.812	24.653	19.681	19.543	13.853	16.96	16.549	3	Cellular Component: membrane (GO:0016020)	hypothetical protein EUGRSUZ_J00924, partial [Eucalyptus grandis]	Ubiquitin-like protein 5 OS=Arabidopsis thaliana GN=UBL5 PE=3 SV=1	Os11g0145400; Similar to GRF zinc finger family protein.; K13113 ubiquitin-like protein 5 (A)	Cellular Component: membrane (GO:0016020) Cellular Component: membrane (GO:0016020)	NA
evm.TU.PTG009373L.13	4.176	1.531	3.362	1.461	0.839	0.82	1.424	1.856	1.9	1.399	1.825	1.58	1.318	1.112	1.866	8.218	1.813	1.763	2.699	1.901	1.445	5	Molecular Function: microtubule motor activity (GO:0003777),Molecular Function: glucagon receptor activity (GO:0004967),Molecular Function: ATP binding (GO:0005524),Cellular Component: kinesin complex (GO:0005871),Biological Process: microtubule-based movement (GO:0007018),Biological Process: G-protein coupled receptor signaling pathway (GO:0007186),Molecular Function: microtubule binding (GO:000…	PREDICTED: kinesin-like protein KIFC3 [Amborella trichopoda]	Kinesin-2 OS=Arabidopsis thaliana GN=ATK2 PE=2 SV=1	kinesin-like protein KIFC3; K10406 kinesin family member C2/C3 (A)	Molecular Function: microtubule motor activity (GO:0003777), Molecular Function: ATP binding (GO:0005524), Biological Process: microtubule-based movement (GO:0007018), Molecular Function: microtubule binding (GO:0008017) Molecular Function: microtubule motor activity (GO:0003777), Molecular Function: ATP binding (GO:0005524), Biological Process: microtubule-based movement (GO:0007018), Molecular …	Kinesin motor domain
evm.TU.PTG016904L.1	8.349	8.6	8.849	3.652	2.942	2.126	8.299	12.056	13.268	0.232	9.31	10.34	2.72	8.695	3.885	11.533	15.527	32.853	6.01	6.809	3.524	11	Molecular Function: peroxidase activity (GO:0004601),Molecular Function: iron ion binding (GO:0005506),Biological Process: response to oxidative stress (GO:0006979),Molecular Function: oxidoreductase activity (GO:0016491),Molecular Function: heme binding (GO:0020037),Biological Process: oxidation-reduction process (GO:0055114)	PREDICTED: peroxidase 43 [Amborella trichopoda]	Peroxidase 43 OS=Arabidopsis thaliana GN=PER43 PE=3 SV=2	peroxidase 43; K00430 peroxidase [EC:1.11.1.7] (A)	Molecular Function: peroxidase activity (GO:0004601), Biological Process: response to oxidative stress (GO:0006979), Molecular Function: heme binding (GO:0020037), Biological Process: oxidation-reduction process (GO:0055114) Molecular Function: iron ion binding (GO:0005506), Molecular Function: oxidoreductase activity (GO:0016491), Biological Process: oxidation-reduction process (GO:0055114) Mole…	Peroxidase
evm.TU.PTG004410L.9	21.388	20.568	38.493	6.718	11.909	8.205	20.79	15.412	12.994	51.88	15.763	21.376	12.596	16.233	14.344	32.416	32.908	25.282	22.507	21.44	21.959	5	Molecular Function: prostaglandin receptor activity (GO:0004955),Biological Process: G-protein coupled receptor signaling pathway (GO:0007186),Cellular Component: integral to membrane (GO:0016021),Molecular Function: transmembrane transporter activity (GO:0022857),Biological Process: transmembrane transport (GO:0055085)	unknown [Picea sitchensis]	Sugar transporter ERD6-like 5 OS=Arabidopsis thaliana GN=At1g54730 PE=2 SV=2	sugar transporter ERD6-like 5; K08145 MFS transporter, SP family, solute carrier family 2 (facilitated glucose transporter), member 8 (A)	Molecular Function: prostaglandin receptor activity (GO:0004955), Biological Process: G-protein coupled receptor signaling pathway (GO:0007186), Cellular Component: integral to membrane (GO:0016021) Molecular Function: prostaglandin receptor activity (GO:0004955), Biological Process: G-protein coupled receptor signaling pathway (GO:0007186), Cellular Component: integral to membrane (GO:0016021) C…	Sugar (and other) transporter
evm.TU.PTG004432L.4	4.549	2.49	7.725	1.31	1.9	1.625	3.153	3.623	2.592	4.988	2.353	3.114	3.664	3.222	4.403	10.563	4.569	5.777	4.214	4.436	7.266	4	Molecular Function: hydrolase activity, hydrolyzing O-glycosyl compounds (GO:0004553),Molecular Function: alpha-galactosidase activity (GO:0004557),Biological Process: carbohydrate metabolic process (GO:0005975)	unknown [Picea sitchensis]	Alpha-galactosidase OS=Cyamopsis tetragonoloba PE=1 SV=1	alpha-galactosidase-like; K07407 alpha-galactosidase [EC:3.2.1.22] (A)	Molecular Function: alpha-galactosidase activity (GO:0004557), Biological Process: carbohydrate metabolic process (GO:0005975) Molecular Function: alpha-galactosidase activity (GO:0004557), Biological Process: carbohydrate metabolic process (GO:0005975) Molecular Function: hydrolase activity, hydrolyzing O-glycosyl compounds (GO:0004553), Biological Process: carbohydrate metabolic process (GO:000…	Melibiase
evm.TU.PTG002730L.8	13.895	17.806	11.798	2.979	4.361	6.715	11.943	2.025	3.207	3.826	12.197	14.111	10.584	7.392	10.103	15.987	11.973	13.274	11.061	14.357	6.763	3	Molecular Function: 3-isopropylmalate dehydratase activity (GO:0003861),Molecular Function: inorganic anion exchanger activity (GO:0005452),Biological Process: anion transport (GO:0006820),Biological Process: metabolic process (GO:0008152),Biological Process: leucine biosynthetic process (GO:0009098),Cellular Component: 3-isopropylmalate dehydratase complex (GO:0009316),Cellular Component: membra…	unknown [Picea sitchensis]	3-isopropylmalate dehydratase small subunit 3 OS=Arabidopsis thaliana GN=At2g43090 PE=1 SV=1	3-isopropylmalate dehydratase small subunit 3-like; K01704 3-isopropylmalate/(R)-2-methylmalate dehydratase small subunit [EC:4.2.1.33 4.2.1.35] (A)	Biological Process: metabolic process (GO:0008152) Molecular Function: inorganic anion exchanger activity (GO:0005452), Biological Process: anion transport (GO:0006820), Cellular Component: membrane (GO:0016020) Molecular Function: inorganic anion exchanger activity (GO:0005452), Biological Process: anion transport (GO:0006820), Cellular Component: membrane (GO:0016020) Molecular Function: 3-isop…	Aconitase C-terminal domain
evm.TU.PTG000115L.11	15.068	10.176	10.359	3.478	2.713	5.202	6.197	8.782	7.266	1.091	9.098	7.646	0.881	0.878	0.728	12.779	9.544	3.69	10.78	8.357	5.905	5	Molecular Function: protein kinase activity (GO:0004672),Molecular Function: protein tyrosine kinase activity (GO:0004713),Molecular Function: GTPase activator activity (GO:0005096),Molecular Function: protein binding (GO:0005515),Molecular Function: ATP binding (GO:0005524),Biological Process: protein phosphorylation (GO:0006468),Biological Process: negative regulation of TOR signaling cascade (…	PREDICTED: putative receptor-like protein kinase At3g47110 [Musa acuminata subsp. malaccensis]	LRR receptor-like serine/threonine-protein kinase FLS2 OS=Arabidopsis thaliana GN=FLS2 PE=1 SV=1	Leucine-rich repeat protein kinase family protein, putative; K13420 LRR receptor-like serine/threonine-protein kinase FLS2 [EC:2.7.11.1] (A)	Molecular Function: protein binding (GO:0005515) Molecular Function: protein binding (GO:0005515) Molecular Function: protein binding (GO:0005515) Molecular Function: protein binding (GO:0005515) Molecular Function: protein binding (GO:0005515) Molecular Function: protein kinase activity (GO:0004672), Biological Process: protein phosphorylation (GO:0006468) Molecular Function: protein kinase acti…	Leucine rich repeat Leucine rich repeat Leucine rich repeat Leucine rich repeat Leucine rich repeat Leucine rich repeat Leucine Rich Repeat Leucine Rich Repeat Leucine Rich Repeat Leucine Rich Repeat Leucine Rich Repeat Protein tyrosine kinase Leucine rich repeat N-terminal domain
evm.TU.PTG009445L.1	14.25	5.452	8.847	2.264	3.905	2.942	5.298	17.43	14.13	23.437	5.135	2.122	7.68	11.705	6.731	0.912	1.987	2.435	13.222	25.362	26.874	6	Molecular Function: hydrolase activity, hydrolyzing O-glycosyl compounds (GO:0004553),Biological Process: carbohydrate metabolic process (GO:0005975),Biological Process: cation transport (GO:0006812),Cellular Component: integral to membrane (GO:0016021),Molecular Function: cation-transporting ATPase activity (GO:0019829)	unknown [Picea sitchensis]	Probable xyloglucan endotransglucosylase/hydrolase protein 32 OS=Arabidopsis thaliana GN=XTH32 PE=2 SV=1	probable xyloglucan endotransglucosylase/hydrolase protein 31; K08235 xyloglucan:xyloglucosyl transferase [EC:2.4.1.207] (A)	Biological Process: cation transport (GO:0006812), Cellular Component: integral to membrane (GO:0016021), Molecular Function: cation-transporting ATPase activity (GO:0019829) Biological Process: cation transport (GO:0006812), Cellular Component: integral to membrane (GO:0016021), Molecular Function: cation-transporting ATPase activity (GO:0019829) Molecular Function: hydrolase activity, hydrolyzi…	Glycosyl hydrolases family 16
evm.TU.PTG006705L.44	1.562	1.171	1.687	0.362	0.518	0.523	0.46	1.774	2.474	0.514	0.927	0.474	0.258	0.907	0.147	0.987	0.6	1.254	0.271	0.402	0.736	5	Molecular Function: C-8 sterol isomerase activity (GO:0000247),Molecular Function: voltage-gated potassium channel activity (GO:0005249),Cellular Component: endoplasmic reticulum (GO:0005783),Biological Process: ergosterol biosynthetic process (GO:0006696),Biological Process: potassium ion transport (GO:0006813),Cellular Component: voltage-gated potassium channel complex (GO:0008076)	PREDICTED: sigma non-opioid intracellular receptor 1 [Nelumbo nucifera]	Sigma non-opioid intracellular receptor 1 OS=Danio rerio GN=sigmar1 PE=2 SV=1	hypothetical protein; K09829 C-8 sterol isomerase [EC:5.-.-.-] (A)	Molecular Function: C-8 sterol isomerase activity (GO:0000247), Cellular Component: endoplasmic reticulum (GO:0005783), Biological Process: ergosterol biosynthetic process (GO:0006696) Molecular Function: voltage-gated potassium channel activity (GO:0005249), Biological Process: potassium ion transport (GO:0006813), Cellular Component: voltage-gated potassium channel complex (GO:0008076) Molecula…	ERG2 and Sigma1 receptor like protein
evm.TU.PTG000617L.33	14.999	4.797	9.971	2.138	3.47	3.807	3.706	4.36	3.306	4.389	4.626	4.773	5.355	7.045	4.897	13.213	9.958	12.622	6.132	8.414	5.952	9	Biological Process: G-protein coupled receptor signaling pathway (GO:0007186),Cellular Component: integral to membrane (GO:0016021),Molecular Function: hydrolase activity (GO:0016787),Molecular Function: sphingosine-1-phosphate receptor activity (GO:0038036)	PREDICTED: purple acid phosphatase 2 [Amborella trichopoda]	Purple acid phosphatase 2 OS=Ipomoea batatas GN=PAP2 PE=1 SV=1	acid phosphatase (EC:3.1.3.2); K01078 acid phosphatase [EC:3.1.3.2] (A)	Biological Process: G-protein coupled receptor signaling pathway (GO:0007186), Cellular Component: integral to membrane (GO:0016021), Molecular Function: sphingosine-1-phosphate receptor activity (GO:0038036) Biological Process: G-protein coupled receptor signaling pathway (GO:0007186), Cellular Component: integral to membrane (GO:0016021), Molecular Function: sphingosine-1-phosphate receptor act…	Calcineurin-like phosphoesterase Iron/zinc purple acid phosphatase-like protein C
evm.TU.PTG001315L.51	236.49	112.743	260.228	68.216	96.133	27.646	123.389	211.005	235.012	152.728	60.824	103.502	443.597	77.611	226.975	254.218	182	164.173	59.493	172.91	167.36	4	Molecular Function: chitinase activity (GO:0004568),Molecular Function: voltage-gated potassium channel activity (GO:0005249),Biological Process: chitin catabolic process (GO:0006032),Biological Process: potassium ion transport (GO:0006813),Cellular Component: voltage-gated potassium channel complex (GO:0008076),Biological Process: cell wall macromolecule catabolic process (GO:0016998)	class IV chitinase [Cryptomeria japonica]	Chitinase 5 OS=Oryza sativa subsp. japonica GN=Cht5 PE=2 SV=1	endochitinase A-like; K01183 chitinase [EC:3.2.1.14] (A)	Molecular Function: voltage-gated potassium channel activity (GO:0005249), Biological Process: potassium ion transport (GO:0006813), Cellular Component: voltage-gated potassium channel complex (GO:0008076) Molecular Function: voltage-gated potassium channel activity (GO:0005249), Biological Process: potassium ion transport (GO:0006813), Cellular Component: voltage-gated potassium channel complex …	Chitinase class I
evm.TU.PTG009124L.1	44.294	19.659	63.228	20.139	8.041	11.683	49.018	5.094	6.497	27.697	13.279	10.62	6.421	4.23	11.46	275.854	33.799	10.818	141.128	12.289	14.689	5	NA	unknown [Picea sitchensis]	Fructokinase-2 OS=Solanum lycopersicum GN=FRK2 PE=2 SV=2	fructokinase-1-like; K00847 fructokinase [EC:2.7.1.4] (A)	NA	pfkB family carbohydrate kinase
evm.TU.PTG000063L.41	5.151	7.406	3.109	2.357	0.899	1.648	7.282	1.054	1.586	1.722	2.957	3.146	2.871	4.221	6.385	9.975	1.51	1.988	2.118	4.318	1.048	4	Molecular Function: protein kinase activity (GO:0004672),Molecular Function: protein tyrosine kinase activity (GO:0004713),Molecular Function: protein binding (GO:0005515),Molecular Function: ATP binding (GO:0005524),Cellular Component: extrachromosomal circular DNA (GO:0005727),Biological Process: protein phosphorylation (GO:0006468),Biological Process: pathogenesis (GO:0009405)	hypothetical protein SELMODRAFT_413321 [Selaginella moellendorffii]	Probable LRR receptor-like serine/threonine-protein kinase At3g47570 OS=Arabidopsis thaliana GN=At3g47570 PE=2 SV=1	LRR receptor-like serine/threonine-protein kinase FLS2; K13420 LRR receptor-like serine/threonine-protein kinase FLS2 [EC:2.7.11.1] (A)	Molecular Function: protein kinase activity (GO:0004672), Molecular Function: ATP binding (GO:0005524), Biological Process: protein phosphorylation (GO:0006468) Molecular Function: protein binding (GO:0005515) Cellular Component: extrachromosomal circular DNA (GO:0005727), Biological Process: pathogenesis (GO:0009405) Cellular Component: extrachromosomal circular DNA (GO:0005727), Biological Proc…	Protein kinase domain Leucine rich repeat Leucine Rich Repeat Leucine Rich repeat Leucine Rich repeat Leucine rich repeat N-terminal domain
evm.TU.PTG017728L.91	61.221	21.397	47.641	20.994	8.936	10.646	28.624	19.771	16.909	1.432	11.137	11.096	29.73	7.414	21.654	130.823	14.063	11.458	7.97	22.174	1.369	2	Molecular Function: magnesium ion binding (GO:0000287),Molecular Function: neuropeptide Y receptor activity (GO:0004983),Biological Process: G-protein coupled receptor signaling pathway (GO:0007186),Biological Process: metabolic process (GO:0008152),Molecular Function: terpene synthase activity (GO:0010333),Cellular Component: integral to membrane (GO:0016021),Molecular Function: lyase activity (…	beta-cadinene synthase [Chamaecyparis formosensis]	Gamma-humulene synthase OS=Abies grandis GN=ag5 PE=1 SV=1	(-)-a-terpineol synthase (EC:4.2.3.111); K18108 (-)-alpha-terpineol synthase [EC:4.2.3.111] (A)	Molecular Function: neuropeptide Y receptor activity (GO:0004983), Biological Process: G-protein coupled receptor signaling pathway (GO:0007186), Cellular Component: integral to membrane (GO:0016021) Molecular Function: neuropeptide Y receptor activity (GO:0004983), Biological Process: G-protein coupled receptor signaling pathway (GO:0007186), Cellular Component: integral to membrane (GO:0016021)…	Terpene synthase family, metal binding domain Terpene synthase, N-terminal domain
evm.TU.PTG000976L.33	80.725	171.512	128.136	22.185	19.635	74.103	89.316	14.382	16.666	101.596	12.931	15.093	77.206	21.19	81.623	86.825	73.881	90.313	21.698	17.011	21.822	2	Molecular Function: N,N-dimethylaniline monooxygenase activity (GO:0004499),Molecular Function: protein binding (GO:0005515),Biological Process: oxidation-reduction process (GO:0055114)	hypothetical protein EUGRSUZ_J00924, partial [Eucalyptus grandis]	Ubiquitin-like protein 5 OS=Arabidopsis thaliana GN=UBL5 PE=3 SV=1	ubiquitin-like protein 5; K13113 ubiquitin-like protein 5 (A)	Molecular Function: protein binding (GO:0005515) Molecular Function: N,N-dimethylaniline monooxygenase activity (GO:0004499), Biological Process: oxidation-reduction process (GO:0055114) Molecular Function: N,N-dimethylaniline monooxygenase activity (GO:0004499), Biological Process: oxidation-reduction process (GO:0055114)	Ubiquitin family
evm.TU.PTG019073L.4	4.723	3.163	3.334	1.714	0.955	0.763	2.978	2.716	3.247	1.846	2.851	1.242	5.909	1.834	9.493	39.05	2.579	1.848	2.048	2.344	2.491	4	Molecular Function: phosphoglycerate kinase activity (GO:0004618),Molecular Function: protein kinase activity (GO:0004672),Molecular Function: protein tyrosine kinase activity (GO:0004713),Molecular Function: ATP binding (GO:0005524),Biological Process: glycolysis (GO:0006096),Biological Process: protein phosphorylation (GO:0006468)	unknown [Picea sitchensis]	Calcium-dependent protein kinase 7 OS=Arabidopsis thaliana GN=CPK7 PE=2 SV=1	phosphoenolpyruvate carboxylase kinase 1-like; K08794 calcium/calmodulin-dependent protein kinase I [EC:2.7.11.17] (A)	Molecular Function: protein kinase activity (GO:0004672), Molecular Function: ATP binding (GO:0005524), Biological Process: protein phosphorylation (GO:0006468) Molecular Function: protein kinase activity (GO:0004672), Molecular Function: ATP binding (GO:0005524), Biological Process: protein phosphorylation (GO:0006468) Molecular Function: protein tyrosine kinase activity (GO:0004713), Biological…	Protein kinase domain
evm.TU.PTG021384L.5	8.961	3.13	6.606	1.324	2.271	2.075	10.843	6.286	8.381	7.024	1.014	2.416	3.406	8.549	2.469	3.892	8.598	12.977	11.884	12.207	12.73	4	Molecular Function: hydrolase activity, hydrolyzing O-glycosyl compounds (GO:0004553),Cellular Component: cell wall (GO:0005618),Biological Process: carbohydrate metabolic process (GO:0005975),Biological Process: cellular glucan metabolic process (GO:0006073),Molecular Function: xyloglucan:xyloglucosyl transferase activity (GO:0016762),Biological Process: regulation of endocytosis (GO:0030100),Ce…	PREDICTED: probable xyloglucan endotransglucosylase/hydrolase protein 7 [Sesamum indicum]	Probable xyloglucan endotransglucosylase/hydrolase protein 6 OS=Arabidopsis thaliana GN=XTH6 PE=2 SV=2	probable xyloglucan endotransglucosylase/hydrolase protein 7; K08235 xyloglucan:xyloglucosyl transferase [EC:2.4.1.207] (A)	Biological Process: regulation of endocytosis (GO:0030100) Biological Process: regulation of endocytosis (GO:0030100) Molecular Function: hydrolase activity, hydrolyzing O-glycosyl compounds (GO:0004553), Biological Process: carbohydrate metabolic process (GO:0005975) Cellular Component: cell wall (GO:0005618), Biological Process: cellular glucan metabolic process (GO:0006073), Molecular Function…	Glycosyl hydrolases family 16 Xyloglucan endo-transglycosylase (XET) C-terminus
evm.TU.PTG011553L.9	570.331	259.834	168.078	84.538	53.144	158.666	62.107	121.588	135.866	42.613	54.776	156.916	587.964	378.058	114.051	521.407	255.614	194.097	58.488	220.751	142.655	2	Cellular Component: microtubule (GO:0005874),Biological Process: microtubule-based process (GO:0007017)	thaumatin-like protein [Sequoia sempervirens]	Pathogenesis-related protein R major form OS=Nicotiana tabacum PE=1 SV=1	BRCA1-A complex subunit BRE-like; K12173 BRCA1-A complex subunit BRE (A)	Cellular Component: microtubule (GO:0005874), Biological Process: microtubule-based process (GO:0007017) Cellular Component: microtubule (GO:0005874), Biological Process: microtubule-based process (GO:0007017)	Thaumatin family
evm.TU.PTG008552L.19	2.142	1.597	1.271	0.336	0.522	0.566	1.332	1.058	1.306	1.11	2.25	0.375	1.24	2.371	3.066	1.633	0.882	0.626	1.277	1.516	1.721	4	Molecular Function: chromatin binding (GO:0003682),Molecular Function: copper ion binding (GO:0005507),Molecular Function: electron carrier activity (GO:0009055)	unknown [Picea sitchensis]	Myb family transcription factor APL OS=Arabidopsis thaliana GN=APL PE=2 SV=2	uncharacterized protein LOC103984394; K14317 nuclear pore complex protein Nup214 (A)	Molecular Function: copper ion binding (GO:0005507), Molecular Function: electron carrier activity (GO:0009055) Molecular Function: copper ion binding (GO:0005507), Molecular Function: electron carrier activity (GO:0009055) Molecular Function: chromatin binding (GO:0003682)	MYB-CC type transfactor, LHEQLE motif Myb-like DNA-binding domain
evm.TU.PTG013166L.8	1260.66	810.482	1680.3	370.866	517.131	164.812	719.678	924.756	977.543	903.735	204.911	384.825	1517.83	274.957	975.458	1617.82	1085.72	1184.03	429.347	1042.72	741.583	4	Molecular Function: chitinase activity (GO:0004568),Cellular Component: extracellular region (GO:0005576),Biological Process: chitin catabolic process (GO:0006032),Biological Process: cell wall macromolecule catabolic process (GO:0016998)	class IV chitinase [Cryptomeria japonica]	Chitinase 6 OS=Oryza sativa subsp. japonica GN=Cht6 PE=2 SV=1	endochitinase A-like; K01183 chitinase [EC:3.2.1.14] (A)	Cellular Component: extracellular region (GO:0005576) Cellular Component: extracellular region (GO:0005576) Molecular Function: chitinase activity (GO:0004568), Biological Process: chitin catabolic process (GO:0006032), Biological Process: cell wall macromolecule catabolic process (GO:0016998)	Chitinase class I
evm.TU.PTG002050L.51	65.005	19.183	75.238	9.943	11.365	23.032	98.144	35.72	37.779	49.761	28.902	32.16	28.006	37.562	21.024	34.841	52.654	38.346	76.138	24.149	56.203	5	Molecular Function: sequence-specific DNA binding transcription factor activity (GO:0003700),Cellular Component: nucleus (GO:0005634),Biological Process: regulation of transcription, DNA-dependent (GO:0006355),Molecular Function: zinc ion binding (GO:0008270),Molecular Function: oxidoreductase activity (GO:0016491),Molecular Function: sequence-specific DNA binding (GO:0043565),Biological Process:…	unknown [Picea sitchensis]	NA	NA	Molecular Function: oxidoreductase activity (GO:0016491), Biological Process: oxidation-reduction process (GO:0055114) Molecular Function: oxidoreductase activity (GO:0016491), Biological Process: oxidation-reduction process (GO:0055114) Molecular Function: sequence-specific DNA binding transcription factor activity (GO:0003700), Cellular Component: nucleus (GO:0005634), Biological Process: regul…	Protein of unknown function (DUF1218)
evm.TU.PTG005115L.3	215.128	51.024	277.607	44.304	59.1	46.285	52.346	232.989	251.08	100.752	78.663	60.91	52.492	52.915	52.865	115.767	101.716	100.416	252.742	190.69	69.005	5	Molecular Function: structural constituent of ribosome (GO:0003735),Cellular Component: intracellular (GO:0005622),Cellular Component: ribosome (GO:0005840),Biological Process: translation (GO:0006412)	ubiquitin-40S ribosomal S27a-like protein [Medicago truncatula]	Ubiquitin-40S ribosomal protein S27a OS=Lupinus albus PE=3 SV=2	ubiquitin-40S ribosomal S27a-like protein; K02977 small subunit ribosomal protein S27Ae (A)	Molecular Function: structural constituent of ribosome (GO:0003735), Cellular Component: intracellular (GO:0005622), Cellular Component: ribosome (GO:0005840), Biological Process: translation (GO:0006412)	Ribosomal protein S27a
evm.TU.PTG018568L.3	1.671	0.835	1.465	0.459	0.401	0.23	1.257	1.284	1.347	1.307	1.754	1.284	1.161	0.643	0.856	2.452	0.847	0.06	0.53	1.136	0.548	5	Molecular Function: iron ion binding (GO:0005506),Molecular Function: electron carrier activity (GO:0009055),Molecular Function: oxidoreductase activity, acting on paired donors, with incorporation or reduction of molecular oxygen (GO:0016705),Molecular Function: heme binding (GO:0020037),Biological Process: oxidation-reduction process (GO:0055114)	unknown [Picea sitchensis]	Cytochrome P450 750A1 OS=Pinus taeda GN=CYP750A1 PE=2 SV=1	POPTRDRAFT_562677; hypothetical protein; K07408 cytochrome P450, family 1, subfamily A, polypeptide 1 [EC:1.14.14.1] (A)	Molecular Function: iron ion binding (GO:0005506), Molecular Function: electron carrier activity (GO:0009055), Molecular Function: oxidoreductase activity, acting on paired donors, with incorporation or reduction of molecular oxygen (GO:0016705), Molecular Function: heme binding (GO:0020037), Biological Process: oxidation-reduction process (GO:0055114)	Cytochrome P450
evm.TU.PTG005966L.6	12.122	3.953	11.398	2.875	2.098	2.498	12.929	9.604	9.743	6.663	3.198	2.752	0.8	4.973	1.569	13.024	8.488	3.966	7.836	3.816	17.96	5	Biological Process: regulation of cyclin-dependent protein serine/threonine kinase activity (GO:0000079),Molecular Function: ATP binding (GO:0005524),Biological Process: nucleobase-containing compound metabolic process (GO:0006139),Molecular Function: nucleobase-containing compound kinase activity (GO:0019205),Molecular Function: protein kinase binding (GO:0019901)	hypothetical protein SELMODRAFT_48560, partial [Selaginella moellendorffii]	Cyclin-U4-1 OS=Arabidopsis thaliana GN=CYCU4-1 PE=1 SV=1	uncharacterized LOC106363601; K01647 citrate synthase [EC:2.3.3.1] (A)	Molecular Function: ATP binding (GO:0005524), Biological Process: nucleobase-containing compound metabolic process (GO:0006139), Molecular Function: nucleobase-containing compound kinase activity (GO:0019205) Molecular Function: ATP binding (GO:0005524), Biological Process: nucleobase-containing compound metabolic process (GO:0006139), Molecular Function: nucleobase-containing compound kinase act…	Cyclin
evm.TU.PTG003604L.8	1972.02	399.939	1377.52	394.454	459.98	165.481	998.131	530.026	472.115	441.557	320.094	538.451	864.52	407.299	504.789	853.292	552.137	417.142	207.262	629.87	820.258	4	Molecular Function: hydrolase activity, hydrolyzing O-glycosyl compounds (GO:0004553),Molecular Function: structural constituent of cytoskeleton (GO:0005200),Molecular Function: GTP binding (GO:0005525),Cellular Component: microtubule (GO:0005874),Biological Process: carbohydrate metabolic process (GO:0005975)	glucanase-like protein [Thuja occidentalis]	Lichenase OS=Nicotiana plumbaginifolia GN=GN1 PE=2 SV=3	hypothetical protein; K19891 glucan endo-1,3-beta-glucosidase 1/2/3 [EC:3.2.1.39] (A)	Molecular Function: structural constituent of cytoskeleton (GO:0005200), Molecular Function: GTP binding (GO:0005525), Cellular Component: microtubule (GO:0005874) Molecular Function: structural constituent of cytoskeleton (GO:0005200), Molecular Function: GTP binding (GO:0005525), Cellular Component: microtubule (GO:0005874) Molecular Function: hydrolase activity, hydrolyzing O-glycosyl compound…	Glycosyl hydrolases family 17
evm.TU.PTG011580L.32	791.502	390.664	1280.21	229.879	198.348	236.257	346.451	851.61	800.129	475.786	610.79	414.057	286.506	408.493	555.361	180.681	284.673	144.617	448.886	317.568	2658.39	6	Molecular Function: voltage-gated potassium channel activity (GO:0005249),Biological Process: potassium ion transport (GO:0006813),Cellular Component: membrane (GO:0016020),Biological Process: intracellular signal transduction (GO:0035556)	unknown [Picea sitchensis]	Non-specific lipid-transfer protein 1 OS=Lens culinaris PE=3 SV=1	NA	Molecular Function: voltage-gated potassium channel activity (GO:0005249), Biological Process: potassium ion transport (GO:0006813), Cellular Component: membrane (GO:0016020) Molecular Function: voltage-gated potassium channel activity (GO:0005249), Biological Process: potassium ion transport (GO:0006813), Cellular Component: membrane (GO:0016020) Biological Process: intracellular signal transduc…	Protease inhibitor/seed storage/LTP family
evm.TU.PTG017466L.26	4.535	3.675	6.875	1.617	0.94	1.32	12.076	4.305	3.966	4.133	3.564	1.598	1.817	1.634	2.009	0.401	1.856	1.411	1.866	1.466	12.409	5	Molecular Function: enzyme activator activity (GO:0008047)	GASA/GAST/Snakin [Medicago truncatula]	NA	NA	Molecular Function: enzyme activator activity (GO:0008047) Molecular Function: enzyme activator activity (GO:0008047)	NA
evm.TU.PTG000111L.17	2.12	1.892	3.422	0.957	0.415	0.482	1.187	2.356	1.379	1.112	1.101	1.253	1.166	1.437	1.552	0.537	1.27	1.438	0.922	0.412	3.319	4	Biological Process: amino acid transmembrane transport (GO:0003333),Molecular Function: amino acid transmembrane transporter activity (GO:0015171),Cellular Component: membrane (GO:0016020)	hypothetical protein B456_007G255700 [Gossypium raimondii]	Cationic amino acid transporter 2, vacuolar OS=Arabidopsis thaliana GN=CAT2 PE=2 SV=1	cationic amino acid transporter 2, vacuolar-like; K13863 solute carrier family 7 (cationic amino acid transporter), member 1 (A)	Biological Process: amino acid transmembrane transport (GO:0003333), Molecular Function: amino acid transmembrane transporter activity (GO:0015171), Cellular Component: membrane (GO:0016020) Biological Process: amino acid transmembrane transport (GO:0003333), Molecular Function: amino acid transmembrane transporter activity (GO:0015171), Cellular Component: membrane (GO:0016020)	Amino acid permease
evm.TU.PTG007327L.14	6618.52	5645.92	10560.8	1463.27	1324.5	2846.19	2206.26	5913.87	3268.6	8759.37	5459.89	4343.39	6668.58	4262.33	3975.91	3742.41	3079.95	3300.16	2099.03	2798.19	13102.7	6	Molecular Function: metal ion binding (GO:0046872)	unknown [Picea sitchensis]	Metallothionein-like protein EMB30 OS=Picea glauca GN=EMB30 PE=3 SV=1	NA	Molecular Function: metal ion binding (GO:0046872) Molecular Function: metal ion binding (GO:0046872)	NA
evm.TU.PTG013754L.2	97.051	11.712	112.436	21.964	16.303	13.602	19.344	15.832	39.275	28.848	20.41	34.66	69.807	18.261	40.49	207.474	36.318	9.944	10.37	45.579	47.117	3	Molecular Function: lipoprotein lipase activity (GO:0004465),Biological Process: lipid metabolic process (GO:0006629),Biological Process: defense response (GO:0006952),Biological Process: response to biotic stimulus (GO:0009607)	PR10 protein [Pinus monticola]	Major pollen allergen Bet v 1-D/H OS=Betula pendula GN=BETV1D PE=1 SV=2	NA	Molecular Function: lipoprotein lipase activity (GO:0004465), Biological Process: lipid metabolic process (GO:0006629) Molecular Function: lipoprotein lipase activity (GO:0004465), Biological Process: lipid metabolic process (GO:0006629) Biological Process: defense response (GO:0006952), Biological Process: response to biotic stimulus (GO:0009607) Biological Process: defense response (GO:0006952)…	Pathogenesis-related protein Bet v I family Pathogenesis-related protein Bet v I family
evm.TU.PTG018205L.4	13.996	20.643	15.396	5.369	2.37	3.877	5.033	2.268	2.04	21.386	1.608	1.536	13.188	12.736	11.952	14.404	20.658	11.58	6.462	9.248	11.461	3	Molecular Function: glutamate-ammonia ligase activity (GO:0004356),Molecular Function: hydrolase activity, hydrolyzing O-glycosyl compounds (GO:0004553),Biological Process: carbohydrate metabolic process (GO:0005975),Biological Process: glutamine biosynthetic process (GO:0006542),Biological Process: nitrogen compound metabolic process (GO:0006807)	glutamine synthetase [Pinus pinaster]	Glutamine synthetase cytosolic isozyme 1-1 OS=Oryza sativa subsp. japonica GN=GLN1-1 PE=1 SV=1	Glutamine synthetase 1,4; K01915 glutamine synthetase [EC:6.3.1.2] (A)	Molecular Function: glutamate-ammonia ligase activity (GO:0004356), Biological Process: nitrogen compound metabolic process (GO:0006807) Molecular Function: glutamate-ammonia ligase activity (GO:0004356), Biological Process: glutamine biosynthetic process (GO:0006542), Biological Process: nitrogen compound metabolic process (GO:0006807) Molecular Function: hydrolase activity, hydrolyzing O-glycos…	Glutamine synthetase, catalytic domain Glutamine synthetase, beta-Grasp domain Glycosyl hydrolase family 9
evm.TU.PTG005399L.31	1.81	0.965	0.919	0.118	0.367	0.367	1.276	0.606	0.502	1.094	2.366	1.668	0.535	0.124	0.316	0.249	0.493	0.386	1.906	1.006	0.43	6	Molecular Function: nucleotide binding (GO:0000166),Biological Process: regulation of protein phosphorylation (GO:0001932),Molecular Function: protein binding (GO:0005515),Cellular Component: cAMP-dependent protein kinase complex (GO:0005952),Biological Process: signal transduction (GO:0007165),Molecular Function: cAMP-dependent protein kinase regulator activity (GO:0008603),Molecular Function: n…	unknown [Picea sitchensis]	TMV resistance protein N OS=Nicotiana glutinosa GN=N PE=1 SV=1	animal HSPA9 nucleotide-binding domain protein; K03283 heat shock 70kDa protein 1/8 (A)	Molecular Function: ADP binding (GO:0043531) Molecular Function: protein binding (GO:0005515), Biological Process: signal transduction (GO:0007165) Biological Process: regulation of protein phosphorylation (GO:0001932), Cellular Component: cAMP-dependent protein kinase complex (GO:0005952), Molecular Function: cAMP-dependent protein kinase regulator activity (GO:0008603) Biological Process: regul…	NB-ARC domain TIR domain
evm.TU.PTG006718L.12	14.093	5.95	5.553	2.137	1.065	2.616	2.313	8.048	7.618	2.908	7.674	9.14	12.468	0.997	5.603	3.051	1.314	0	5.303	13.211	9.751	6	Cellular Component: nucleosome (GO:0000786),Molecular Function: DNA binding (GO:0003677),Molecular Function: iron ion binding (GO:0005506),Biological Process: nucleosome assembly (GO:0006334),Molecular Function: electron carrier activity (GO:0009055),Molecular Function: oxidoreductase activity, acting on paired donors, with incorporation or reduction of molecular oxygen (GO:0016705),Molecular Fun…	cytochrome P450 CYP76AA22 [Thuja plicata]	Cytochrome P450 76C1 OS=Arabidopsis thaliana GN=CYP76C1 PE=2 SV=1	geraniol 8-hydroxylase-like; K00512 steroid 17alpha-monooxygenase / 17alpha-hydroxyprogesterone aldolase [EC:1.14.14.19 4.1.2.30] (A)	Molecular Function: iron ion binding (GO:0005506), Molecular Function: electron carrier activity (GO:0009055), Molecular Function: oxidoreductase activity, acting on paired donors, with incorporation or reduction of molecular oxygen (GO:0016705), Molecular Function: heme binding (GO:0020037), Biological Process: oxidation-reduction process (GO:0055114) Cellular Component: nucleosome (GO:0000786),…	Cytochrome P450
evm.TU.PTG005115L.1	10.816	1.701	12.874	2.241	1.36	2.1	0.556	11.122	8.356	10.108	2.222	3.023	2.022	0.982	2.562	9.543	12.887	7.368	27.213	34.165	1.511	5	Molecular Function: serotonin receptor activity (GO:0004993),Biological Process: smooth muscle contraction (GO:0006939),Biological Process: G-protein coupled receptor signaling pathway (GO:0007186),Biological Process: synaptic transmission (GO:0007268),Biological Process: circadian rhythm (GO:0007623),Cellular Component: integral to membrane (GO:0016021),Biological Process: intracellular signal t…	hypothetical protein PRUPE_ppa001896mg [Prunus persica]	Probable galactinol--sucrose galactosyltransferase 6 OS=Arabidopsis thaliana GN=RFS6 PE=2 SV=2	hypothetical protein; K06617 raffinose synthase [EC:2.4.1.82] (A)	Molecular Function: serotonin receptor activity (GO:0004993), Biological Process: smooth muscle contraction (GO:0006939), Biological Process: G-protein coupled receptor signaling pathway (GO:0007186), Biological Process: synaptic transmission (GO:0007268), Biological Process: circadian rhythm (GO:0007623), Cellular Component: integral to membrane (GO:0016021), Biological Process: vasoconstriction…	Raffinose synthase or seed imbibition protein Sip1
evm.TU.PTG002992L.8	11.222	5.766	3.581	1.808	0.469	2.294	1.287	2.918	3.054	5.271	1.672	1.967	8.891	4.831	4.711	14.318	4.534	1.479	0.915	2.132	3.645	3	Molecular Function: DNA binding (GO:0003677),Molecular Function: steroid binding (GO:0005496),Cellular Component: nucleus (GO:0005634),Biological Process: regulation of transcription, DNA-dependent (GO:0006355),Molecular Function: estrogen receptor activity (GO:0030284),Biological Process: steroid hormone mediated signaling pathway (GO:0043401),Biological Process: recognition of pollen (GO:004854…	OSJNBa0028I23.5 [Oryza sativa Japonica Group]	G-type lectin S-receptor-like serine/threonine-protein kinase At4g27290 OS=Arabidopsis thaliana GN=At4g27290 PE=3 SV=4	hypothetical protein; K03327 multidrug resistance protein, MATE family (A)	Biological Process: recognition of pollen (GO:0048544) Molecular Function: DNA binding (GO:0003677), Molecular Function: steroid binding (GO:0005496), Cellular Component: nucleus (GO:0005634), Biological Process: regulation of transcription, DNA-dependent (GO:0006355), Molecular Function: estrogen receptor activity (GO:0030284), Biological Process: steroid hormone mediated signaling pathway (GO:0…	D-mannose binding lectin S-locus glycoprotein domain PAN-like domain
evm.TU.PTG013362L.62	65.502	32.163	73.907	14.698	16.105	7.352	51.204	18.365	16.196	99.506	41.393	41.019	36.899	41.421	29.559	54.714	55.574	55.582	30.836	30.32	36.358	3	Biological Process: carbohydrate metabolic process (GO:0005975),Molecular Function: xylan 1,4-beta-xylosidase activity (GO:0009044),Cellular Component: integral to membrane (GO:0016021),Molecular Function: transmembrane transporter activity (GO:0022857),Biological Process: transmembrane transport (GO:0055085)	unknown [Picea sitchensis]	Sugar transporter ERD6-like 5 OS=Arabidopsis thaliana GN=At1g54730 PE=2 SV=2	Major facilitator superfamily protein; K08145 MFS transporter, SP family, solute carrier family 2 (facilitated glucose transporter), member 8 (A)	Biological Process: carbohydrate metabolic process (GO:0005975), Molecular Function: xylan 1,4-beta-xylosidase activity (GO:0009044) Biological Process: carbohydrate metabolic process (GO:0005975), Molecular Function: xylan 1,4-beta-xylosidase activity (GO:0009044) Cellular Component: integral to membrane (GO:0016021), Molecular Function: transmembrane transporter activity (GO:0022857), Biologica…	Sugar (and other) transporter
evm.TU.PTG011553L.7	105.026	41.893	35.91	11.946	5.759	20.922	5.95	11.206	15.217	8.964	9.159	18.267	86.942	43.544	15.97	131.607	55.669	21.925	5.576	43.501	58.389	4	Molecular Function: voltage-gated chloride channel activity (GO:0005247),Biological Process: chloride transport (GO:0006821),Cellular Component: membrane (GO:0016020),Biological Process: transmembrane transport (GO:0055085)	thaumatin-like protein [Sequoia sempervirens]	Pathogenesis-related protein R major form OS=Nicotiana tabacum PE=1 SV=1	BRCA1-A complex subunit BRE-like; K12173 BRCA1-A complex subunit BRE (A)	Molecular Function: voltage-gated chloride channel activity (GO:0005247), Biological Process: chloride transport (GO:0006821), Cellular Component: membrane (GO:0016020), Biological Process: transmembrane transport (GO:0055085) Molecular Function: voltage-gated chloride channel activity (GO:0005247), Biological Process: chloride transport (GO:0006821), Cellular Component: membrane (GO:0016020), Bi…	Thaumatin family
evm.TU.PTG017728L.83	33.407	8.561	7.389	4.504	2.277	3.593	2.517	1.571	3.338	11.331	3.795	2.283	17.002	1.605	3.849	164.895	5.694	1.146	0.924	18.535	3.232	9	Molecular Function: magnesium ion binding (GO:0000287),Molecular Function: serotonin receptor activity (GO:0004993),Biological Process: smooth muscle contraction (GO:0006939),Biological Process: G-protein coupled receptor signaling pathway (GO:0007186),Biological Process: heart development (GO:0007507),Biological Process: metabolic process (GO:0008152),Molecular Function: terpene synthase activit…	beta-cadinene synthase [Chamaecyparis formosensis]	Longifolene synthase OS=Picea abies GN=TPS-Lon PE=1 SV=1	(-)-a-terpineol synthase (EC:4.2.3.111); K18108 (-)-alpha-terpineol synthase [EC:4.2.3.111] (A)	Molecular Function: serotonin receptor activity (GO:0004993), Biological Process: smooth muscle contraction (GO:0006939), Biological Process: G-protein coupled receptor signaling pathway (GO:0007186), Biological Process: heart development (GO:0007507), Cellular Component: integral to membrane (GO:0016021), Biological Process: vasoconstriction (GO:0042310), Biological Process: regulation of behavi…	Terpene synthase family, metal binding domain Terpene synthase, N-terminal domain
evm.TU.PTG007775L.6	10.256	1.732	6.811	1.287	1.335	1.329	1.573	3.572	0.758	0.764	0.939	1.174	1.442	1.249	0.624	1.738	1.418	0.27	1.236	0.815	0.405	0	Molecular Function: vasopressin receptor activity (GO:0005000),Biological Process: G-protein coupled receptor signaling pathway (GO:0007186),Cellular Component: integral to membrane (GO:0016021)	PREDICTED: probable rhamnogalacturonate lyase B isoform X1 [Nelumbo nucifera]	Rhamnogalacturonate lyase OS=Dickeya dadantii (strain 3937) GN=rhiE PE=1 SV=1	probable rhamnogalacturonate lyase B; K18195 rhamnogalacturonan endolyase [EC:4.2.2.23] (A)	Molecular Function: vasopressin receptor activity (GO:0005000), Biological Process: G-protein coupled receptor signaling pathway (GO:0007186), Cellular Component: integral to membrane (GO:0016021) Molecular Function: vasopressin receptor activity (GO:0005000), Biological Process: G-protein coupled receptor signaling pathway (GO:0007186), Cellular Component: integral to membrane (GO:0016021)	Polysaccharide lyase family 4, domain III Polysaccharide lyase family 4, domain II
evm.TU.PTG000013L.42	1.589	0.903	2.169	0.514	0.239	0.214	0.942	1.376	1.828	0.814	0.594	0.406	0.462	0.575	0.319	1.191	0.775	1.184	0.854	0.407	0.5	5	Molecular Function: mating-type a-factor pheromone receptor activity (GO:0004933),Biological Process: G-protein coupled receptor signaling pathway (GO:0007186),Cellular Component: membrane (GO:0016020),Biological Process: intein-mediated protein splicing (GO:0016539)	PREDICTED: GDP-mannose transporter GONST1 isoform X1 [Nelumbo nucifera]	GDP-mannose transporter GONST1 OS=Arabidopsis thaliana GN=GONST1 PE=1 SV=2	GDP-mannose transporter GONST1; K15356 GDP-mannose transporter (A)	Molecular Function: mating-type a-factor pheromone receptor activity (GO:0004933), Biological Process: G-protein coupled receptor signaling pathway (GO:0007186), Cellular Component: membrane (GO:0016020) Molecular Function: mating-type a-factor pheromone receptor activity (GO:0004933), Biological Process: G-protein coupled receptor signaling pathway (GO:0007186), Cellular Component: membrane (GO:…	Triose-phosphate Transporter family
evm.TU.PTG013614L.24	8.122	12.024	17.511	2.274	1.428	3.825	7.121	12.997	11.314	4.335	6.991	7.686	5.592	4.166	7.146	11.628	7.376	8.556	2.334	2.083	13.151	5	Biological Process: amino acid transmembrane transport (GO:0003333),Molecular Function: DNA binding (GO:0003677),Molecular Function: DNA topoisomerase type II (ATP-hydrolyzing) activity (GO:0003918),Molecular Function: ATP binding (GO:0005524),Biological Process: DNA topological change (GO:0006265),Biological Process: regulation of transcription, DNA-dependent (GO:0006355),Molecular Function: ami…	PREDICTED: cationic amino acid transporter 2, vacuolar-like [Gossypium raimondii]	Cationic amino acid transporter 2, vacuolar OS=Arabidopsis thaliana GN=CAT2 PE=2 SV=1	cationic amino acid transporter 2, vacuolar-like; K13863 solute carrier family 7 (cationic amino acid transporter), member 1 (A)	Molecular Function: DNA binding (GO:0003677), Molecular Function: DNA topoisomerase type II (ATP-hydrolyzing) activity (GO:0003918), Molecular Function: ATP binding (GO:0005524), Biological Process: DNA topological change (GO:0006265) Molecular Function: DNA binding (GO:0003677), Molecular Function: DNA topoisomerase type II (ATP-hydrolyzing) activity (GO:0003918), Molecular Function: ATP binding…	Amino acid permease
evm.TU.PTG013614L.39	10.556	11.327	23.543	1.195	1.532	5.926	2.781	15.269	13.188	5.911	6.382	8.72	5.31	2.389	3.977	7.965	6.549	3.574	3.309	1.35	28.944	5	Molecular Function: phospholipase activity (GO:0004620),Biological Process: lipid metabolic process (GO:0006629),Cellular Component: membrane (GO:0016020)	NA	NA	NA	Molecular Function: phospholipase activity (GO:0004620), Biological Process: lipid metabolic process (GO:0006629), Cellular Component: membrane (GO:0016020) Molecular Function: phospholipase activity (GO:0004620), Biological Process: lipid metabolic process (GO:0006629), Cellular Component: membrane (GO:0016020)	NA
evm.TU.PTG015700L.8	1.841	1.985	2.363	0.238	0.475	0.459	0.243	1.993	2.008	0.196	4.488	6.337	3.046	0.592	3.626	0.039	0.156	0.374	2.126	4.436	2.719	6	Molecular Function: aspartic-type endopeptidase activity (GO:0004190),Biological Process: proteolysis (GO:0006508),Biological Process: blood coagulation (GO:0007596),Molecular Function: thrombin receptor activity (GO:0015057),Cellular Component: integral to membrane (GO:0016021),Biological Process: thrombin receptor signaling pathway (GO:0070493)	PREDICTED: aspartic proteinase nepenthesin-1 [Amborella trichopoda]	Aspartic proteinase nepenthesin-1 OS=Nepenthes gracilis GN=nep1 PE=1 SV=1	hypothetical protein; K01381 saccharopepsin [EC:3.4.23.25] (A)	Biological Process: blood coagulation (GO:0007596), Molecular Function: thrombin receptor activity (GO:0015057), Cellular Component: integral to membrane (GO:0016021), Biological Process: thrombin receptor signaling pathway (GO:0070493) Biological Process: blood coagulation (GO:0007596), Molecular Function: thrombin receptor activity (GO:0015057), Cellular Component: integral to membrane (GO:0016…	Xylanase inhibitor C-terminal
evm.TU.PTG003861L.20	14.651	2	20.946	2.698	2.152	2.292	1.311	2.122	1.909	1.972	3.029	2.273	1.679	2.208	1.935	2.762	2.246	2.912	3.067	2.299	3.497	2	Molecular Function: DNA binding (GO:0003677),Molecular Function: peroxidase activity (GO:0004601),Biological Process: regulation of transcription, DNA-dependent (GO:0006355),Biological Process: response to oxidative stress (GO:0006979),Biological Process: intein-mediated protein splicing (GO:0016539),Molecular Function: heme binding (GO:0020037),Biological Process: oxidation-reduction process (GO…	unknown [Picea sitchensis]	SufE-like protein 1, chloroplastic/mitochondrial OS=Arabidopsis thaliana GN=SUFE1 PE=1 SV=2	hypothetical protein; K05527 BolA protein (A)	Molecular Function: DNA binding (GO:0003677), Biological Process: regulation of transcription, DNA-dependent (GO:0006355) Molecular Function: DNA binding (GO:0003677), Biological Process: regulation of transcription, DNA-dependent (GO:0006355) Molecular Function: peroxidase activity (GO:0004601), Biological Process: response to oxidative stress (GO:0006979), Molecular Function: heme binding (GO:0…	Fe-S metabolism associated domain BolA-like protein
evm.TU.PTG000581L.38	2.195	1.024	1.849	0.429	0.428	0.095	1.037	0.294	0.222	0.796	0.953	0.758	0.778	0.575	1.099	0.586	1.002	1.179	0	0.133	1.234	3	Molecular Function: DNA binding (GO:0003677),Molecular Function: RNA binding (GO:0003723),Molecular Function: structural constituent of ribosome (GO:0003735),Cellular Component: ribosome (GO:0005840),Biological Process: DNA methylation (GO:0006306),Biological Process: translation (GO:0006412),Molecular Function: methyltransferase activity (GO:0008168)	PREDICTED: DNA (cytosine-5)-methyltransferase 1B [Amborella trichopoda]	DNA (cytosine-5)-methyltransferase 1 OS=Arabidopsis thaliana GN=DMT1 PE=1 SV=1	DNA (cytosine-5)-methyltransferase 1B; K00558 DNA (cytosine-5)-methyltransferase 1 [EC:2.1.1.37] (A)	Molecular Function: DNA binding (GO:0003677) Molecular Function: DNA binding (GO:0003677) Molecular Function: DNA binding (GO:0003677) Molecular Function: DNA binding (GO:0003677), Biological Process: DNA methylation (GO:0006306), Molecular Function: methyltransferase activity (GO:0008168) Molecular Function: DNA binding (GO:0003677), Biological Process: DNA methylation (GO:0006306), Molecular Fu…	BAH domain BAH domain C-5 cytosine-specific DNA methylase
evm.TU.PTG003315L.3	10.767	4.023	8.921	1.296	1.911	1.104	3.244	1.981	2.074	0.195	1.619	4.577	5.817	1.42	7.908	2.659	3.078	4.368	1.301	1.951	2.089	2	Molecular Function: protein kinase activity (GO:0004672),Molecular Function: protein tyrosine kinase activity (GO:0004713),Molecular Function: ATP binding (GO:0005524),Biological Process: protein phosphorylation (GO:0006468)	PREDICTED: probable LRR receptor-like serine/threonine-protein kinase At1g56140 [Cicer arietinum]	Probable LRR receptor-like serine/threonine-protein kinase At1g53430 OS=Arabidopsis thaliana GN=At1g53430 PE=1 SV=1	probable LRR receptor-like serine/threonine-protein kinase At1g56140; K04733 interleukin-1 receptor-associated kinase 4 [EC:2.7.11.1] (A)	Molecular Function: protein kinase activity (GO:0004672), Molecular Function: ATP binding (GO:0005524), Biological Process: protein phosphorylation (GO:0006468) Molecular Function: protein kinase activity (GO:0004672), Molecular Function: ATP binding (GO:0005524), Biological Process: protein phosphorylation (GO:0006468) Molecular Function: protein tyrosine kinase activity (GO:0004713), Biological…	Protein kinase domain Di-glucose binding within endoplasmic reticulum
evm.TU.PTG005521L.31	29.544	5.043	40.112	5.066	5.105	2.801	30.527	14.169	12.315	11.506	5.156	5.353	5.034	8.808	4.126	13.346	25.292	13.068	16.743	12.186	21.624	5	Molecular Function: hydrolase activity, hydrolyzing O-glycosyl compounds (GO:0004553),Cellular Component: cell wall (GO:0005618),Biological Process: carbohydrate metabolic process (GO:0005975),Biological Process: cellular glucan metabolic process (GO:0006073),Biological Process: immune response (GO:0006955),Molecular Function: xyloglucan:xyloglucosyl transferase activity (GO:0016762),Cellular Com…	pollen major allergen No.121 isoform 2 [Cryptomeria japonica]	Probable xyloglucan endotransglucosylase/hydrolase protein B OS=Phaseolus angularis GN=XTHB PE=2 SV=1	probable xyloglucan endotransglucosylase/hydrolase protein B; K08235 xyloglucan:xyloglucosyl transferase [EC:2.4.1.207] (A)	Molecular Function: hydrolase activity, hydrolyzing O-glycosyl compounds (GO:0004553), Biological Process: carbohydrate metabolic process (GO:0005975) Cellular Component: cell wall (GO:0005618), Biological Process: cellular glucan metabolic process (GO:0006073), Molecular Function: xyloglucan:xyloglucosyl transferase activity (GO:0016762), Cellular Component: apoplast (GO:0048046) Biological Proc…	Glycosyl hydrolases family 16 Xyloglucan endo-transglycosylase (XET) C-terminus
evm.TU.PTG006557L.49	78.37	30.658	78.237	7.944	15.843	8.488	251.198	44.324	26.474	50.144	4.186	18.847	16.664	31.133	3.456	177.426	422.618	278.405	25.268	44.007	57.306	11	Molecular Function: iron ion binding (GO:0005506),Molecular Function: electron carrier activity (GO:0009055)	unknown [Picea sitchensis]	Snakin-2 OS=Solanum tuberosum GN=SN2 PE=1 SV=1	uncharacterized LOC104608881; K03860 phosphatidylinositol glycan, class Q (A)	Molecular Function: iron ion binding (GO:0005506), Molecular Function: electron carrier activity (GO:0009055) Molecular Function: iron ion binding (GO:0005506), Molecular Function: electron carrier activity (GO:0009055)	Gibberellin regulated protein
evm.TU.PTG009017L.22	5.007	8.379	5.563	0.128	1.276	1.823	10.951	2.571	2.002	1.393	0.233	0	2.522	2.627	2.267	5.974	30.98	5.361	2.6	1.899	1.15	4	Molecular Function: cysteine-type endopeptidase inhibitor activity (GO:0004869)	unknown [Picea sitchensis]	Cysteine proteinase inhibitor 3 OS=Arabidopsis thaliana GN=CYS3 PE=2 SV=2	hypothetical protein; K13899 cystatin-C (A)	Molecular Function: cysteine-type endopeptidase inhibitor activity (GO:0004869) Molecular Function: cysteine-type endopeptidase inhibitor activity (GO:0004869) Molecular Function: cysteine-type endopeptidase inhibitor activity (GO:0004869)	Cystatin domain
evm.TU.PTG016082L.3	9.088	1.827	6.266	1.263	0.716	0.92	0.76	9.383	8.029	1.392	1.885	1.807	1.161	0.723	1.231	2.452	1.864	1.202	0.954	0.483	7.803	5	Biological Process: G-protein coupled receptor signaling pathway (GO:0007186),Molecular Function: ARF GTPase activator activity (GO:0008060),Molecular Function: zinc ion binding (GO:0008270),Cellular Component: integral to membrane (GO:0016021),Biological Process: regulation of ARF GTPase activity (GO:0032312),Molecular Function: lysophosphatidic acid receptor activity (GO:0070915)	PREDICTED: probable ADP-ribosylation factor GTPase-activating protein AGD5 isoform X2 [Musa acuminata subsp. malaccensis]	Probable ADP-ribosylation factor GTPase-activating protein AGD5 OS=Arabidopsis thaliana GN=AGD5 PE=1 SV=1	probable ADP-ribosylation factor GTPase-activating protein AGD5; K12486 stromal membrane-associated protein (A)	Molecular Function: ARF GTPase activator activity (GO:0008060), Molecular Function: zinc ion binding (GO:0008270), Biological Process: regulation of ARF GTPase activity (GO:0032312) Molecular Function: ARF GTPase activator activity (GO:0008060), Molecular Function: zinc ion binding (GO:0008270), Biological Process: regulation of ARF GTPase activity (GO:0032312) Biological Process: G-protein coupl…	Putative GTPase activating protein for Arf
evm.TU.PTG003894L.10	22.875	6.298	81.386	9.787	4.655	3.888	30.827	5.499	3.74	4.769	7.966	9.068	2.03	0.281	3.65	24.375	6.519	3.784	34.066	1.936	9.471	5	Biological Process: response to stress (GO:0006950),Biological Process: pathogenesis (GO:0009405)	unknown [Picea sitchensis]	NA	NA	Biological Process: pathogenesis (GO:0009405) Biological Process: pathogenesis (GO:0009405) Biological Process: response to stress (GO:0006950)	Late embryogenesis abundant protein
evm.TU.PTG013436L.7	5.483	1.989	3.038	0.268	0.623	0.835	3.82	2.364	1.725	0.619	0.896	1.467	0.093	1.75	0.208	6.873	3.163	3.039	1.154	2.562	0.1	5	Molecular Function: interleukin-7 receptor binding (GO:0005139),Cellular Component: extracellular region (GO:0005576),Biological Process: immune response (GO:0006955),Molecular Function: growth factor activity (GO:0008083),Molecular Function: methyltransferase activity (GO:0008168)	unknown [Picea sitchensis]	Salicylate carboxymethyltransferase OS=Clarkia breweri GN=SAMT PE=1 SV=1	salicylate carboxymethyltransferase-like; K08241 jasmonate O-methyltransferase [EC:2.1.1.141] (A)	Molecular Function: methyltransferase activity (GO:0008168) Molecular Function: interleukin-7 receptor binding (GO:0005139), Cellular Component: extracellular region (GO:0005576), Biological Process: immune response (GO:0006955), Molecular Function: growth factor activity (GO:0008083) Molecular Function: interleukin-7 receptor binding (GO:0005139), Cellular Component: extracellular region (GO:000…	SAM dependent carboxyl methyltransferase
evm.TU.PTG002807L.35	11.67	1.704	10.533	1.153	1.629	1.155	1.762	11.274	12.775	1.807	1.709	2.587	1.047	1.883	0.941	0.716	2.742	1.61	1.553	1.426	1.835	0	Molecular Function: DNA binding (GO:0003677),Biological Process: regulation of transcription, DNA-dependent (GO:0006355)	DOF [Larix kaempferi]	Dof zinc finger protein DOF5.3 OS=Arabidopsis thaliana GN=DOF5.3 PE=2 SV=1	cyclic dof factor 1-like; K16222 Dof zinc finger protein DOF5.5 (A)	Molecular Function: DNA binding (GO:0003677), Biological Process: regulation of transcription, DNA-dependent (GO:0006355) Molecular Function: DNA binding (GO:0003677), Biological Process: regulation of transcription, DNA-dependent (GO:0006355) Molecular Function: DNA binding (GO:0003677), Biological Process: regulation of transcription, DNA-dependent (GO:0006355)	Dof domain, zinc finger
evm.TU.PTG013614L.41	1.766	2.942	3.832	0.216	0.215	0.96	1.494	4.057	3.294	1.366	1.889	1.89	1.253	0.564	1.85	2.914	1.953	2.169	0.837	0.213	3.586	5	Biological Process: amino acid transmembrane transport (GO:0003333),Molecular Function: amino acid transmembrane transporter activity (GO:0015171),Cellular Component: membrane (GO:0016020),Molecular Function: toxin transporter activity (GO:0019534)	hypothetical protein B456_007G255700 [Gossypium raimondii]	Cationic amino acid transporter 2, vacuolar OS=Arabidopsis thaliana GN=CAT2 PE=2 SV=1	cationic amino acid transporter 2, vacuolar-like; K13863 solute carrier family 7 (cationic amino acid transporter), member 1 (A)	Molecular Function: toxin transporter activity (GO:0019534) Molecular Function: toxin transporter activity (GO:0019534) Biological Process: amino acid transmembrane transport (GO:0003333), Molecular Function: amino acid transmembrane transporter activity (GO:0015171), Cellular Component: membrane (GO:0016020) Biological Process: amino acid transmembrane transport (GO:0003333), Molecular Function:…	Amino acid permease
evm.TU.PTG003894L.12	23.423	6.298	81.671	9.787	4.655	3.888	31.594	5.636	3.879	4.62	7.966	9.48	1.874	1.686	3.79	24.076	6.074	3.942	34.9	2.085	9.81	5	Biological Process: response to stress (GO:0006950),Biological Process: pathogenesis (GO:0009405)	unknown [Picea sitchensis]	NA	NA	Biological Process: pathogenesis (GO:0009405) Biological Process: pathogenesis (GO:0009405) Biological Process: response to stress (GO:0006950)	Late embryogenesis abundant protein
evm.TU.PTG023470L.3	1.255	0.235	0.864	0.103	0.189	0.092	0.386	0.362	0.412	0.393	0.157	0.409	0.823	0.241	0.209	0.377	0.288	0.217	0.143	0.785	0.484	4	Molecular Function: phosphoglycerate dehydrogenase activity (GO:0004617),Biological Process: L-serine biosynthetic process (GO:0006564),Biological Process: steroid biosynthetic process (GO:0006694),Biological Process: metabolic process (GO:0008152),Molecular Function: cholesterol binding (GO:0015485),Molecular Function: amino acid binding (GO:0016597),Molecular Function: oxidoreductase activity, …	D-3-phosphoglycerate dehydrogenase [Pinus pinaster]	D-3-phosphoglycerate dehydrogenase 1, chloroplastic OS=Arabidopsis thaliana GN=PGDH1 PE=1 SV=1	d-3-phosphoglycerate dehydrogenase, putative (EC:1.1.1.95); K00058 D-3-phosphoglycerate dehydrogenase [EC:1.1.1.95] (A)	Molecular Function: phosphoglycerate dehydrogenase activity (GO:0004617), Biological Process: L-serine biosynthetic process (GO:0006564), Biological Process: oxidation-reduction process (GO:0055114) Molecular Function: oxidoreductase activity, acting on the CH-OH group of donors, NAD or NADP as acceptor (GO:0016616), Molecular Function: cofactor binding (GO:0048037), Biological Process: oxidation…	D-isomer specific 2-hydroxyacid dehydrogenase, NAD binding domain D-isomer specific 2-hydroxyacid dehydrogenase, catalytic domain ACT domain
evm.TU.PTG000040L.4	17.499	2.999	7.875	1.762	0.879	1.861	1.59	1.862	4.911	2.492	4.914	8.478	10.029	0.728	3.732	17.954	5.103	0.87	2.697	10.087	1.951	3	Molecular Function: structural molecule activity (GO:0005198),Cellular Component: integral to membrane (GO:0016021),Cellular Component: viral capsid (GO:0019028),Molecular Function: transmembrane transporter activity (GO:0022857),Biological Process: transmembrane transport (GO:0055085)	putative phosphate transporter [Cryptomeria japonica]	Probable inorganic phosphate transporter 1-7 OS=Arabidopsis thaliana GN=PHT1-7 PE=2 SV=2	Phosphate transporter 1,4; K08176 MFS transporter, PHS family, inorganic phosphate transporter (A)	Molecular Function: structural molecule activity (GO:0005198), Cellular Component: viral capsid (GO:0019028) Molecular Function: structural molecule activity (GO:0005198), Cellular Component: viral capsid (GO:0019028) Cellular Component: integral to membrane (GO:0016021), Molecular Function: transmembrane transporter activity (GO:0022857), Biological Process: transmembrane transport (GO:0055085)	Sugar (and other) transporter
evm.TU.PTG013117L.2	134.448	30.898	131.485	17.221	19.462	10.29	10.446	81.27	61.895	43.177	72.532	108.881	82.092	14.998	66.927	72.819	49.328	24.525	35.197	39.522	30.519	3	NA	unknown [Picea sitchensis]	NA	uncharacterized LOC104593919; K06995 uncharacterized protein (A)	NA	Protein of unknown function (DUF861)
evm.TU.PTG005228L.3	45.08	6.147	11.536	3.085	1.44	4.909	2.54	5.873	3.502	2.209	2.814	5.39	31.863	11.024	2.57	34.222	12.206	7.835	2.424	10.258	10.985	4	Cellular Component: integral to membrane (GO:0016021)	thaumatin-like protein [Sequoia sempervirens]	Pathogenesis-related protein OS=Juniperus ashei PE=1 SV=1	BRCA1-A complex subunit BRE-like; K12173 BRCA1-A complex subunit BRE (A)	Cellular Component: integral to membrane (GO:0016021) Cellular Component: integral to membrane (GO:0016021)	Thaumatin family
evm.TU.PTG005228L.59	172.422	37.76	54.798	9.367	5.632	24.468	5.682	17.292	24.648	7.225	7.161	23.944	80.657	52.44	14.189	121.135	42.964	16.876	6.805	48.576	18.257	2	NA	thaumatin-like protein [Cryptomeria japonica]	Pathogenesis-related protein R major form OS=Nicotiana tabacum PE=1 SV=1	BRCA1-A complex subunit BRE-like; K12173 BRCA1-A complex subunit BRE (A)	NA	Thaumatin family
evm.TU.PTG003423L.7	8.167	2.065	7.359	0.757	1.079	0.77	1.653	9.776	12.14	5.78	2.565	1.382	1.571	2.321	2.42	1.074	1.49	0.68	3.995	1.926	4.495	6	NA	NA	NA	NA	NA	NA
evm.TU.PTG004080L.4	1.045	0.627	0.651	0.048	0.096	0.194	0.049	0.055	0.033	0.203	0.077	0.11	0.075	0.034	0.034	0.06	0.143	0.063	0.223	0.179	0.082	1	Molecular Function: protein binding (GO:0005515),Biological Process: signal transduction (GO:0007165),Molecular Function: ADP binding (GO:0043531)	unknown [Picea sitchensis]	TMV resistance protein N OS=Nicotiana glutinosa GN=N PE=1 SV=1	TMV resistance protein N-like; K19613 leucine-rich repeat protein SHOC2 (A)	Molecular Function: protein binding (GO:0005515), Biological Process: signal transduction (GO:0007165) Molecular Function: ADP binding (GO:0043531) Molecular Function: protein binding (GO:0005515) Molecular Function: protein binding (GO:0005515) Molecular Function: protein binding (GO:0005515) Molecular Function: protein binding (GO:0005515) Molecular Function: protein binding (GO:0005515) Molecu…	NB-ARC domain Leucine Rich Repeat Leucine Rich Repeat Leucine Rich Repeat Leucine Rich Repeat Leucine Rich Repeat Leucine Rich Repeat - - - - - - TIR domain
evm.TU.PTG010322L.2	9.219	2.407	8.951	0.836	0.625	1.519	1.88	3.72	3.685	2.482	3.367	6.102	6.394	2.21	5.779	1.937	0.891	0.109	3.473	6.821	3.208	6	Molecular Function: iron ion binding (GO:0005506),Molecular Function: electron carrier activity (GO:0009055),Molecular Function: oxidoreductase activity, acting on paired donors, with incorporation or reduction of molecular oxygen (GO:0016705),Molecular Function: heme binding (GO:0020037),Biological Process: oxidation-reduction process (GO:0055114)	cytochrome P450 CYP76AA22 [Thuja plicata]	Cytochrome P450 76C1 OS=Arabidopsis thaliana GN=CYP76C1 PE=2 SV=1	geraniol 8-hydroxylase-like; K00512 steroid 17alpha-monooxygenase / 17alpha-hydroxyprogesterone aldolase [EC:1.14.14.19 4.1.2.30] (A)	Molecular Function: iron ion binding (GO:0005506), Molecular Function: electron carrier activity (GO:0009055), Molecular Function: oxidoreductase activity, acting on paired donors, with incorporation or reduction of molecular oxygen (GO:0016705), Molecular Function: heme binding (GO:0020037), Biological Process: oxidation-reduction process (GO:0055114) Molecular Function: iron ion binding (GO:000…	Cytochrome P450 Cytochrome P450
evm.TU.PTG000290L.15	1783.25	1388.31	3166.03	152.03	569.951	197.683	2642.4	2023.5	1205.7	2009.54	29.79	60.493	216.99	33.923	29.904	583.285	2525.25	1433.43	191.196	329.436	485.221	5	Molecular Function: iron ion binding (GO:0005506),Biological Process: defense response (GO:0006952),Molecular Function: oxidoreductase activity, acting on paired donors, with incorporation or reduction of molecular oxygen (GO:0016705),Molecular Function: heme binding (GO:0020037),Biological Process: oxidation-reduction process (GO:0055114)	defensin 3 [Pinus sylvestris]	Defensin-2 OS=Pinus sylvestris GN=Def2 PE=3 SV=1	NA	Biological Process: defense response (GO:0006952) Molecular Function: iron ion binding (GO:0005506), Molecular Function: oxidoreductase activity, acting on paired donors, with incorporation or reduction of molecular oxygen (GO:0016705), Molecular Function: heme binding (GO:0020037), Biological Process: oxidation-reduction process (GO:0055114) Molecular Function: iron ion binding (GO:0005506), Mol…	Gamma-thionin family
evm.TU.PTG005228L.58	642.998	139.945	157.926	42.608	23.055	63.376	11.943	73.731	74.449	21.738	33.439	58.168	376.701	140.228	48.649	411.669	112.447	33.031	16.623	197.834	59.359	2	Molecular Function: heme transporter activity (GO:0015232),Biological Process: heme transport (GO:0015886),Cellular Component: membrane (GO:0016020),Biological Process: cytochrome complex assembly (GO:0017004)	thaumatin-like protein [Cryptomeria japonica]	Pathogenesis-related protein R minor form OS=Nicotiana tabacum PE=2 SV=1	nuclear pore complex protein Nup96 homolog; K14297 nuclear pore complex protein Nup98-Nup96 (A)	Molecular Function: heme transporter activity (GO:0015232), Biological Process: heme transport (GO:0015886), Cellular Component: membrane (GO:0016020), Biological Process: cytochrome complex assembly (GO:0017004) Molecular Function: heme transporter activity (GO:0015232), Biological Process: heme transport (GO:0015886), Cellular Component: membrane (GO:0016020), Biological Process: cytochrome com…	Thaumatin family
evm.TU.PTG001715L.44	4.412	1.011	8.307	0.505	0.806	0.54	1.647	1.292	1.208	0.9	0.645	1.014	5.66	1.226	3.768	2.107	1.392	1.587	2.146	3.598	0.681	4	Molecular Function: luteinizing hormone receptor activity (GO:0004964),Biological Process: ubiquitin-dependent protein catabolic process (GO:0006511),Biological Process: G-protein coupled receptor signaling pathway (GO:0007186),Cellular Component: integral to membrane (GO:0016021)	PREDICTED: SKP1-like protein 1A isoform X1 [Nicotiana tomentosiformis]	SKP1-like protein 11 OS=Arabidopsis thaliana GN=ASK11 PE=1 SV=1	SKP1-like protein 1B-like; K03094 S-phase kinase-associated protein 1 (A)	Biological Process: ubiquitin-dependent protein catabolic process (GO:0006511) Biological Process: ubiquitin-dependent protein catabolic process (GO:0006511) Biological Process: ubiquitin-dependent protein catabolic process (GO:0006511) Molecular Function: luteinizing hormone receptor activity (GO:0004964), Biological Process: G-protein coupled receptor signaling pathway (GO:0007186), Cellular Co…	Skp1 family, dimerisation domain Skp1 family, tetramerisation domain
evm.TU.PTG000879L.42	6.325	5.378	6.766	0.623	1.759	0.092	13.741	3.6	1.528	1.438	0.568	1.704	20.237	14.525	2.612	5.565	4.084	25.863	1.725	10.676	10.491	4	Cellular Component: integral to membrane (GO:0016021)	NA	NA	NA	Cellular Component: integral to membrane (GO:0016021) Cellular Component: integral to membrane (GO:0016021)	NA
evm.TU.PTG004806L.11	32.37	2.42	9.915	1.749	2.35	1.625	5.034	3.749	5.526	4.665	1.456	1.943	5.757	3.476	0.709	18.424	7.78	4.379	0.491	2.256	3.245	2	Molecular Function: hydrolase activity, hydrolyzing O-glycosyl compounds (GO:0004553),Biological Process: carbohydrate metabolic process (GO:0005975),Biological Process: cation transport (GO:0006812),Cellular Component: integral to membrane (GO:0016021),Molecular Function: cation-transporting ATPase activity (GO:0019829)	PREDICTED: acidic endochitinase-like [Phoenix dactylifera]	Acidic endochitinase OS=Vitis vinifera GN=CHIT3 PE=2 SV=1	acidic endochitinase; K01183 chitinase [EC:3.2.1.14] (A)	Biological Process: cation transport (GO:0006812), Cellular Component: integral to membrane (GO:0016021), Molecular Function: cation-transporting ATPase activity (GO:0019829) Biological Process: cation transport (GO:0006812), Cellular Component: integral to membrane (GO:0016021), Molecular Function: cation-transporting ATPase activity (GO:0019829) Molecular Function: hydrolase activity, hydrolyzi…	Glycosyl hydrolases family 18
evm.TU.PTG002807L.40	8.453	2.464	11.952	0.258	0.901	1.724	0.657	6.599	4.868	4.088	1.059	2.826	1.205	1.084	1.083	1.41	1.27	4.46	0.477	2.298	2.899	5	Biological Process: generation of precursor metabolites and energy (GO:0006091),Biological Process: protein methylation (GO:0006479),Molecular Function: methyltransferase activity (GO:0008168)	PREDICTED: protein arginine N-methyltransferase 7 isoform X1 [Nelumbo nucifera]	Protein arginine N-methyltransferase 7 OS=Oryza sativa subsp. japonica GN=PRMT7 PE=2 SV=1	protein arginine N-methyltransferase 7; K11438 type III protein arginine methyltransferase [EC:2.1.1.321] (A)	Biological Process: protein methylation (GO:0006479), Molecular Function: methyltransferase activity (GO:0008168) Biological Process: generation of precursor metabolites and energy (GO:0006091) Biological Process: generation of precursor metabolites and energy (GO:0006091)	NA
evm.TU.PTG005228L.2	106.903	15.694	68.437	8.384	6.182	9.221	13.491	12.607	13.806	6.903	18.892	25.458	37.051	13.674	9.72	147.213	82.77	79.53	5.79	27.528	208.678	4	NA	thaumatin-like protein [Cryptomeria japonica]	Pathogenesis-related protein OS=Juniperus ashei PE=1 SV=1	BRCA1-A complex subunit BRE-like; K12173 BRCA1-A complex subunit BRE (A)	NA	Thaumatin family
evm.TU.PTG003604L.12	59.39	4.376	25.057	4.857	2.705	3.312	9.85	31.601	14.734	13.122	10.257	8.265	25.69	2.45	10.402	113.855	19.805	10.539	11.152	41.25	9.584	4	Molecular Function: purinergic nucleotide receptor activity (GO:0001614),Molecular Function: hydrolase activity, hydrolyzing O-glycosyl compounds (GO:0004553),Molecular Function: ion channel activity (GO:0005216),Molecular Function: ATP binding (GO:0005524),Biological Process: carbohydrate metabolic process (GO:0005975),Biological Process: ion transport (GO:0006811),Cellular Component: membrane (…	pollen allergen CJP38 [Cryptomeria japonica]	Glucan endo-1,3-beta-glucosidase OS=Vitis vinifera GN=VIT_06s0061g00120 PE=1 SV=2	hypothetical protein; K19891 glucan endo-1,3-beta-glucosidase 1/2/3 [EC:3.2.1.39] (A)	Molecular Function: purinergic nucleotide receptor activity (GO:0001614), Molecular Function: ion channel activity (GO:0005216), Molecular Function: ATP binding (GO:0005524), Biological Process: ion transport (GO:0006811), Cellular Component: membrane (GO:0016020) Molecular Function: purinergic nucleotide receptor activity (GO:0001614), Molecular Function: ion channel activity (GO:0005216), Molec…	Glycosyl hydrolases family 17
evm.TU.PTG008373L.11	8.333	1.43	7.635	1.573	0.277	0.192	0.66	0.563	4.597	1.374	0.197	0.338	5.502	0.086	1.093	6.585	4.521	0.065	0.313	6.559	1.351	4	Molecular Function: iron ion binding (GO:0005506),Molecular Function: electron carrier activity (GO:0009055),Molecular Function: oxidoreductase activity, acting on paired donors, with incorporation or reduction of molecular oxygen (GO:0016705),Molecular Function: oxidoreductase activity, acting on paired donors, with incorporation or reduction of molecular oxygen, reduced flavin or flavoprotein a…	5-alpha-hydroxylase [Taxus x media]	Taxadiene 5-alpha hydroxylase OS=Taxus cuspidata PE=1 SV=2	CYP716P1; hypothetical protein; K07437 cytochrome P450, family 26, subfamily A (A)	Molecular Function: iron ion binding (GO:0005506), Molecular Function: oxidoreductase activity, acting on paired donors, with incorporation or reduction of molecular oxygen, reduced flavin or flavoprotein as one donor, and incorporation of one atom of oxygen (GO:0016712), Molecular Function: heme binding (GO:0020037), Biological Process: oxidation-reduction process (GO:0055114) Molecular Function…	Cytochrome P450
evm.TU.PTG002290L.12	6.514	0.802	6.668	0.571	0.44	0.601	0.608	7.13	5.323	0.642	0.521	0.426	0.727	0.654	1.233	1.546	0.715	0.543	0.719	1.078	6.149	4	Molecular Function: sequence-specific DNA binding transcription factor activity (GO:0003700),Molecular Function: protein kinase activity (GO:0004672),Molecular Function: protein tyrosine kinase activity (GO:0004713),Molecular Function: ATP binding (GO:0005524),Cellular Component: nucleus (GO:0005634),Biological Process: regulation of transcription, DNA-dependent (GO:0006355),Biological Process: p…	unnamed protein product [Coffea canephora]	CDPK-related kinase 5 OS=Arabidopsis thaliana GN=CRK5 PE=2 SV=1	CDPK-related kinase 5-like; K00924 [EC:2.7.1.-] (A)	Molecular Function: protein kinase activity (GO:0004672), Molecular Function: ATP binding (GO:0005524), Biological Process: protein phosphorylation (GO:0006468) Molecular Function: protein tyrosine kinase activity (GO:0004713), Biological Process: protein phosphorylation (GO:0006468) Molecular Function: protein kinase activity (GO:0004672), Molecular Function: ATP binding (GO:0005524), Biological…	Protein kinase domain
evm.TU.PTG002122L.51	63.871	19.45	64.013	5.942	6.29	4.64	41.717	16.693	23.298	6.243	30.268	56.726	24.656	11.175	6.562	17.614	13.493	13.69	14.267	48.653	44.771	5	Cellular Component: nucleosome (GO:0000786),Molecular Function: DNA binding (GO:0003677),Biological Process: nucleosome assembly (GO:0006334),Molecular Function: metal ion binding (GO:0046872)	unknown [Picea sitchensis]	Metallothionein-like protein type 2 OS=Musa acuminata PE=3 SV=2	NA	Cellular Component: nucleosome (GO:0000786), Molecular Function: DNA binding (GO:0003677), Biological Process: nucleosome assembly (GO:0006334) Cellular Component: nucleosome (GO:0000786), Molecular Function: DNA binding (GO:0003677), Biological Process: nucleosome assembly (GO:0006334) Molecular Function: metal ion binding (GO:0046872)	Metallothionein
evm.TU.PTG001198L.5	3.001	3.749	1.071	0.206	0.411	0.275	0	4.8	2.466	0	0	0	0.321	0.192	0	0.205	0	0	0	0	1.505	10	Molecular Function: metalloendopeptidase activity (GO:0004222),Molecular Function: protein binding (GO:0005515),Biological Process: proteolysis (GO:0006508),Molecular Function: zinc ion binding (GO:0008270),Cellular Component: extracellular matrix (GO:0031012)	hypothetical protein F383_04630 [Gossypium arboreum]	Probable LRR receptor-like serine/threonine-protein kinase At1g53430 OS=Arabidopsis thaliana GN=At1g53430 PE=1 SV=1	SORBIDRAFT_06g028760, Sb06g028760; hypothetical protein; K13420 LRR receptor-like serine/threonine-protein kinase FLS2 [EC:2.7.11.1] (A)	Molecular Function: protein binding (GO:0005515) Molecular Function: metalloendopeptidase activity (GO:0004222), Biological Process: proteolysis (GO:0006508), Molecular Function: zinc ion binding (GO:0008270), Cellular Component: extracellular matrix (GO:0031012) Molecular Function: metalloendopeptidase activity (GO:0004222), Biological Process: proteolysis (GO:0006508), Molecular Function: zinc …	Leucine Rich Repeat
evm.TU.PTG000775L.14	3.728	0.667	2.242	0.043	0.215	0.461	0.088	0.039	0.198	2.733	0	0.157	0.627	0	0.282	4.199	1.656	0.045	0.08	2.091	1.308	9	Molecular Function: transporter activity (GO:0005215),Biological Process: transport (GO:0006810),Molecular Function: methyltransferase activity (GO:0008168),Molecular Function: O-methyltransferase activity (GO:0008171),Cellular Component: membrane (GO:0016020),Molecular Function: protein dimerization activity (GO:0046983)	unknown [Picea sitchensis]	Caffeic acid 3-O-methyltransferase OS=Prunus dulcis GN=COMT1 PE=2 SV=1	caffeic acid 3-O-methyltransferase-like; K13066 caffeic acid 3-O-methyltransferase [EC:2.1.1.68] (A)	Molecular Function: transporter activity (GO:0005215), Biological Process: transport (GO:0006810), Cellular Component: membrane (GO:0016020) Molecular Function: transporter activity (GO:0005215), Biological Process: transport (GO:0006810), Cellular Component: membrane (GO:0016020) Molecular Function: methyltransferase activity (GO:0008168) Molecular Function: O-methyltransferase activity (GO:0008…	O-methyltransferase Dimerisation domain
evm.TU.PTG003072L.18	10.423	6.982	16.126	1.95	0.608	1.085	8.567	3.895	1.682	13.15	9.45	4.894	3.035	1.479	9.318	21.911	6.357	10.594	12.832	1.447	8.215	5	Molecular Function: iron ion binding (GO:0005506),Cellular Component: hemoglobin complex (GO:0005833),Biological Process: oxygen transport (GO:0015671),Molecular Function: oxygen binding (GO:0019825),Molecular Function: heme binding (GO:0020037)	unknown [Picea sitchensis]	Probable non-specific lipid-transfer protein AKCS9 OS=Vigna unguiculata PE=2 SV=1	NA	Molecular Function: iron ion binding (GO:0005506), Cellular Component: hemoglobin complex (GO:0005833), Biological Process: oxygen transport (GO:0015671), Molecular Function: oxygen binding (GO:0019825), Molecular Function: heme binding (GO:0020037) Molecular Function: iron ion binding (GO:0005506), Cellular Component: hemoglobin complex (GO:0005833), Biological Process: oxygen transport (GO:0015…	Probable lipid transfer
evm.TU.PTG003159L.3	7.874	0.473	5.227	0.781	0.454	0.232	0.166	7.041	7.005	0.258	0	0.119	0.203	0.061	0.273	0.291	0.128	0.17	0.331	0.258	6.835	10	Molecular Function: DNA binding (GO:0003677),Molecular Function: catalytic activity (GO:0003824),Molecular Function: nuclease activity (GO:0004518),Molecular Function: phospholipase inhibitor activity (GO:0004859),Molecular Function: calcium ion binding (GO:0005509),Molecular Function: calcium-dependent phospholipid binding (GO:0005544),Biological Process: DNA repair (GO:0006281),Molecular Functi…	PREDICTED: exonuclease 1 isoform X2 [Vitis vinifera]	Exonuclease 1 OS=Oryza sativa subsp. japonica GN=EXO1 PE=2 SV=1	exonuclease 1; K10746 exonuclease 1 [EC:3.1.-.-] (A)	Molecular Function: nuclease activity (GO:0004518), Biological Process: DNA repair (GO:0006281) Molecular Function: DNA binding (GO:0003677), Molecular Function: catalytic activity (GO:0003824) Molecular Function: phospholipase inhibitor activity (GO:0004859), Molecular Function: calcium ion binding (GO:0005509), Molecular Function: calcium-dependent phospholipid binding (GO:0005544), Molecular F…	NA
evm.TU.PTG010640L.23	3.729	0.54	5.699	0.267	0.296	0.503	0.242	0	0.027	0.441	1.301	0.651	0.092	0.139	0.222	0.059	0	0.467	1.701	2.351	1.335	8	Molecular Function: sugar:hydrogen symporter activity (GO:0005351),Biological Process: G-protein coupled receptor signaling pathway (GO:0007186),Biological Process: phototransduction (GO:0007602),Biological Process: phosphoenolpyruvate-dependent sugar phosphotransferase system (GO:0009401),Cellular Component: integral to membrane (GO:0016021),Molecular Function: carbon-nitrogen ligase activity, w…	unknown [Picea sitchensis]	Putative amidase C869.01 OS=Schizosaccharomyces pombe (strain 972 / ATCC 24843) GN=SPAC869.01 PE=3 SV=1	POPTRDRAFT_876197; hypothetical protein; K01426 amidase [EC:3.5.1.4] (A)	Molecular Function: carbon-nitrogen ligase activity, with glutamine as amido-N-donor (GO:0016884) Biological Process: G-protein coupled receptor signaling pathway (GO:0007186), Biological Process: phototransduction (GO:0007602), Cellular Component: integral to membrane (GO:0016021) Biological Process: G-protein coupled receptor signaling pathway (GO:0007186), Biological Process: phototransduction…	Amidase
evm.TU.PTG013315L.1	2.366	1.014	2.238	0.046	0.046	0.496	0.237	0.042	0.556	0.919	8.219	4.535	1.638	1.517	1.429	1.568	0.457	0	1.587	1.011	2.765	6	Molecular Function: microtubule motor activity (GO:0003777),Molecular Function: ATP binding (GO:0005524),Biological Process: lipid metabolic process (GO:0006629),Biological Process: microtubule-based movement (GO:0007018),Molecular Function: microtubule binding (GO:0008017),Molecular Function: hydrolase activity, acting on ester bonds (GO:0016788)	unknown [Picea sitchensis]	GDSL esterase/lipase At4g26790 OS=Arabidopsis thaliana GN=At4g26790 PE=2 SV=1	hypothetical protein; K00679 phospholipid:diacylglycerol acyltransferase [EC:2.3.1.158] (A)	Biological Process: lipid metabolic process (GO:0006629), Molecular Function: hydrolase activity, acting on ester bonds (GO:0016788) Molecular Function: microtubule motor activity (GO:0003777), Molecular Function: ATP binding (GO:0005524), Biological Process: microtubule-based movement (GO:0007018), Molecular Function: microtubule binding (GO:0008017) Molecular Function: microtubule motor activit…	GDSL-like Lipase/Acylhydrolase
evm.TU.BG.564.p	21.446	1.611	16.391	2.631	0.696	0.861	1.805	0.784	2.915	5.421	0.098	0.637	4.679	0.451	0.501	8.213	5.707	0.056	0.298	8.075	4.041	1	#N/A	#N/A	#N/A	#N/A	#N/A	#N/A
evm.TU.PTG027642L.2	5.563	0.797	1.792	0.237	0.331	0.295	0.579	0.519	1.09	0.68	0.951	1.384	4.376	0.575	0.773	2.589	0.583	0.248	0.175	3.517	0.905	4	Molecular Function: N,N-dimethylaniline monooxygenase activity (GO:0004499),Biological Process: oxidation-reduction process (GO:0055114)	PREDICTED: UPF0481 protein At3g47200-like [Brassica rapa]	Putative UPF0481 protein At3g02645 OS=Arabidopsis thaliana GN=At3g02645 PE=3 SV=1	NA	Molecular Function: N,N-dimethylaniline monooxygenase activity (GO:0004499), Biological Process: oxidation-reduction process (GO:0055114) Molecular Function: N,N-dimethylaniline monooxygenase activity (GO:0004499), Biological Process: oxidation-reduction process (GO:0055114)	Plant protein of unknown function
evm.TU.PTG009821L.14	34.8	2.069	55.767	3.413	3.12	3.039	3.332	7.79	8.243	6.896	2.854	6.229	24.782	13.269	3.447	23.021	7.976	2.085	0.525	17.725	5.271	4	Molecular Function: structural constituent of ribosome (GO:0003735),Cellular Component: intracellular (GO:0005622),Cellular Component: ribosome (GO:0005840),Biological Process: translation (GO:0006412)	unknown [Picea sitchensis]	Probable protein Pop3 OS=Arabidopsis thaliana GN=At3g17210 PE=1 SV=1	NA	Molecular Function: structural constituent of ribosome (GO:0003735), Cellular Component: intracellular (GO:0005622), Cellular Component: ribosome (GO:0005840), Biological Process: translation (GO:0006412) Molecular Function: structural constituent of ribosome (GO:0003735), Cellular Component: intracellular (GO:0005622), Cellular Component: ribosome (GO:0005840), Biological Process: translation (G…	Stress responsive A/B Barrel Domain
evm.TU.PTG000864L.6	3.313	0.36	0.549	0.185	0.053	0.188	0.161	0.024	0.073	0.94	0.12	0.578	1.095	0	0.123	16.328	0.26	0	0.073	4.855	0.919	9	Molecular Function: hydroxymethylglutaryl-CoA reductase (NADPH) activity (GO:0004420),Biological Process: coenzyme A metabolic process (GO:0015936),Molecular Function: coenzyme binding (GO:0050662),Biological Process: oxidation-reduction process (GO:0055114)	3-hydroxy-3-methylglutaryl coenzyme A reductase [Taxus x media]	3-hydroxy-3-methylglutaryl-coenzyme A reductase OS=Nicotiana sylvestris GN=HMGR PE=2 SV=1	hypothetical protein; K00021 hydroxymethylglutaryl-CoA reductase (NADPH) [EC:1.1.1.34] (A)	Molecular Function: hydroxymethylglutaryl-CoA reductase (NADPH) activity (GO:0004420), Biological Process: coenzyme A metabolic process (GO:0015936), Molecular Function: coenzyme binding (GO:0050662), Biological Process: oxidation-reduction process (GO:0055114) Molecular Function: hydroxymethylglutaryl-CoA reductase (NADPH) activity (GO:0004420), Biological Process: coenzyme A metabolic process (…	Hydroxymethylglutaryl-coenzyme A reductase
evm.TU.PTG003440L.16	28.238	7.497	47.893	4.123	4.353	0	3.458	30.776	33.466	10.32	8.847	13.277	5.031	1.131	9.269	2.89	9.306	0.508	6.27	0	31.325	5	Molecular Function: structural molecule activity (GO:0005198),Biological Process: cell adhesion (GO:0007155),Cellular Component: actin cytoskeleton (GO:0015629)	unknown [Picea sitchensis]	NA	NA	Molecular Function: structural molecule activity (GO:0005198), Biological Process: cell adhesion (GO:0007155), Cellular Component: actin cytoskeleton (GO:0015629) Molecular Function: structural molecule activity (GO:0005198), Biological Process: cell adhesion (GO:0007155), Cellular Component: actin cytoskeleton (GO:0015629)	Conserved hypothetical protein (Lin0512_fam)
evm.TU.PTG003604L.11	37.369	4.46	11.784	3.118	0.731	1.47	4.716	12.516	6.369	7.078	3.429	2.677	18.975	1.925	6.625	97.21	9.563	1.584	6.096	37.053	5.407	4	Molecular Function: hydrolase activity, hydrolyzing O-glycosyl compounds (GO:0004553),Biological Process: carbohydrate metabolic process (GO:0005975),Cellular Component: membrane (GO:0016020)	pollen allergen CJP38 [Cryptomeria japonica]	Glucan endo-1,3-beta-glucosidase OS=Vitis vinifera GN=VIT_06s0061g00120 PE=1 SV=2	hypothetical protein; K19891 glucan endo-1,3-beta-glucosidase 1/2/3 [EC:3.2.1.39] (A)	Cellular Component: membrane (GO:0016020) Cellular Component: membrane (GO:0016020) Molecular Function: hydrolase activity, hydrolyzing O-glycosyl compounds (GO:0004553), Biological Process: carbohydrate metabolic process (GO:0005975)	Glycosyl hydrolases family 17
evm.TU.PTG010188L.17	5.631	0.423	6.421	0.372	0.603	0.249	0.047	3.654	4.624	0.553	0.424	0.849	0.483	0.347	0.477	2.265	0.87	0.829	0.645	2.486	7.789	5	Molecular Function: peroxidase activity (GO:0004601),Biological Process: response to oxidative stress (GO:0006979),Molecular Function: heme binding (GO:0020037),Biological Process: oxidation-reduction process (GO:0055114)	peroxidase [Pinus thunbergii]	Peroxidase 21 OS=Arabidopsis thaliana GN=PER21 PE=1 SV=1	peroxidase 21; K00430 peroxidase [EC:1.11.1.7] (A)	Molecular Function: peroxidase activity (GO:0004601), Biological Process: response to oxidative stress (GO:0006979), Molecular Function: heme binding (GO:0020037), Biological Process: oxidation-reduction process (GO:0055114) Molecular Function: peroxidase activity (GO:0004601), Biological Process: response to oxidative stress (GO:0006979), Molecular Function: heme binding (GO:0020037), Biological…	Peroxidase
evm.TU.PTG020176L.3	14.054	0.578	8.759	1.409	0.272	0.607	0.139	1.162	4.64	2.024	0	0.083	7.966	0.127	0.424	8.258	4.382	0.048	0.126	5.259	0.766	4	Molecular Function: catalytic activity (GO:0003824),Biological Process: cellular metabolic process (GO:0044237),Molecular Function: coenzyme binding (GO:0050662)	unknown [Picea sitchensis]	Dihydroflavonol-4-reductase OS=Vitis vinifera GN=DFR PE=1 SV=1	hypothetical protein; K13082 bifunctional dihydroflavonol 4-reductase/flavanone 4-reductase [EC:1.1.1.219 1.1.1.234] (A)	Molecular Function: catalytic activity (GO:0003824), Biological Process: cellular metabolic process (GO:0044237), Molecular Function: coenzyme binding (GO:0050662)	NAD dependent epimerase/dehydratase family
evm.TU.PTG000563L.47	42.002	21.077	79.416	7.727	4.09	2.039	17.296	3.832	5.88	16.522	23.579	16.626	1.781	6.587	13.428	5.4	4.975	2.497	79.81	14.815	27.216	6	NA	unknown [Picea sitchensis]	NA	NA	NA	NA
evm.TU.PTG014928L.12	4.442	1.11	4.54	0.551	0.157	0.245	0.241	0.252	1.051	1.988	0.431	1.653	4.82	0.845	0.955	4.889	1.434	0.454	0.545	4.831	0.531	3	Molecular Function: monooxygenase activity (GO:0004497),Molecular Function: iron ion binding (GO:0005506),Molecular Function: electron carrier activity (GO:0009055),Molecular Function: oxidoreductase activity, acting on paired donors, with incorporation or reduction of molecular oxygen (GO:0016705),Molecular Function: heme binding (GO:0020037),Biological Process: oxidation-reduction process (GO:0…	unknown [Picea sitchensis]	Cytochrome P450 750A1 OS=Pinus taeda GN=CYP750A1 PE=2 SV=1	cytochrome P450 93A3; K00512 steroid 17alpha-monooxygenase / 17alpha-hydroxyprogesterone aldolase [EC:1.14.14.19 4.1.2.30] (A)	Molecular Function: iron ion binding (GO:0005506), Molecular Function: electron carrier activity (GO:0009055), Molecular Function: oxidoreductase activity, acting on paired donors, with incorporation or reduction of molecular oxygen (GO:0016705), Molecular Function: heme binding (GO:0020037), Biological Process: oxidation-reduction process (GO:0055114) Molecular Function: iron ion binding (GO:000…	Cytochrome P450
evm.TU.PTG015060L.4	22.625	1.666	8.493	1.833	0.87	0.388	2.133	1.275	4.416	5.873	0.478	1.115	14.755	0.814	2.115	118.385	4.207	0.548	0.645	15.193	2.058	4	Molecular Function: bradykinin receptor activity (GO:0004947),Biological Process: response to stress (GO:0006950),Biological Process: inflammatory response (GO:0006954),Biological Process: G-protein coupled receptor signaling pathway (GO:0007186),Biological Process: response to mechanical stimulus (GO:0009612),Cellular Component: integral to membrane (GO:0016021)	unnamed protein product [Coffea canephora]	Dirigent protein 11 OS=Arabidopsis thaliana GN=DIR11 PE=2 SV=1	hypothetical protein; K19027 zinc finger FYVE domain-containing protein 26 (A)	Molecular Function: bradykinin receptor activity (GO:0004947), Biological Process: response to stress (GO:0006950), Biological Process: inflammatory response (GO:0006954), Biological Process: G-protein coupled receptor signaling pathway (GO:0007186), Biological Process: response to mechanical stimulus (GO:0009612), Cellular Component: integral to membrane (GO:0016021) Molecular Function: bradykin…	Dirigent-like protein
evm.TU.PTG000063L.58	3.97	1.308	3.089	0.297	0.109	0.376	1.259	1.485	1.77	1.486	3.866	4.025	3.261	1.562	5.817	5.141	1.77	1.228	0.621	1.3	0.193	3	Molecular Function: protein kinase activity (GO:0004672),Molecular Function: protein tyrosine kinase activity (GO:0004713),Molecular Function: protein binding (GO:0005515),Molecular Function: ATP binding (GO:0005524),Biological Process: protein phosphorylation (GO:0006468),Cellular Component: membrane (GO:0016020),Biological Process: antigen processing and presentation of endogenous peptide antig…	hypothetical protein SELMODRAFT_431458 [Selaginella moellendorffii]	Probable LRR receptor-like serine/threonine-protein kinase At3g47570 OS=Arabidopsis thaliana GN=At3g47570 PE=2 SV=1	LRR receptor-like serine/threonine-protein kinase FLS2; K13420 LRR receptor-like serine/threonine-protein kinase FLS2 [EC:2.7.11.1] (A)	Molecular Function: protein kinase activity (GO:0004672), Molecular Function: ATP binding (GO:0005524), Biological Process: protein phosphorylation (GO:0006468) Molecular Function: protein binding (GO:0005515) Molecular Function: protein binding (GO:0005515) Cellular Component: membrane (GO:0016020), Biological Process: antigen processing and presentation of endogenous peptide antigen via MHC cla…	Protein kinase domain Leucine rich repeat Leucine Rich Repeat Leucine Rich Repeat Leucine rich repeat N-terminal domain
evm.TU.PTG005228L.44	85.465	14.64	23.841	3.163	1.935	5.952	4.173	10.697	6.745	4.766	4.393	13.381	42.5	16.969	4.624	89.734	25.816	8.355	3.252	18.985	15.906	4	Molecular Function: scavenger receptor activity (GO:0005044),Cellular Component: membrane (GO:0016020)	thaumatin-like protein [Cryptomeria japonica]	Pathogenesis-related protein OS=Juniperus ashei PE=1 SV=1	BRCA1-A complex subunit BRE-like; K12173 BRCA1-A complex subunit BRE (A)	Molecular Function: scavenger receptor activity (GO:0005044), Cellular Component: membrane (GO:0016020) Molecular Function: scavenger receptor activity (GO:0005044), Cellular Component: membrane (GO:0016020)	Thaumatin family
evm.TU.PTG003002L.91	4.993	0.493	5.442	0.407	0.203	0.362	0.759	3.526	3.803	0	0.433	0.309	0.281	0.822	0.316	0.269	0.533	1.206	0.188	0.536	3.501	4	Molecular Function: sodium channel activity (GO:0005272),Biological Process: sodium ion transport (GO:0006814),Cellular Component: membrane (GO:0016020)	NA	NA	NA	Molecular Function: sodium channel activity (GO:0005272), Biological Process: sodium ion transport (GO:0006814), Cellular Component: membrane (GO:0016020) Molecular Function: sodium channel activity (GO:0005272), Biological Process: sodium ion transport (GO:0006814), Cellular Component: membrane (GO:0016020)	NA
evm.TU.PTG030113L.1	15.267	0.555	17.012	1.221	0.456	1.223	5.75	4.04	5.474	13.137	7.375	3.898	2.057	3.844	2.845	23.94	9.007	11.823	7.467	7.999	10.111	5	Biological Process: oxidation-reduction process (GO:0055114)	PREDICTED: phospholipase A2-alpha isoform X1 [Amborella trichopoda]	Phospholipase A2-alpha OS=Arabidopsis thaliana GN=PLA2-ALPHA PE=1 SV=1	phospholipase A2-alpha; K01047 secretory phospholipase A2 [EC:3.1.1.4] (A)	Biological Process: oxidation-reduction process (GO:0055114) Biological Process: oxidation-reduction process (GO:0055114)	NA
evm.TU.PTG003990L.5	4.42	0.404	5.06	0.104	0.13	0.605	0.293	4.102	4.59	0.595	0.357	0.358	0.461	0.609	0.219	0.259	0.36	0.027	0.289	0.775	3.491	10	Molecular Function: DNA binding (GO:0003677),Molecular Function: sequence-specific DNA binding transcription factor activity (GO:0003700),Molecular Function: protein kinase activity (GO:0004672),Molecular Function: protein tyrosine kinase activity (GO:0004713),Molecular Function: calcium ion binding (GO:0005509),Molecular Function: ATP binding (GO:0005524),Biological Process: DNA-dependent transc…	unnamed protein product [Vitis vinifera]	Wall-associated receptor kinase-like 2 OS=Arabidopsis thaliana GN=WAKL2 PE=2 SV=1	wall-associated receptor kinase 4-like; K04733 interleukin-1 receptor-associated kinase 4 [EC:2.7.11.1] (A)	Molecular Function: protein kinase activity (GO:0004672), Biological Process: protein phosphorylation (GO:0006468) Molecular Function: calcium ion binding (GO:0005509) Molecular Function: protein kinase activity (GO:0004672), Molecular Function: ATP binding (GO:0005524), Biological Process: protein phosphorylation (GO:0006468) Molecular Function: DNA binding (GO:0003677), Molecular Function: sequ…	Protein tyrosine kinase Calcium-binding EGF domain
evm.TU.PTG008587L.14	2.308	0.359	0.33	0.137	0.106	0.014	0.557	0.111	0.154	0.135	0.291	0.79	1.292	0.284	0.34	0.196	0.149	0.064	0.112	0.376	0.085	6	Molecular Function: protein binding (GO:0005515),Biological Process: signal transduction (GO:0007165),Molecular Function: ADP binding (GO:0043531)	unknown [Picea sitchensis]	Disease resistance protein TAO1 OS=Arabidopsis thaliana GN=TAO1 PE=3 SV=1	TMV resistance protein N-like; K19613 leucine-rich repeat protein SHOC2 (A)	Molecular Function: ADP binding (GO:0043531) Molecular Function: protein binding (GO:0005515), Biological Process: signal transduction (GO:0007165) Molecular Function: protein binding (GO:0005515), Biological Process: signal transduction (GO:0007165) Molecular Function: protein binding (GO:0005515), Biological Process: signal transduction (GO:0007165)	NB-ARC domain Leucine rich repeat Leucine rich repeat Leucine rich repeat TIR domain
evm.TU.PTG008184L.36	21.598	11.525	9.126	2.616	0.803	0.179	11.682	1.286	0.555	5.377	0.918	6.793	3.339	5.069	5.627	3.597	21.381	2.318	2.601	3.782	2.486	3	Molecular Function: voltage-gated chloride channel activity (GO:0005247),Biological Process: chloride transport (GO:0006821),Cellular Component: membrane (GO:0016020),Biological Process: transmembrane transport (GO:0055085)	NA	NA	NA	Molecular Function: voltage-gated chloride channel activity (GO:0005247), Biological Process: chloride transport (GO:0006821), Cellular Component: membrane (GO:0016020), Biological Process: transmembrane transport (GO:0055085) Molecular Function: voltage-gated chloride channel activity (GO:0005247), Biological Process: chloride transport (GO:0006821), Cellular Component: membrane (GO:0016020), Bi…	BURP domain
evm.TU.PTG029521L.2	5.582	0.1	2.222	0.184	0.22	0.229	0.561	0.47	2.062	0.727	1.005	1.073	3.049	0.206	1.336	15.071	1.048	0.192	1.052	4.725	1.61	4	Molecular Function: angiotensin type II receptor activity (GO:0004945),Molecular Function: iron ion binding (GO:0005506),Biological Process: G-protein coupled receptor signaling pathway (GO:0007186),Molecular Function: electron carrier activity (GO:0009055),Cellular Component: integral to membrane (GO:0016021),Molecular Function: oxidoreductase activity, acting on paired donors, with incorporatio…	cytochrome P450 CYP76AA26 [Thuja plicata]	Geraniol 8-hydroxylase OS=Swertia mussotii GN=CYP76B10 PE=1 SV=1	geraniol 8-hydroxylase; K00512 steroid 17alpha-monooxygenase / 17alpha-hydroxyprogesterone aldolase [EC:1.14.14.19 4.1.2.30] (A)	Molecular Function: angiotensin type II receptor activity (GO:0004945), Biological Process: G-protein coupled receptor signaling pathway (GO:0007186), Cellular Component: integral to membrane (GO:0016021) Molecular Function: angiotensin type II receptor activity (GO:0004945), Biological Process: G-protein coupled receptor signaling pathway (GO:0007186), Cellular Component: integral to membrane (G…	Cytochrome P450
evm.TU.PTG003002L.90	15.665	3.216	22.957	0.652	0.743	1.906	3.413	15.127	14.986	0.276	1.783	2.038	0.869	4.169	0.607	2.126	1.74	3.217	1.117	0.829	12.442	4	Cellular Component: extracellular region (GO:0005576),Biological Process: pathogenesis (GO:0009405)	Integral to membrane, endoplasmic reticulum [Theobroma cacao]	NA	NA	Cellular Component: extracellular region (GO:0005576), Biological Process: pathogenesis (GO:0009405) Cellular Component: extracellular region (GO:0005576), Biological Process: pathogenesis (GO:0009405)	NA
evm.TU.PTG009144L.28	7.248	0.394	8.43	0.433	0.691	0.154	0.353	4.033	2.072	0.514	0.395	0.237	0.359	0.566	0.484	0.774	0.256	0.091	0.4	0.343	0.292	0	Biological Process: G-protein coupled receptor signaling pathway (GO:0007186),Cellular Component: integral to membrane (GO:0016021)	PREDICTED: uncharacterized protein LOC101249356 [Solanum lycopersicum]	NA	uncharacterized LOC101249356; K06100 symplekin (A)	Biological Process: G-protein coupled receptor signaling pathway (GO:0007186), Cellular Component: integral to membrane (GO:0016021) Biological Process: G-protein coupled receptor signaling pathway (GO:0007186), Cellular Component: integral to membrane (GO:0016021)	NA
evm.TU.PTG004387L.26	18.181	2.819	17.533	1.002	0.476	1.274	3.206	1.306	0.878	0.661	1.001	0.653	1.435	2.181	1.023	0.853	0.892	0.849	5.153	5.049	4.232	1	NA	hypothetical protein AMTR_s00016p00236100 [Amborella trichopoda]	NA	NA	NA	Stress up-regulated Nod 19
evm.TU.PTG000818L.3	4.888	0.13	5.886	0.38	0.142	0.212	0.097	4.168	4.156	0	0.304	0.39	0.148	0.311	0	0.047	0.094	0.1	4.742	5.174	0.16	10	Molecular Function: catalytic activity (GO:0003824),Cellular Component: cytoplasm (GO:0005737),Biological Process: cellular protein modification process (GO:0006464),Biological Process: proteolysis (GO:0006508),Molecular Function: serine-type peptidase activity (GO:0008236),Biological Process: lipoate biosynthetic process (GO:0009107),Molecular Function: octanoyltransferase activity (GO:0016415)	PREDICTED: plastidial lipoyltransferase 2 isoform X1 [Sesamum indicum]	Putative lipoyltransferase-like protein, chloroplastic OS=Arabidopsis thaliana GN=At1g47578 PE=3 SV=1	plastidial lipoyltransferase 2; K03801 lipoyl(octanoyl) transferase [EC:2.3.1.181] (A)	Biological Process: proteolysis (GO:0006508), Molecular Function: serine-type peptidase activity (GO:0008236) Biological Process: proteolysis (GO:0006508), Molecular Function: serine-type peptidase activity (GO:0008236) Cellular Component: cytoplasm (GO:0005737), Biological Process: lipoate biosynthetic process (GO:0009107), Molecular Function: octanoyltransferase activity (GO:0016415) Molecular …	Biotin/lipoate A/B protein ligase family
evm.TU.PTG009821L.20	15.202	0.393	17.937	1.352	0.27	0.578	0.606	2.814	3.831	1.552	0.197	0.987	7.012	11.253	0.706	8.056	2.075	0.51	0.35	3.959	0.85	4	Molecular Function: mannose-6-phosphate isomerase activity (GO:0004476),Biological Process: GDP-mannose biosynthetic process (GO:0009298)	unknown [Picea sitchensis]	Probable protein Pop3 OS=Arabidopsis thaliana GN=At3g17210 PE=1 SV=1	NA	Molecular Function: mannose-6-phosphate isomerase activity (GO:0004476), Biological Process: GDP-mannose biosynthetic process (GO:0009298) Molecular Function: mannose-6-phosphate isomerase activity (GO:0004476), Biological Process: GDP-mannose biosynthetic process (GO:0009298)	Stress responsive A/B Barrel Domain
evm.TU.PTG011580L.33	136.044	20.707	181.619	9.215	5.907	6.916	99.092	17.789	17.804	50.161	22.093	23.064	10.105	10.687	9.818	26.671	35.751	31.982	73.912	34.9	85.024	5	Molecular Function: G-protein coupled receptor activity (GO:0004930),Biological Process: G-protein coupled receptor signaling pathway (GO:0007186),Cellular Component: integral to membrane (GO:0016021)	unknown [Picea sitchensis]	Non-specific lipid-transfer protein 1 OS=Prunus dulcis PE=3 SV=1	NA	Molecular Function: G-protein coupled receptor activity (GO:0004930), Biological Process: G-protein coupled receptor signaling pathway (GO:0007186), Cellular Component: integral to membrane (GO:0016021) Molecular Function: G-protein coupled receptor activity (GO:0004930), Biological Process: G-protein coupled receptor signaling pathway (GO:0007186), Cellular Component: integral to membrane (GO:00…	Protease inhibitor/seed storage/LTP family
evm.TU.PTG008812L.15	13.208	0.709	10.063	0.42	0.509	0.614	0.856	12.379	14.627	0.653	0.657	0.985	0.933	0.728	0.839	0.626	0.384	0.408	0.609	0.445	11.052	10	Molecular Function: nucleic acid binding (GO:0003676),Molecular Function: phosphoric diester hydrolase activity (GO:0008081)	unknown [Picea sitchensis]	Polypyrimidine tract-binding protein homolog 2 OS=Arabidopsis thaliana GN=At5g53180 PE=1 SV=1	hypothetical protein; K14948 polypyrimidine tract-binding protein 2 (A)	Molecular Function: nucleic acid binding (GO:0003676) Molecular Function: nucleic acid binding (GO:0003676) Molecular Function: phosphoric diester hydrolase activity (GO:0008081) Molecular Function: phosphoric diester hydrolase activity (GO:0008081) Molecular Function: nucleic acid binding (GO:0003676) Molecular Function: nucleic acid binding (GO:0003676)	RNA recognition motif. (a.k.a. RRM, RBD, or RNP domain) RNA recognition motif. (a.k.a. RRM, RBD, or RNP domain) RNA recognition motif. (a.k.a. RRM, RBD, or RNP domain)
evm.TU.PTG006718L.11	15.204	4.586	14.762	0.941	0.375	0.838	2.952	6.908	7.411	4.21	5.425	9.893	9.801	4.25	8.633	1.869	0.482	0.118	6.987	12.065	4.778	6	Molecular Function: endodeoxyribonuclease activity (GO:0004520),Molecular Function: iron ion binding (GO:0005506),Biological Process: DNA repair (GO:0006281),Biological Process: DNA recombination (GO:0006310),Molecular Function: electron carrier activity (GO:0009055),Molecular Function: oxidoreductase activity, acting on paired donors, with incorporation or reduction of molecular oxygen (GO:00167…	cytochrome P450 CYP76AA25 [Thuja plicata]	Geraniol 8-hydroxylase OS=Catharanthus roseus GN=CYP76B6 PE=1 SV=1	geraniol 8-hydroxylase-like; K00512 steroid 17alpha-monooxygenase / 17alpha-hydroxyprogesterone aldolase [EC:1.14.14.19 4.1.2.30] (A)	Molecular Function: iron ion binding (GO:0005506), Molecular Function: electron carrier activity (GO:0009055), Molecular Function: oxidoreductase activity, acting on paired donors, with incorporation or reduction of molecular oxygen (GO:0016705), Molecular Function: heme binding (GO:0020037), Biological Process: oxidation-reduction process (GO:0055114) Molecular Function: iron ion binding (GO:000…	Cytochrome P450 Cytochrome P450
evm.TU.PTG011580L.28	746.265	49.319	999.667	14.871	20.663	75.539	216.529	296.03	442.63	774.619	173.437	185.86	45.139	161.054	97.723	93.455	100.388	140.025	380.792	533.801	1971.17	5	Molecular Function: DNA binding (GO:0003677),Molecular Function: ligand-activated sequence-specific DNA binding RNA polymerase II transcription factor activity (GO:0004879),Cellular Component: nucleus (GO:0005634),Biological Process: regulation of transcription, DNA-dependent (GO:0006355),Biological Process: intracellular signal transduction (GO:0035556)	unknown [Picea sitchensis]	Non-specific lipid-transfer protein OS=Prunus avium PE=1 SV=1	NA	Molecular Function: DNA binding (GO:0003677), Molecular Function: ligand-activated sequence-specific DNA binding RNA polymerase II transcription factor activity (GO:0004879), Cellular Component: nucleus (GO:0005634), Biological Process: regulation of transcription, DNA-dependent (GO:0006355) Molecular Function: DNA binding (GO:0003677), Molecular Function: ligand-activated sequence-specific DNA b…	Protease inhibitor/seed storage/LTP family
evm.TU.PTG014098L.12	9.74	0.201	7.536	0.074	0.552	0.427	0.188	15.506	15.115	0.438	0.64	1.145	0.498	0.723	0.379	1.283	0.727	0.348	0.443	0.146	10.036	5	Molecular Function: voltage-gated potassium channel activity (GO:0005249),Molecular Function: protein binding (GO:0005515),Biological Process: potassium ion transport (GO:0006813),Cellular Component: membrane (GO:0016020)	PREDICTED: F-box/kelch-repeat protein OR23 [Amborella trichopoda]	F-box/kelch-repeat protein OR23 OS=Arabidopsis thaliana GN=OR23 PE=2 SV=1	KLHL34; kelch-like family member 34; K10469 kelch-like protein 34 (A)	Molecular Function: voltage-gated potassium channel activity (GO:0005249), Biological Process: potassium ion transport (GO:0006813), Cellular Component: membrane (GO:0016020) Molecular Function: voltage-gated potassium channel activity (GO:0005249), Biological Process: potassium ion transport (GO:0006813), Cellular Component: membrane (GO:0016020) Molecular Function: protein binding (GO:0005515) …	Kelch motif Kelch motif
evm.TU.PTG005966L.88	13.859	1.014	21.769	1.579	0.556	0	0.189	0.594	0.513	0.46	0.508	0.17	0.385	0.607	0.606	0.554	0.914	0.584	0.086	0.551	0.313	2	Molecular Function: voltage-gated potassium channel activity (GO:0005249),Biological Process: potassium ion transport (GO:0006813),Cellular Component: membrane (GO:0016020)	PREDICTED: UDP-glucuronic acid decarboxylase 6-like isoform X1 [Elaeis guineensis]	UDP-glucuronic acid decarboxylase 5 OS=Arabidopsis thaliana GN=UXS5 PE=2 SV=1	UDP-glucuronic acid decarboxylase 6-like; K08678 UDP-glucuronate decarboxylase [EC:4.1.1.35] (A)	Molecular Function: voltage-gated potassium channel activity (GO:0005249), Biological Process: potassium ion transport (GO:0006813), Cellular Component: membrane (GO:0016020) Molecular Function: voltage-gated potassium channel activity (GO:0005249), Biological Process: potassium ion transport (GO:0006813), Cellular Component: membrane (GO:0016020)	NA
evm.TU.PTG005521L.33	2.536	0.191	3.479	0.105	0.105	0.14	6.697	1.825	1.5	2.707	0.144	0.144	0.6	0.147	0	2.403	3.726	1.542	5.634	2.602	3.84	5	Molecular Function: hydrolase activity, hydrolyzing O-glycosyl compounds (GO:0004553),Cellular Component: cell wall (GO:0005618),Biological Process: carbohydrate metabolic process (GO:0005975),Biological Process: cellular glucan metabolic process (GO:0006073),Molecular Function: xyloglucan:xyloglucosyl transferase activity (GO:0016762),Cellular Component: apoplast (GO:0048046)	pollen major allergen No.121 isoform 2 [Cryptomeria japonica]	Probable xyloglucan endotransglucosylase/hydrolase protein B OS=Phaseolus angularis GN=XTHB PE=2 SV=1	probable xyloglucan endotransglucosylase/hydrolase protein B; K08235 xyloglucan:xyloglucosyl transferase [EC:2.4.1.207] (A)	Molecular Function: hydrolase activity, hydrolyzing O-glycosyl compounds (GO:0004553), Biological Process: carbohydrate metabolic process (GO:0005975) Cellular Component: cell wall (GO:0005618), Biological Process: cellular glucan metabolic process (GO:0006073), Molecular Function: xyloglucan:xyloglucosyl transferase activity (GO:0016762), Cellular Component: apoplast (GO:0048046) Molecular Funct…	Glycosyl hydrolases family 16 Xyloglucan endo-transglycosylase (XET) C-terminus
evm.TU.PTG002083L.32	5.82	0.369	1.098	0.018	0.074	0.312	1.333	1.296	1.764	1.478	0.303	0.471	7.822	0.482	1.186	2.875	0.381	0.077	0.681	4.323	1.16	4	Molecular Function: protein kinase activity (GO:0004672),Molecular Function: protein tyrosine kinase activity (GO:0004713),Molecular Function: iron ion binding (GO:0005506),Molecular Function: ATP binding (GO:0005524),Biological Process: protein phosphorylation (GO:0006468),Molecular Function: oxidoreductase activity, acting on paired donors, with incorporation or reduction of molecular oxygen, r…	hypothetical protein [Cryptomeria japonica]	Leucine-rich repeat receptor-like serine/threonine-protein kinase At2g14510 OS=Arabidopsis thaliana GN=At2g14510 PE=2 SV=1	tyrosine kinase domain protein; K10737 DNA helicase MCM8 [EC:3.6.4.12] (A)	Molecular Function: protein kinase activity (GO:0004672), Biological Process: protein phosphorylation (GO:0006468) Molecular Function: protein kinase activity (GO:0004672), Biological Process: protein phosphorylation (GO:0006468) Molecular Function: protein kinase activity (GO:0004672), Biological Process: protein phosphorylation (GO:0006468) Molecular Function: iron ion binding (GO:0005506), Mol…	Carbohydrate-binding protein of the ER Protein tyrosine kinase
evm.TU.PTG016042L.19	7.639	0.356	4.605	0.392	0.26	0.039	0.177	0.04	1.841	0.56	0.119	0.159	8.349	0.244	0.973	10.198	4.238	0.182	0.121	2.97	0.489	4	Molecular Function: zinc ion binding (GO:0008270),Molecular Function: oxidoreductase activity (GO:0016491),Molecular Function: transferase activity, transferring acyl groups other than amino-acyl groups (GO:0016747),Biological Process: oxidation-reduction process (GO:0055114)	PREDICTED: probable mannitol dehydrogenase [Amborella trichopoda]	Probable cinnamyl alcohol dehydrogenase 9 OS=Arabidopsis thaliana GN=CAD9 PE=2 SV=2	probable mannitol dehydrogenase; K00083 cinnamyl-alcohol dehydrogenase [EC:1.1.1.195] (A)	Molecular Function: oxidoreductase activity (GO:0016491), Molecular Function: transferase activity, transferring acyl groups other than amino-acyl groups (GO:0016747) Molecular Function: oxidoreductase activity (GO:0016491), Biological Process: oxidation-reduction process (GO:0055114) Molecular Function: zinc ion binding (GO:0008270), Molecular Function: oxidoreductase activity (GO:0016491), Biol…	Alcohol dehydrogenase GroES-like domain Zinc-binding dehydrogenase
evm.TU.PTG006718L.17	43.05	16.265	31.686	2.138	0.853	1.935	7.441	18.61	22.392	11.18	18.851	23.542	31.715	9.111	24.35	4.919	1.192	0.336	17.44	33.206	17.331	6	Molecular Function: G-protein coupled receptor activity (GO:0004930),Molecular Function: iron ion binding (GO:0005506),Biological Process: G-protein coupled receptor signaling pathway (GO:0007186),Molecular Function: electron carrier activity (GO:0009055),Cellular Component: integral to membrane (GO:0016021),Molecular Function: oxidoreductase activity, acting on paired donors, with incorporation …	cytochrome P450 CYP76AA22 [Thuja plicata]	Cytochrome P450 76C1 OS=Arabidopsis thaliana GN=CYP76C1 PE=2 SV=1	geraniol 8-hydroxylase-like; K00512 steroid 17alpha-monooxygenase / 17alpha-hydroxyprogesterone aldolase [EC:1.14.14.19 4.1.2.30] (A)	Molecular Function: iron ion binding (GO:0005506), Molecular Function: electron carrier activity (GO:0009055), Molecular Function: oxidoreductase activity, acting on paired donors, with incorporation or reduction of molecular oxygen (GO:0016705), Molecular Function: heme binding (GO:0020037), Biological Process: oxidation-reduction process (GO:0055114) Molecular Function: G-protein coupled recept…	Cytochrome P450
evm.TU.PTG003159L.2	7.312	0.072	4.286	0.318	0.079	0.213	0.081	8.646	6.296	0.236	0.218	0.436	0.165	0.149	0.148	0	0	0.333	0.073	0.315	5.989	5	Molecular Function: nuclease activity (GO:0004518),Cellular Component: cytoplasm (GO:0005737),Biological Process: DNA repair (GO:0006281),Biological Process: protein folding (GO:0006457)	PREDICTED: exonuclease 1 [Eucalyptus grandis]	Exonuclease 1 OS=Dictyostelium discoideum GN=exo1 PE=3 SV=1	exonuclease 1; K10746 exonuclease 1 [EC:3.1.-.-] (A)	Molecular Function: nuclease activity (GO:0004518), Biological Process: DNA repair (GO:0006281) Molecular Function: nuclease activity (GO:0004518) Molecular Function: nuclease activity (GO:0004518), Biological Process: DNA repair (GO:0006281) Molecular Function: nuclease activity (GO:0004518), Biological Process: DNA repair (GO:0006281) Cellular Component: cytoplasm (GO:0005737), Biological Proce…	XPG N-terminal domain XPG I-region
evm.TU.PTG000224L.17	3.35	0.898	2.461	0.18	0	0.16	0.366	3.116	2.727	0.267	0.41	0.164	0.559	0.335	0.167	0.089	0.265	0	0.332	0.355	3.329	4	Biological Process: metabolic process (GO:0008152),Molecular Function: oxidoreductase activity (GO:0016491)	unnamed protein product [Triticum aestivum]	NA	NA	Biological Process: metabolic process (GO:0008152), Molecular Function: oxidoreductase activity (GO:0016491) Biological Process: metabolic process (GO:0008152), Molecular Function: oxidoreductase activity (GO:0016491)	NA
evm.TU.PTG006718L.13	46.683	18.537	31.488	2.121	0.876	1.861	8.424	18.973	24.33	10.553	20.778	26.039	36.199	10.119	27.167	6.619	1.55	0.317	20.477	37.488	21.403	6	Molecular Function: monooxygenase activity (GO:0004497),Molecular Function: iron ion binding (GO:0005506),Molecular Function: electron carrier activity (GO:0009055),Molecular Function: oxidoreductase activity, acting on paired donors, with incorporation or reduction of molecular oxygen (GO:0016705),Molecular Function: heme binding (GO:0020037),Biological Process: oxidation-reduction process (GO:0…	cytochrome P450 CYP76AA22 [Thuja plicata]	Cytochrome P450 76C1 OS=Arabidopsis thaliana GN=CYP76C1 PE=2 SV=1	geraniol 8-hydroxylase; K00512 steroid 17alpha-monooxygenase / 17alpha-hydroxyprogesterone aldolase [EC:1.14.14.19 4.1.2.30] (A)	Molecular Function: iron ion binding (GO:0005506), Molecular Function: electron carrier activity (GO:0009055), Molecular Function: oxidoreductase activity, acting on paired donors, with incorporation or reduction of molecular oxygen (GO:0016705), Molecular Function: heme binding (GO:0020037), Biological Process: oxidation-reduction process (GO:0055114) Molecular Function: monooxygenase activity (…	Cytochrome P450
evm.TU.PTG000063L.64	12.583	0.294	10.754	0.601	0.461	0.124	0.33	1.943	1.575	11.446	1.941	1.224	6.094	0.043	3.234	12.175	3.004	5.474	0	0.412	0.208	3	Molecular Function: nutrient reservoir activity (GO:0045735)	PREDICTED: polygalacturonase non-catalytic subunit AroGP2-like [Eucalyptus grandis]	BURP domain-containing protein 16 OS=Oryza sativa subsp. japonica GN=BURP16 PE=2 SV=1	hypothetical protein; K06699 proteasome activator subunit 4 (A)	Molecular Function: nutrient reservoir activity (GO:0045735) Molecular Function: nutrient reservoir activity (GO:0045735)	BURP domain
evm.TU.PTG006369L.1	65.907	0.973	58.052	1.762	2.699	1.737	2.757	55.86	60.863	1.682	3.158	3.331	3.526	2.056	1.936	1.375	2.168	1.318	1.628	1.993	60.804	10	Molecular Function: serine-type endopeptidase activity (GO:0004252),Biological Process: proteolysis (GO:0006508)	unknown [Picea sitchensis]	BI1-like protein OS=Arabidopsis thaliana GN=At4g15470 PE=2 SV=1	BI1-like protein; K06890 uncharacterized protein (A)	Molecular Function: serine-type endopeptidase activity (GO:0004252), Biological Process: proteolysis (GO:0006508) Molecular Function: serine-type endopeptidase activity (GO:0004252), Biological Process: proteolysis (GO:0006508)	Inhibitor of apoptosis-promoting Bax1
evm.TU.PTG003133L.57	1486.43	483.032	1141.4	94.919	52.764	5.509	57.876	18.581	8.238	1323.73	267.595	231.909	0.338	5.317	0	1267.84	229.085	214.65	161.02	510.546	486.451	5	NA	unknown [Picea sitchensis]	Glucan endo-1,3-alpha-glucosidase agn1 OS=Schizosaccharomyces pombe (strain 972 / ATCC 24843) GN=agn1 PE=1 SV=2	hypothetical protein; K08254 glucan endo-1,3-alpha-glucosidase [EC:3.2.1.59] (A)	NA	Glycosyl hydrolase family 71
evm.TU.PTG004558L.20	120.685	7.027	50.47	4.676	2.7	1.271	7.22	12.135	35.235	5.067	1.302	0.764	28.237	2.021	3.534	43.901	10.123	0.309	3.546	39.784	21.896	4	Molecular Function: zinc ion binding (GO:0008270),Molecular Function: oxidoreductase activity (GO:0016491),Molecular Function: transferase activity, transferring acyl groups other than amino-acyl groups (GO:0016747),Biological Process: oxidation-reduction process (GO:0055114)	unknown [Picea sitchensis]	Quinone oxidoreductase-like protein At1g23740, chloroplastic OS=Arabidopsis thaliana GN=At1g23740 PE=2 SV=2	2-methylene-furan-3-one reductase-like; K18980 2-methylene-furan-3-one reductase [EC:1.3.1.105] (A)	Biological Process: oxidation-reduction process (GO:0055114) Biological Process: oxidation-reduction process (GO:0055114) Molecular Function: oxidoreductase activity (GO:0016491), Biological Process: oxidation-reduction process (GO:0055114) Molecular Function: oxidoreductase activity (GO:0016491), Molecular Function: transferase activity, transferring acyl groups other than amino-acyl groups (GO:…	Zinc-binding dehydrogenase Alcohol dehydrogenase GroES-like domain
evm.TU.PTG013825L.6	12.749	16.321	15.329	0.576	1.436	0.171	3.618	21.472	30.203	66.597	143.236	208.905	14.637	9.942	14.049	1.525	3.117	1.709	76.675	29.246	9.057	6	Molecular Function: thromboxane receptor activity (GO:0004960),Biological Process: G-protein coupled receptor signaling pathway (GO:0007186),Cellular Component: integral to membrane (GO:0016021),Molecular Function: starch binding (GO:2001070)	Phosphoglucan, water dikinase, chloroplastic [Auxenochlorella protothecoides]	Glucoamylase OS=Aspergillus oryzae (strain ATCC 42149 / RIB 40) GN=glaA PE=2 SV=2	hypothetical protein; K15535 phosphoglucan, water dikinase [EC:2.7.9.5] (A)	Molecular Function: thromboxane receptor activity (GO:0004960), Biological Process: G-protein coupled receptor signaling pathway (GO:0007186), Cellular Component: integral to membrane (GO:0016021) Molecular Function: thromboxane receptor activity (GO:0004960), Biological Process: G-protein coupled receptor signaling pathway (GO:0007186), Cellular Component: integral to membrane (GO:0016021) Molec…	Starch binding domain
evm.TU.PTG002370L.8	3.431	0.247	1.283	0.211	0.03	0	0.031	0.138	0.861	0.239	0	0.165	0.908	0.113	0.113	3.326	1.989	0.284	0.084	3.313	0	4	Molecular Function: structural constituent of ribosome (GO:0003735),Molecular Function: hydrolase activity, hydrolyzing O-glycosyl compounds (GO:0004553),Cellular Component: intracellular (GO:0005622),Cellular Component: ribosome (GO:0005840),Biological Process: carbohydrate metabolic process (GO:0005975),Biological Process: translation (GO:0006412),Biological Process: nitrogen compound metabolic…	PREDICTED: beta-glucosidase 12 [Amborella trichopoda]	Beta-glucosidase 12 OS=Oryza sativa subsp. japonica GN=BGLU12 PE=2 SV=2	beta-glucosidase 12; K01188 beta-glucosidase [EC:3.2.1.21] (A)	Molecular Function: structural constituent of ribosome (GO:0003735), Cellular Component: intracellular (GO:0005622), Cellular Component: ribosome (GO:0005840), Biological Process: translation (GO:0006412), Molecular Function: 5S rRNA binding (GO:0008097) Molecular Function: structural constituent of ribosome (GO:0003735), Cellular Component: intracellular (GO:0005622), Cellular Component: ribosom…	Glycosyl hydrolase family 1
evm.TU.PTG011745L.24	953.657	47.801	943.715	40.169	41.625	11.571	118.732	114.337	164.488	97.634	70.401	123.077	196.692	77.718	60.207	723.347	594.216	291.146	42.73	483.835	106.383	4	Molecular Function: sequence-specific DNA binding transcription factor activity (GO:0003700),Molecular Function: protein binding (GO:0005515),Cellular Component: extracellular space (GO:0005615),Cellular Component: nucleus (GO:0005634),Biological Process: regulation of transcription, DNA-dependent (GO:0006355),Molecular Function: chitin binding (GO:0008061)	chitinase [Medicago truncatula]	Basic 30 kDa endochitinase OS=Solanum lycopersicum GN=CHI9 PE=1 SV=1	Chitinase (Class I) / Hevein; K01183 chitinase [EC:3.2.1.14] (A)	Molecular Function: chitin binding (GO:0008061) Molecular Function: chitin binding (GO:0008061) Molecular Function: chitin binding (GO:0008061) Molecular Function: chitin binding (GO:0008061) Molecular Function: chitin binding (GO:0008061) Molecular Function: chitin binding (GO:0008061) Cellular Component: extracellular space (GO:0005615) Cellular Component: extracellular space (GO:0005615) Molec…	Chitin recognition protein
evm.TU.PTG011553L.8	72.187	8.116	25.987	1.444	0.851	2.747	1.604	2.637	3.925	7.99	1.497	3.234	14.502	9.677	1.04	123.85	37.909	18.901	2.182	14.998	13.639	9	NA	thaumatin-like protein [Sequoia sempervirens]	Pathogenesis-related protein R major form OS=Nicotiana tabacum PE=1 SV=1	BRCA1-A complex subunit BRE-like; K12173 BRCA1-A complex subunit BRE (A)	NA	Thaumatin family
evm.TU.PTG004609L.3	71.129	27.647	38.628	3.025	2.166	1.174	10.666	3.187	62.372	10.364	4.952	8.706	4.828	20.049	4.556	70.565	41.596	37.771	2.292	15.5	14.028	4	NA	NA	NA	NA	NA	NA
evm.TU.PTG009090L.12	3.562	0.04	1.316	0.022	0.022	0.174	0.022	0.516	0.62	0.086	0.198	0.079	2.595	0.162	0.101	0.756	0.257	0.114	0.321	3.12	0.22	4	Molecular Function: triglyceride lipase activity (GO:0004806),Biological Process: lipid metabolic process (GO:0006629)	unknown [Picea sitchensis]	Lipase-like PAD4 OS=Arabidopsis thaliana GN=PAD4 PE=1 SV=1	lipase-like PAD4; K18875 enhanced disease susceptibility 1 protein (A)	Molecular Function: triglyceride lipase activity (GO:0004806), Biological Process: lipid metabolic process (GO:0006629)	Lipase (class 3)
evm.TU.PTG005051L.1	3.706	0.128	1.46	0.187	0.047	0	0.048	0	1.335	0.417	0	0.342	2.477	0	0	0.744	0.461	0	0.043	0.371	0	3	Molecular Function: purinergic nucleotide receptor activity (GO:0001614),Molecular Function: ion channel activity (GO:0005216),Molecular Function: ATP binding (GO:0005524),Biological Process: ion transport (GO:0006811),Cellular Component: membrane (GO:0016020),Molecular Function: oxidoreductase activity (GO:0016491),Molecular Function: oxidoreductase activity, acting on paired donors, with incorp…	GA2ox12 [Pinus tabuliformis]	Codeine O-demethylase OS=Papaver somniferum GN=CODM PE=1 SV=1	Gibberellin 3-oxidase 3, putative; K04124 gibberellin 3-beta-dioxygenase [EC:1.14.11.15] (A)	Molecular Function: oxidoreductase activity (GO:0016491), Molecular Function: oxidoreductase activity, acting on paired donors, with incorporation or reduction of molecular oxygen, 2-oxoglutarate as one donor, and incorporation of one atom each of oxygen into both donors (GO:0016706), Biological Process: oxidation-reduction process (GO:0055114) Molecular Function: purinergic nucleotide receptor a…	2OG-Fe(II) oxygenase superfamily non-haem dioxygenase in morphine synthesis N-terminal
evm.TU.PTG008978L.1	186.741	7.946	65.377	2.33	5.713	2.767	272.141	14.362	9.336	55.068	7.484	13.69	26.34	17.986	5.069	91.711	133.382	161.475	33.94	54.128	61.134	5	Molecular Function: ATP binding (GO:0005524),Molecular Function: peptide transporter activity (GO:0015197),Biological Process: peptide transport (GO:0015833),Cellular Component: membrane (GO:0016020)	NA	NA	NA	Molecular Function: ATP binding (GO:0005524), Molecular Function: peptide transporter activity (GO:0015197), Biological Process: peptide transport (GO:0015833), Cellular Component: membrane (GO:0016020) Molecular Function: ATP binding (GO:0005524), Molecular Function: peptide transporter activity (GO:0015197), Biological Process: peptide transport (GO:0015833), Cellular Component: membrane (GO:00…	NA
evm.TU.PTG031094L.2	14.686	5.198	22.723	0	0.671	1.048	2.055	0	1.392	0	7.822	4.757	2.616	7.061	2.665	17.869	10.424	7.044	14.597	2.162	9.444	3	NA	NA	NA	NA	NA	NA
evm.TU.PTG001452L.36	5.403	5.487	7.513	0.096	0.573	0.085	0.976	5.422	4.935	5.119	4.281	4.633	5.068	6.257	5.804	8.467	11.782	9.63	0	0.853	6.025	3	Molecular Function: vasopressin receptor activity (GO:0005000),Biological Process: G-protein coupled receptor signaling pathway (GO:0007186),Cellular Component: integral to membrane (GO:0016021)	NA	NA	NA	Molecular Function: vasopressin receptor activity (GO:0005000), Biological Process: G-protein coupled receptor signaling pathway (GO:0007186), Cellular Component: integral to membrane (GO:0016021) Molecular Function: vasopressin receptor activity (GO:0005000), Biological Process: G-protein coupled receptor signaling pathway (GO:0007186), Cellular Component: integral to membrane (GO:0016021)	NA
evm.TU.PTG002718L.37	3.131	0.236	2.133	0.111	0.037	0.066	0.226	0.473	1.362	0.183	0.169	0.068	1.42	0.173	0.518	1.139	1.275	0.039	0.308	0.915	0.166	4	Cellular Component: cell outer membrane (GO:0009279)	hypothetical protein AMTR_s00166p00041470 [Amborella trichopoda]	Probable proline transporter 2 OS=Oryza sativa subsp. japonica GN=LOC_Os07g01090 PE=2 SV=1	proline transporter 2-like; K14209 solute carrier family 36 (proton-coupled amino acid transporter) (A)	Cellular Component: cell outer membrane (GO:0009279) Cellular Component: cell outer membrane (GO:0009279)	Transmembrane amino acid transporter protein
evm.TU.PTG004558L.23	49.832	0.785	26.394	1.726	0.639	0.615	1.682	3.961	10.025	1.708	0.495	0.292	11.917	1.127	1.356	16.649	4.172	0.181	0.774	13.754	6.84	4	Molecular Function: zinc ion binding (GO:0008270),Molecular Function: oxidoreductase activity (GO:0016491),Molecular Function: transferase activity, transferring acyl groups other than amino-acyl groups (GO:0016747),Biological Process: oxidation-reduction process (GO:0055114)	unknown [Picea sitchensis]	Quinone oxidoreductase-like protein At1g23740, chloroplastic OS=Arabidopsis thaliana GN=At1g23740 PE=2 SV=2	2-methylene-furan-3-one reductase-like; K18980 2-methylene-furan-3-one reductase [EC:1.3.1.105] (A)	Molecular Function: oxidoreductase activity (GO:0016491), Biological Process: oxidation-reduction process (GO:0055114) Molecular Function: oxidoreductase activity (GO:0016491), Biological Process: oxidation-reduction process (GO:0055114) Molecular Function: oxidoreductase activity (GO:0016491), Molecular Function: transferase activity, transferring acyl groups other than amino-acyl groups (GO:001…	Zinc-binding dehydrogenase Zinc-binding dehydrogenase Alcohol dehydrogenase GroES-like domain Alcohol dehydrogenase GroES-like domain
evm.TU.PTG000405L.12	1.377	4.383	1.112	0	0	0.25	1.085	1.535	2.011	0.721	1.329	1.637	0.93	0	1.097	0	0	0	0	0.111	1.952	6	Cellular Component: extracellular region (GO:0005576),Biological Process: immune response (GO:0006955),Molecular Function: chemokine activity (GO:0008009),Cellular Component: membrane (GO:0016020)	NA	NA	NA	Cellular Component: extracellular region (GO:0005576), Biological Process: immune response (GO:0006955), Molecular Function: chemokine activity (GO:0008009), Cellular Component: membrane (GO:0016020) Cellular Component: extracellular region (GO:0005576), Biological Process: immune response (GO:0006955), Molecular Function: chemokine activity (GO:0008009), Cellular Component: membrane (GO:0016020)	NA
evm.TU.PTG008904L.80	9.453	4.286	10.011	0.304	0.556	0.045	1.239	1.296	0.933	10.685	0.185	0.139	0.158	1.419	0.142	1.208	2.693	2.495	0.14	0	5.352	5	Biological Process: protein dephosphorylation (GO:0006470),Molecular Function: protein tyrosine/serine/threonine phosphatase activity (GO:0008138)	unknown [Picea sitchensis]	Probable pectate lyase 8 OS=Arabidopsis thaliana GN=At3g07010 PE=2 SV=1	Pectate lyase precursor, putative (EC:4.2.2.2); K01728 pectate lyase [EC:4.2.2.2] (A)	Biological Process: protein dephosphorylation (GO:0006470), Molecular Function: protein tyrosine/serine/threonine phosphatase activity (GO:0008138) Biological Process: protein dephosphorylation (GO:0006470), Molecular Function: protein tyrosine/serine/threonine phosphatase activity (GO:0008138)	NA
evm.TU.PTG020946L.37	25.547	1.631	34.217	0.785	1.006	0.499	2.112	5.885	5.26	9.764	5.266	5.422	8.024	6.381	9.197	12.637	13.237	7.865	6.367	5.767	5.1	3	Molecular Function: metal ion binding (GO:0046872)	unknown [Picea sitchensis]	Histone deacetylase HDT2 OS=Zea mays GN=HDT2 PE=1 SV=1	Histone deacetylase 2a, putative; K11276 nucleophosmin 1 (A)	Molecular Function: metal ion binding (GO:0046872)	NA
evm.TU.PTG020791L.42	139.493	4.357	38.082	2.457	2.573	0.875	8.385	11.442	9.835	25.902	9.974	2.579	31.226	4.242	13.516	278.582	27.323	28.692	4.538	33.424	9.109	3	Molecular Function: G-protein coupled receptor activity (GO:0004930),Biological Process: G-protein coupled receptor signaling pathway (GO:0007186),Cellular Component: integral to membrane (GO:0016021),Biological Process: defense response to bacterium (GO:0042742),Biological Process: defense response to fungus (GO:0050832)	PR-4 protein [Pseudotsuga menziesii]	Pathogenesis-related protein P2 OS=Solanum lycopersicum PE=2 SV=1	Chitinase / Hevein / PR-4 / Wheatwin2; K04730 interleukin-1 receptor-associated kinase 1 [EC:2.7.11.1] (A)	Molecular Function: G-protein coupled receptor activity (GO:0004930), Biological Process: G-protein coupled receptor signaling pathway (GO:0007186), Cellular Component: integral to membrane (GO:0016021) Molecular Function: G-protein coupled receptor activity (GO:0004930), Biological Process: G-protein coupled receptor signaling pathway (GO:0007186), Cellular Component: integral to membrane (GO:00…	Barwin family
evm.TU.PTG004558L.22	72.505	1.031	38.717	2.638	0.516	0.483	1.908	8.576	20.889	2.367	0.472	0.742	13.886	0.989	1.126	16.796	4.245	0.258	1.024	15.461	11.63	4	Molecular Function: DNA binding (GO:0003677),Molecular Function: DNA topoisomerase type II (ATP-hydrolyzing) activity (GO:0003918),Molecular Function: ATP binding (GO:0005524),Biological Process: DNA topological change (GO:0006265),Molecular Function: zinc ion binding (GO:0008270),Molecular Function: oxidoreductase activity (GO:0016491),Molecular Function: transferase activity, transferring acyl …	unknown [Picea sitchensis]	Quinone oxidoreductase-like protein At1g23740, chloroplastic OS=Arabidopsis thaliana GN=At1g23740 PE=2 SV=2	2-methylene-furan-3-one reductase-like; K18980 2-methylene-furan-3-one reductase [EC:1.3.1.105] (A)	Molecular Function: DNA binding (GO:0003677), Molecular Function: DNA topoisomerase type II (ATP-hydrolyzing) activity (GO:0003918), Molecular Function: ATP binding (GO:0005524), Biological Process: DNA topological change (GO:0006265) Molecular Function: DNA binding (GO:0003677), Molecular Function: DNA topoisomerase type II (ATP-hydrolyzing) activity (GO:0003918), Molecular Function: ATP binding…	Zinc-binding dehydrogenase Zinc-binding dehydrogenase Alcohol dehydrogenase GroES-like domain Alcohol dehydrogenase GroES-like domain
evm.TU.PTG006718L.16	12.032	4.847	6.698	0.231	0.115	0.411	1.732	4.42	5.647	1.882	2.733	4.444	8.07	2.151	6.877	1.374	0.34	0	5.907	9.578	4.628	6	Molecular Function: monooxygenase activity (GO:0004497),Molecular Function: iron ion binding (GO:0005506),Molecular Function: electron carrier activity (GO:0009055),Molecular Function: oxidoreductase activity, acting on paired donors, with incorporation or reduction of molecular oxygen (GO:0016705),Molecular Function: heme binding (GO:0020037),Biological Process: oxidation-reduction process (GO:0…	cytochrome P450 CYP76AA22 [Thuja plicata]	Cytochrome P450 76C1 OS=Arabidopsis thaliana GN=CYP76C1 PE=2 SV=1	hypothetical protein; K00512 steroid 17alpha-monooxygenase / 17alpha-hydroxyprogesterone aldolase [EC:1.14.14.19 4.1.2.30] (A)	Molecular Function: iron ion binding (GO:0005506), Molecular Function: electron carrier activity (GO:0009055), Molecular Function: oxidoreductase activity, acting on paired donors, with incorporation or reduction of molecular oxygen (GO:0016705), Molecular Function: heme binding (GO:0020037), Biological Process: oxidation-reduction process (GO:0055114) Molecular Function: iron ion binding (GO:000…	Cytochrome P450 Cytochrome P450
evm.TU.PTG007166L.11	10.706	0.13	0.861	0.107	0.089	0.175	0.855	0.016	4.058	0.212	1.971	0.75	2.593	0.583	0.15	0.763	0.281	0.337	0.412	1.767	0.361	6	Molecular Function: sequence-specific DNA binding transcription factor activity (GO:0003700),Molecular Function: aspartic-type endopeptidase activity (GO:0004190),Biological Process: regulation of transcription, DNA-dependent (GO:0006355),Biological Process: proteolysis (GO:0006508),Molecular Function: sequence-specific DNA binding (GO:0043565)	pollen allergen CPA63 [Cryptomeria japonica]	Aspartic proteinase nepenthesin-1 OS=Nepenthes gracilis GN=nep1 PE=1 SV=1	hypothetical protein; K01381 saccharopepsin [EC:3.4.23.25] (A)	Molecular Function: aspartic-type endopeptidase activity (GO:0004190), Biological Process: proteolysis (GO:0006508) Molecular Function: aspartic-type endopeptidase activity (GO:0004190), Biological Process: proteolysis (GO:0006508) Molecular Function: aspartic-type endopeptidase activity (GO:0004190), Biological Process: proteolysis (GO:0006508) Molecular Function: aspartic-type endopeptidase act…	Xylanase inhibitor C-terminal Xylanase inhibitor C-terminal Xylanase inhibitor N-terminal Xylanase inhibitor N-terminal
evm.TU.PTG026217L.9	8.637	0.308	1.282	0	0.15	0.168	0.614	0.378	0.139	0.447	0.069	0.103	11.372	0.07	0.492	4.415	0.704	0.079	0.278	2.832	0.212	4	Molecular Function: chitinase activity (GO:0004568),Biological Process: chitin catabolic process (GO:0006032),Biological Process: G-protein coupled receptor signaling pathway (GO:0007186),Cellular Component: integral to membrane (GO:0016021),Biological Process: cell wall macromolecule catabolic process (GO:0016998)	PREDICTED: chitinase 6 [Musa acuminata subsp. malaccensis]	Chitinase 6 OS=Oryza sativa subsp. japonica GN=Cht6 PE=2 SV=1	chitinase 6; K01183 chitinase [EC:3.2.1.14] (A)	Biological Process: G-protein coupled receptor signaling pathway (GO:0007186), Cellular Component: integral to membrane (GO:0016021) Biological Process: G-protein coupled receptor signaling pathway (GO:0007186), Cellular Component: integral to membrane (GO:0016021) Molecular Function: chitinase activity (GO:0004568), Biological Process: chitin catabolic process (GO:0006032), Biological Process: c…	Chitinase class I
evm.TU.PTG006718L.14	11.919	4.434	8.254	0.364	0.073	0.324	1.483	2.592	4.755	2.161	3.651	6.509	7.475	2.717	7.328	2.53	0.573	0.152	5.31	10.441	6.377	6	Molecular Function: iron ion binding (GO:0005506),Molecular Function: electron carrier activity (GO:0009055),Molecular Function: oxidoreductase activity, acting on paired donors, with incorporation or reduction of molecular oxygen (GO:0016705),Molecular Function: heme binding (GO:0020037),Biological Process: oxidation-reduction process (GO:0055114)	cytochrome P450 CYP76AA22 [Thuja plicata]	Geraniol 8-hydroxylase OS=Swertia mussotii GN=CYP76B10 PE=1 SV=1	geraniol 8-hydroxylase-like; K00512 steroid 17alpha-monooxygenase / 17alpha-hydroxyprogesterone aldolase [EC:1.14.14.19 4.1.2.30] (A)	Molecular Function: iron ion binding (GO:0005506), Molecular Function: electron carrier activity (GO:0009055), Molecular Function: oxidoreductase activity, acting on paired donors, with incorporation or reduction of molecular oxygen (GO:0016705), Molecular Function: heme binding (GO:0020037), Biological Process: oxidation-reduction process (GO:0055114)	Cytochrome P450
evm.TU.BG.809.p	19.135	0.076	10.096	0.417	0.416	0.074	0.68	0	0.154	0.578	1.066	2.97	0.952	1.558	0	15.253	1.232	1.224	1.696	4.789	1.031	9	#N/A	#N/A	#N/A	#N/A	#N/A	#N/A
evm.TU.PTG011174L.14	42.91	1.42	71.925	1.77	1.35	0.232	39.401	7.51	9.436	19.323	0.95	0.998	3.402	1.069	2.378	13.805	41.084	12.376	7.452	2.112	22.865	5	Molecular Function: hydrolase activity, hydrolyzing O-glycosyl compounds (GO:0004553),Molecular Function: protein tyrosine phosphatase activity (GO:0004725),Cellular Component: cell wall (GO:0005618),Biological Process: carbohydrate metabolic process (GO:0005975),Biological Process: cellular glucan metabolic process (GO:0006073),Biological Process: protein dephosphorylation (GO:0006470),Molecular…	unknown [Picea sitchensis]	Probable xyloglucan endotransglucosylase/hydrolase protein 8 OS=Arabidopsis thaliana GN=XTH8 PE=2 SV=2	Xyloglucan endotransglucosylase/hydrolase protein A precursor, putative (EC:2.4.1.207); K08235 xyloglucan:xyloglucosyl transferase [EC:2.4.1.207] (A)	Molecular Function: hydrolase activity, hydrolyzing O-glycosyl compounds (GO:0004553), Biological Process: carbohydrate metabolic process (GO:0005975) Cellular Component: cell wall (GO:0005618), Biological Process: cellular glucan metabolic process (GO:0006073), Molecular Function: xyloglucan:xyloglucosyl transferase activity (GO:0016762), Cellular Component: apoplast (GO:0048046) Molecular Funct…	Glycosyl hydrolases family 16 Xyloglucan endo-transglycosylase (XET) C-terminus
evm.TU.PTG004558L.26	262.91	64.272	139.176	8.122	3.338	1.841	33.143	23.011	56.203	8.087	1.976	4.402	104.984	19.843	23.725	78.905	35.601	3.815	41.957	141.508	76.359	4	Molecular Function: zinc ion binding (GO:0008270),Molecular Function: oxidoreductase activity (GO:0016491),Molecular Function: transferase activity, transferring acyl groups other than amino-acyl groups (GO:0016747),Biological Process: oxidation-reduction process (GO:0055114)	unknown [Picea sitchensis]	Quinone oxidoreductase-like protein At1g23740, chloroplastic OS=Arabidopsis thaliana GN=At1g23740 PE=2 SV=2	2-methylene-furan-3-one reductase-like; K18980 2-methylene-furan-3-one reductase [EC:1.3.1.105] (A)	Molecular Function: oxidoreductase activity (GO:0016491), Biological Process: oxidation-reduction process (GO:0055114) Molecular Function: oxidoreductase activity (GO:0016491), Molecular Function: transferase activity, transferring acyl groups other than amino-acyl groups (GO:0016747) Molecular Function: zinc ion binding (GO:0008270), Molecular Function: oxidoreductase activity (GO:0016491), Biol…	Zinc-binding dehydrogenase Alcohol dehydrogenase GroES-like domain
evm.TU.PTG014369L.10	5.658	0.173	2.999	0.19	0.063	0	0.453	0.521	1.168	0.251	2.547	0.463	0.987	0.059	1.597	13.047	1.311	0.332	0	0.377	0.143	3	Molecular Function: inward rectifier potassium channel activity (GO:0005242),Molecular Function: protein binding (GO:0005515),Biological Process: potassium ion transport (GO:0006813),Cellular Component: membrane (GO:0016020)	unknown [Picea sitchensis]	Glutathione S-transferase U16 OS=Arabidopsis thaliana GN=GSTU16 PE=2 SV=1	hypothetical protein; K00799 glutathione S-transferase [EC:2.5.1.18] (A)	Molecular Function: protein binding (GO:0005515) Molecular Function: inward rectifier potassium channel activity (GO:0005242), Biological Process: potassium ion transport (GO:0006813), Cellular Component: membrane (GO:0016020) Molecular Function: inward rectifier potassium channel activity (GO:0005242), Biological Process: potassium ion transport (GO:0006813), Cellular Component: membrane (GO:001…	Glutathione S-transferase, N-terminal domain
[truncated: 3,583 more rows]
