# Supplementary material for: Effects of Strigolactone on Torreya grandis Gene Expression and Soil Microbial Community Structure Under Simulated Nitrogen Deposition
Source: Front Plant Sci. 2022 Jun 2;13:908129. doi: 10.3389/fpls.2022.908129 (PMC9201785; doi:10.3389/fpls.2022.908129)
Supplement: Supplementary Table S4 — Summary of 16S raw data processing. [file Table_4.XLSX]

## Sheet: TableS4
TableS4.Summary of 16S raw data processing
Sample ID	Raw Reads	Clean Reads	Denoised Reads	Merged Reads	Non-chimeric Reads
CK1	117827	65014	62493	48090	45133
CK2	168509	77178	72715	50806	44688
CK3	231273	106235	100448	68476	57685
CK4	108519	49058	45837	31065	27708
CK5	80556	35711	33797	26270	22810
GR24-1	161999	73664	70033	51255	45778
GR24-2	89374	41971	39155	27485	25124
GR24-3	131831	59905	56989	42019	38162
GR24-4	101351	45598	42671	29870	27260
GR24-5	119383	54503	51273	35399	31143
GR24N-1	195030	89522	84630	58316	51544
GR24N-2	173328	116554	113688	84943	81184
GR24N-3	151768	87713	83620	65093	60436
GR24N-4	175201	102884	99885	76444	71967
GR24N-5	163947	105650	102034	85280	81123
N-1	134382	60751	56305	37559	33071
N-2	135115	60916	56687	37745	33180
N-3	139776	64620	61235	46486	43512
N-4	107855	44944	41889	29668	26750
N-5	132875	60428	57189	41758	37574
