# Supplementary material for: Effects of Strigolactone on Torreya grandis Gene Expression and Soil Microbial Community Structure Under Simulated Nitrogen Deposition
Source: Front Plant Sci. 2022 Jun 2;13:908129. doi: 10.3389/fpls.2022.908129 (PMC9201785; doi:10.3389/fpls.2022.908129)
Supplement: Supplementary Table S5 — ASV abundance of all the 16S sequencing samples. [file Table_5.XLSX]

## Sheet: TableS5
TableS5. ASV abundance of all the 16S sequencing samples.
#OTU ID	CK-1	CK-2	CK-3	CK-4	CK-5	GR24-1	GR24-2	GR24-3	GR24-4	GR24-5	GR24-1	GR24N-2	GR24N-3	GR24N-4	GR24N-5	N-1	N-2	N-3	N-4	N-5	taxonomy
ASV1	908	1547	1461	415	891	3187	804	501	704	722	1248	1664	1476	1237	1363	611	741	1470	468	1895	k__Archaea; p__Thaumarchaeota; c__Nitrososphaeria; o__Nitrososphaerales; f__Nitrososphaeraceae; g__Nitrososphaera; s__Nitrososphaera_viennensis
ASV2	1266	1430	1470	784	538	1408	675	862	703	893	1350	2113	1384	2126	2513	700	479	1060	561	887	k__Bacteria; p__Proteobacteria; c__Alphaproteobacteria; o__Rhizobiales; f__uncultured_bacterium_o_Rhizobiales; g__uncultured_bacterium_o_Rhizobiales; s__uncultured_bacterium_o_Rhizobiales
ASV3	679	573	712	362	271	762	410	408	300	485	691	978	717	703	942	389	320	501	329	384	k__Bacteria; p__Proteobacteria; c__Alphaproteobacteria; o__Rhizobiales; f__uncultured_bacterium_o_Rhizobiales; g__uncultured_bacterium_o_Rhizobiales; s__uncultured_bacterium_o_Rhizobiales
ASV4	393	334	465	283	308	462	269	519	370	424	398	447	561	591	690	368	292	402	295	272	k__Bacteria; p__Proteobacteria; c__Alphaproteobacteria; o__Rhizobiales; f__Bradyrhizobiaceae; g__Bradyrhizobium; s__uncultured_bacterium_g_Bradyrhizobium
ASV5	420	369	526	314	129	332	210	469	264	319	402	681	561	633	1050	401	325	230	214	250	k__Bacteria; p__Gemmatimonadetes; c__Gemmatimonadetes; o__Gemmatimonadales; f__Gemmatimonadaceae; g__Gemmatimonas; s__Gemmatimonas_phototrophica
ASV6	77	544	583	312	128	404	231	293	315	337	690	322	472	187	533	395	408	204	237	318	k__Bacteria; p__Gemmatimonadetes; c__Gemmatimonadetes; o__Gemmatimonadales; f__Gemmatimonadaceae; g__Roseisolibacter; s__Roseisolibacter_agri
ASV7	383	635	383	176	128	418	180	406	295	344	394	470	457	455	484	319	262	197	260	338	k__Bacteria; p__Proteobacteria; c__Gammaproteobacteria; o__Xanthomonadales; f__uncultured_bacterium_o_Xanthomonadales; g__uncultured_bacterium_o_Xanthomonadales; s__uncultured_bacterium_o_Xanthomonadales
ASV8	411	256	593	318	0	379	209	369	281	421	293	319	435	464	491	316	277	302	399	388	k__Bacteria; p__Proteobacteria; c__Alphaproteobacteria; o__Rhizobiales; f__Bradyrhizobiaceae; g__Bradyrhizobium; s__uncultured_bacterium_g_Bradyrhizobium
ASV9	259	574	429	151	224	295	188	442	178	212	398	510	375	499	884	184	263	286	112	419	k__Bacteria; p__Gemmatimonadetes; c__Gemmatimonadetes; o__Gemmatimonadales; f__Gemmatimonadaceae; g__uncultured_bacterium_f_Gemmatimonadaceae; s__uncultured_bacterium_f_Gemmatimonadaceae
ASV10	268	378	435	215	231	359	144	225	171	290	254	423	472	531	526	320	272	220	282	325	k__Bacteria; p__Acidobacteria; c__Acidobacteriia; o__Acidobacteriales; f__Acidobacteriaceae; g__Acidobacterium; s__Acidobacterium_ailaaui
ASV11	960	108	318	157	300	102	120	106	147	49	174	669	454	744	682	66	87	388	113	112	k__Bacteria; p__Bacteroidetes; c__Chitinophagia; o__Chitinophagales; f__Chitinophagaceae; g__uncultured_bacterium_f_Chitinophagaceae; s__uncultured_bacterium_f_Chitinophagaceae
ASV12	328	432	472	198	248	244	146	179	139	193	302	507	434	553	485	278	157	145	223	178	k__Bacteria; p__Acidobacteria; c__Acidobacteriia; o__Acidobacteriales; f__Acidobacteriaceae; g__uncultured_bacterium_f_Acidobacteriaceae; s__uncultured_bacterium_f_Acidobacteriaceae
ASV13	289	291	327	120	135	489	127	127	104	259	336	486	442	541	595	198	175	182	182	344	k__Bacteria; p__Acidobacteria; c__Acidobacteriia; o__Acidobacteriales; f__Acidobacteriaceae; g__uncultured_bacterium_f_Acidobacteriaceae; s__uncultured_bacterium_f_Acidobacteriaceae
ASV14	121	494	516	341	101	287	238	269	202	239	832	160	221	158	138	296	274	109	134	310	k__Bacteria; p__Gemmatimonadetes; c__Gemmatimonadetes; o__Gemmatimonadales; f__Gemmatimonadaceae; g__Roseisolibacter; s__Roseisolibacter_agri
ASV15	254	228	320	117	166	218	168	238	151	186	338	525	430	563	541	179	120	211	170	182	k__Bacteria; p__Acidobacteria; c__Acidobacteriia; o__Bryobacterales; f__Bryobacteraceae; g__Paludibaculum; s__Paludibaculum_fermentans
ASV16	213	215	447	183	82	299	105	693	163	299	164	363	221	363	667	139	98	156	132	166	k__Bacteria; p__Acidobacteria; c__Acidobacteriia; o__Acidobacteriales; f__Acidobacteriaceae; g__uncultured_bacterium_f_Acidobacteriaceae; s__uncultured_bacterium_f_Acidobacteriaceae
ASV17	54	450	446	271	38	272	207	281	272	266	414	190	241	151	378	238	239	178	182	187	k__Bacteria; p__Gemmatimonadetes; c__Gemmatimonadetes; o__Gemmatimonadales; f__Gemmatimonadaceae; g__Roseisolibacter; s__Roseisolibacter_agri
ASV18	231	194	212	148	71	362	210	445	226	195	230	411	258	419	700	151	92	162	132	105	k__Bacteria; p__Proteobacteria; c__Alphaproteobacteria; o__Rhizobiales; f__uncultured_bacterium_o_Rhizobiales; g__uncultured_bacterium_o_Rhizobiales; s__uncultured_bacterium_o_Rhizobiales
ASV19	362	240	217	153	119	248	160	86	106	143	398	502	359	449	448	180	220	259	161	138	k__Bacteria; p__Proteobacteria; c__Deltaproteobacteria; o__Myxococcales; f__Kofleriaceae; g__uncultured_bacterium_f_Kofleriaceae; s__uncultured_bacterium_f_Kofleriaceae
ASV20	441	150	171	157	312	85	124	107	197	72	119	384	483	623	625	78	104	365	111	234	k__Bacteria; p__Bacteroidetes; c__Chitinophagia; o__Chitinophagales; f__Chitinophagaceae; g__uncultured_bacterium_f_Chitinophagaceae; s__uncultured_bacterium_f_Chitinophagaceae
ASV21	384	182	272	142	203	241	136	165	144	207	324	477	311	329	278	186	140	275	199	155	k__Bacteria; p__Acidobacteria; c__Acidobacteriia; o__Acidobacteriales; f__Acidobacteriaceae; g__uncultured_bacterium_f_Acidobacteriaceae; s__uncultured_bacterium_f_Acidobacteriaceae
ASV22	141	337	327	159	110	335	148	322	136	287	368	47	268	57	430	205	170	135	224	231	k__Bacteria; p__Proteobacteria; c__Alphaproteobacteria; o__Rhodospirillales; f__Rhodospirillaceae; g__uncultured_bacterium_f_Rhodospirillaceae; s__uncultured_bacterium_f_Rhodospirillaceae
ASV23	104	271	684	83	22	76	80	64	51	94	272	427	403	476	184	165	214	160	216	210	k__Bacteria; p__Proteobacteria; c__Betaproteobacteria; o__uncultured_bacterium_c_Betaproteobacteria; f__uncultured_bacterium_c_Betaproteobacteria; g__uncultured_bacterium_c_Betaproteobacteria; s__uncultured_bacterium_c_Betaproteobacteria
ASV24	338	281	228	166	207	241	120	107	120	140	239	439	339	444	301	107	81	174	69	68	k__Bacteria; p__Firmicutes; c__uncultured_bacterium_p_Firmicutes; o__uncultured_bacterium_p_Firmicutes; f__uncultured_bacterium_p_Firmicutes; g__uncultured_bacterium_p_Firmicutes; s__uncultured_bacterium_p_Firmicutes
ASV25	204	311	299	210	126	338	147	420	164	177	353	29	176	43	392	224	150	129	139	176	k__Bacteria; p__Proteobacteria; c__Alphaproteobacteria; o__Rhodospirillales; f__Rhodospirillaceae; g__uncultured_bacterium_f_Rhodospirillaceae; s__uncultured_bacterium_f_Rhodospirillaceae
ASV26	229	175	403	159	121	214	75	263	100	152	143	278	261	337	369	147	94	76	104	212	k__Bacteria; p__uncultured_bacterium_k_Bacteria; c__uncultured_bacterium_k_Bacteria; o__uncultured_bacterium_k_Bacteria; f__uncultured_bacterium_k_Bacteria; g__uncultured_bacterium_k_Bacteria; s__uncultured_bacterium_k_Bacteria
ASV27	299	162	186	88	148	204	135	176	166	148	154	306	238	379	465	97	71	246	105	119	k__Bacteria; p__Proteobacteria; c__Alphaproteobacteria; o__Micropepsales; f__Micropepsaceae; g__uncultured_bacterium_f_Micropepsaceae; s__uncultured_bacterium_f_Micropepsaceae
ASV28	200	202	364	223	67	341	128	172	157	208	308	189	134	217	315	187	143	82	112	137	k__Bacteria; p__Actinobacteria; c__Rubrobacteria; o__Gaiellales; f__Gaiellaceae; g__Gaiella; s__Gaiella_occulta
ASV29	183	117	209	105	119	203	78	250	136	144	151	332	224	425	586	147	76	152	116	107	k__Bacteria; p__Acidobacteria; c__Acidobacteriia; o__Bryobacterales; f__Bryobacteraceae; g__uncultured_bacterium_f_Bryobacteraceae; s__uncultured_bacterium_f_Bryobacteraceae
ASV30	135	217	191	137	87	292	125	205	139	172	208	318	198	284	487	156	130	112	117	122	k__Bacteria; p__Proteobacteria; c__Alphaproteobacteria; o__Rhizobiales; f__Hyphomicrobiaceae; g__Devosia; s__uncultured_bacterium_g_Devosia
ASV31	178	299	478	160	113	111	92	111	139	176	91	179	294	249	196	133	118	187	251	268	k__Bacteria; p__Proteobacteria; c__Alphaproteobacteria; o__Rhizobiales; f__uncultured_bacterium_o_Rhizobiales; g__uncultured_bacterium_o_Rhizobiales; s__uncultured_bacterium_o_Rhizobiales
ASV32	155	135	171	97	140	131	87	110	92	93	217	303	352	477	331	142	127	329	184	127	k__Bacteria; p__Acidobacteria; c__Acidobacteriia; o__Bryobacterales; f__Bryobacteraceae; g__Bryobacter; s__Bryobacter_aggregatus
ASV33	198	272	284	251	171	181	124	135	131	106	228	240	241	246	302	132	126	133	145	111	k__Bacteria; p__Verrucomicrobia; c__Verrucomicrobiae; o__Verrucomicrobiales; f__Verrucomicrobia_subdivision_3; g__Limisphaera; s__Limisphaera_ngatamarikiensis
ASV34	244	161	187	88	105	116	123	137	183	116	92	285	405	329	436	100	111	237	111	167	k__Bacteria; p__uncultured_bacterium_k_Bacteria; c__uncultured_bacterium_k_Bacteria; o__uncultured_bacterium_k_Bacteria; f__uncultured_bacterium_k_Bacteria; g__uncultured_bacterium_k_Bacteria; s__uncultured_bacterium_k_Bacteria
ASV35	214	349	303	167	104	186	121	231	135	120	199	145	153	130	222	154	108	155	129	180	k__Bacteria; p__Proteobacteria; c__Alphaproteobacteria; o__Rhodospirillales; f__Rhodospirillaceae; g__Aliidongia; s__Aliidongia_dinghuensis
ASV36	47	215	228	91	117	612	90	68	80	128	185	224	245	174	494	50	53	304	0	64	k__Archaea; p__Thaumarchaeota; c__Nitrososphaeria; o__Nitrososphaerales; f__Nitrososphaeraceae; g__Nitrososphaera; s__Nitrososphaera_viennensis
ASV37	170	294	313	147	63	288	138	178	182	229	261	113	150	123	194	124	102	109	137	142	k__Bacteria; p__Proteobacteria; c__Alphaproteobacteria; o__Rhodospirillales; f__Rhodospirillaceae; g__uncultured_bacterium_f_Rhodospirillaceae; s__uncultured_bacterium_f_Rhodospirillaceae
ASV38	110	199	142	74	96	134	125	170	149	116	280	254	195	208	356	130	99	272	98	120	k__Bacteria; p__Proteobacteria; c__Alphaproteobacteria; o__Rhodospirillales; f__Rhodospirillaceae; g__uncultured_bacterium_f_Rhodospirillaceae; s__uncultured_bacterium_f_Rhodospirillaceae
ASV39	258	100	169	92	24	126	67	252	90	123	145	266	189	334	501	134	120	106	98	113	k__Bacteria; p__Proteobacteria; c__Gammaproteobacteria; o__uncultured_bacterium_c_Gammaproteobacteria; f__uncultured_bacterium_c_Gammaproteobacteria; g__uncultured_bacterium_c_Gammaproteobacteria; s__uncultured_bacterium_c_Gammaproteobacteria
ASV40	136	292	60	51	154	124	46	37	120	122	130	280	262	311	515	77	81	194	79	128	k__Bacteria; p__Firmicutes; c__uncultured_bacterium_p_Firmicutes; o__uncultured_bacterium_p_Firmicutes; f__uncultured_bacterium_p_Firmicutes; g__uncultured_bacterium_p_Firmicutes; s__uncultured_bacterium_p_Firmicutes
ASV41	177	111	113	74	92	128	142	175	60	123	165	346	253	261	424	94	82	184	74	117	k__Bacteria; p__Proteobacteria; c__Alphaproteobacteria; o__Micropepsales; f__Micropepsaceae; g__uncultured_bacterium_f_Micropepsaceae; s__uncultured_bacterium_f_Micropepsaceae
ASV42	372	99	82	71	91	54	72	42	116	58	103	384	238	324	361	61	72	342	122	84	k__Bacteria; p__Bacteroidetes; c__Chitinophagia; o__Chitinophagales; f__Chitinophagaceae; g__uncultured_bacterium_f_Chitinophagaceae; s__uncultured_bacterium_f_Chitinophagaceae
ASV43	119	198	94	41	48	152	98	69	126	102	211	379	197	205	388	100	133	172	97	162	k__Bacteria; p__Proteobacteria; c__Alphaproteobacteria; o__Rhizobiales; f__Hyphomicrobiaceae; g__Devosia; s__Devosia_insulae
ASV44	169	131	100	91	0	111	70	89	89	127	168	285	190	254	401	163	234	171	63	131	k__Bacteria; p__Proteobacteria; c__Alphaproteobacteria; o__Rhizobiales; f__Hyphomicrobiaceae; g__Devosia; s__Devosia_insulae
ASV45	76	210	77	57	115	293	111	323	99	115	126	199	110	174	473	93	74	89	55	162	k__Bacteria; p__Proteobacteria; c__Alphaproteobacteria; o__uncultured_bacterium_c_Alphaproteobacteria; f__uncultured_bacterium_c_Alphaproteobacteria; g__uncultured_bacterium_c_Alphaproteobacteria; s__uncultured_bacterium_c_Alphaproteobacteria
ASV46	151	207	225	0	83	129	106	173	75	112	155	185	200	260	310	107	123	180	125	120	k__Bacteria; p__Proteobacteria; c__Alphaproteobacteria; o__Rhodospirillales; f__Acetobacteraceae; g__uncultured_bacterium_f_Acetobacteraceae; s__uncultured_bacterium_f_Acetobacteraceae
ASV47	0	266	206	132	0	151	109	152	125	108	202	279	214	240	265	151	106	0	163	150	k__Bacteria; p__Acidobacteria; c__Acidobacteriia; o__Acidobacteriales; f__Acidobacteriaceae; g__uncultured_bacterium_f_Acidobacteriaceae; s__uncultured_bacterium_f_Acidobacteriaceae
ASV48	128	96	173	71	93	175	66	93	108	96	214	325	237	284	330	85	85	95	105	82	k__Bacteria; p__Acidobacteria; c__Acidobacteriia; o__Bryobacterales; f__Bryobacteraceae; g__Paludibaculum; s__Paludibaculum_fermentans
ASV49	0	0	358	168	0	174	0	97	103	0	263	200	393	331	292	137	125	0	108	101	k__Archaea; p__Thaumarchaeota; c__Nitrososphaeria; o__Nitrososphaerales; f__Nitrososphaeraceae; g__Nitrososphaera; s__Nitrososphaera_viennensis
ASV50	151	175	350	138	63	136	72	116	78	157	218	85	158	96	129	137	150	96	122	161	k__Bacteria; p__Proteobacteria; c__Alphaproteobacteria; o__Rhizobiales; f__uncultured_bacterium_o_Rhizobiales; g__uncultured_bacterium_o_Rhizobiales; s__uncultured_bacterium_o_Rhizobiales
ASV51	129	82	180	135	50	95	113	56	82	97	110	245	313	379	266	93	52	111	123	69	k__Bacteria; p__Acidobacteria; c__Acidobacteriia; o__Acidobacteriales; f__Acidobacteriaceae; g__uncultured_bacterium_f_Acidobacteriaceae; s__uncultured_bacterium_f_Acidobacteriaceae
ASV52	125	142	117	83	45	177	89	83	85	84	208	232	205	236	277	130	72	143	119	118	k__Bacteria; p__Proteobacteria; c__Alphaproteobacteria; o__Rhizobiales; f__Methylocystaceae; g__Methylocystis; s__uncultured_bacterium_g_Methylocystis
ASV53	173	102	196	79	45	13	92	23	41	12	242	218	397	240	303	47	98	340	72	26	k__Bacteria; p__Proteobacteria; c__Gammaproteobacteria; o__Legionellales; f__Coxiellaceae; g__Aquicella; s__Aquicella_siphonis
ASV54	80	134	158	96	23	149	100	300	112	133	216	153	138	160	204	101	114	93	108	157	k__Bacteria; p__Gemmatimonadetes; c__Gemmatimonadetes; o__Gemmatimonadales; f__Gemmatimonadaceae; g__uncultured_bacterium_f_Gemmatimonadaceae; s__uncultured_bacterium_f_Gemmatimonadaceae
ASV55	78	129	260	99	46	128	65	69	47	116	242	201	128	209	206	129	135	109	73	83	k__Bacteria; p__Actinobacteria; c__Actinobacteria; o__uncultured_bacterium_c_Actinobacteria; f__uncultured_bacterium_c_Actinobacteria; g__uncultured_bacterium_c_Actinobacteria; s__uncultured_bacterium_c_Actinobacteria
ASV56	181	123	54	94	96	129	188	127	97	125	186	212	108	193	236	106	62	131	54	49	k__Bacteria; p__Proteobacteria; c__Alphaproteobacteria; o__Micropepsales; f__Micropepsaceae; g__uncultured_bacterium_f_Micropepsaceae; s__uncultured_bacterium_f_Micropepsaceae
ASV57	163	82	83	70	87	133	73	152	79	69	110	268	203	239	281	98	67	113	88	81	k__Bacteria; p__Proteobacteria; c__Alphaproteobacteria; o__Micropepsales; f__Micropepsaceae; g__uncultured_bacterium_f_Micropepsaceae; s__uncultured_bacterium_f_Micropepsaceae
ASV58	103	109	114	76	75	102	80	90	96	105	232	317	157	164	166	149	119	95	96	66	k__Bacteria; p__Proteobacteria; c__Gammaproteobacteria; o__Xanthomonadales; f__Rhodanobacteraceae; g__Dokdonella; s__uncultured_bacterium_g_Dokdonella
ASV59	286	74	114	128	0	107	160	202	133	97	79	166	105	192	251	89	64	0	118	132	k__Bacteria; p__Acidobacteria; c__Acidobacteriia; o__Acidobacteriales; f__Acidobacteriaceae; g__Occallatibacter; s__Occallatibacter_savannae
ASV60	236	166	158	97	61	78	51	64	81	89	115	237	235	177	194	81	83	122	96	72	k__Bacteria; p__Proteobacteria; c__Betaproteobacteria; o__uncultured_bacterium_c_Betaproteobacteria; f__uncultured_bacterium_c_Betaproteobacteria; g__uncultured_bacterium_c_Betaproteobacteria; s__uncultured_bacterium_c_Betaproteobacteria
ASV61	194	128	161	81	48	176	58	98	96	107	142	209	126	183	205	83	99	126	59	106	k__Bacteria; p__Proteobacteria; c__Alphaproteobacteria; o__Caulobacterales; f__Caulobacteraceae; g__Brevundimonas; s__Brevundimonas_balnearis
ASV62	73	119	106	37	38	160	0	29	64	71	146	340	212	353	209	51	70	200	71	76	k__Bacteria; p__Proteobacteria; c__Gammaproteobacteria; o__Nevskiales; f__Steroidobacteraceae; g__Steroidobacter; s__Steroidobacter_agariperforans
ASV63	189	113	146	143	0	79	107	115	70	115	164	244	128	197	195	89	87	103	66	60	k__Bacteria; p__Actinobacteria; c__Rubrobacteria; o__Gaiellales; f__Gaiellaceae; g__Gaiella; s__Gaiella_occulta
ASV64	148	152	117	68	47	111	58	78	53	56	173	236	222	280	116	88	66	98	57	118	k__Bacteria; p__uncultured_bacterium_k_Bacteria; c__uncultured_bacterium_k_Bacteria; o__uncultured_bacterium_k_Bacteria; f__uncultured_bacterium_k_Bacteria; g__uncultured_bacterium_k_Bacteria; s__uncultured_bacterium_k_Bacteria
ASV65	147	80	109	66	69	106	62	164	64	107	123	222	188	213	217	100	61	79	57	98	k__Bacteria; p__Acidobacteria; c__Acidobacteriia; o__Acidobacteriales; f__Acidobacteriaceae; g__uncultured_bacterium_f_Acidobacteriaceae; s__uncultured_bacterium_f_Acidobacteriaceae
ASV66	193	111	149	31	59	19	22	23	23	80	80	145	268	235	295	67	95	229	81	121	k__Bacteria; p__Proteobacteria; c__Alphaproteobacteria; o__Rhizobiales; f__uncultured_bacterium_o_Rhizobiales; g__uncultured_bacterium_o_Rhizobiales; s__uncultured_bacterium_o_Rhizobiales
ASV67	112	113	63	37	100	68	103	41	55	56	196	239	174	232	144	93	78	274	61	63	k__Bacteria; p__Proteobacteria; c__Alphaproteobacteria; o__Rhizobiales; f__uncultured_bacterium_o_Rhizobiales; g__uncultured_bacterium_o_Rhizobiales; s__uncultured_bacterium_o_Rhizobiales
ASV68	270	89	152	55	35	63	63	60	78	46	94	235	251	181	132	66	89	111	114	88	k__Bacteria; p__uncultured_bacterium_k_Bacteria; c__uncultured_bacterium_k_Bacteria; o__uncultured_bacterium_k_Bacteria; f__uncultured_bacterium_k_Bacteria; g__uncultured_bacterium_k_Bacteria; s__uncultured_bacterium_k_Bacteria
ASV69	225	0	0	0	127	0	35	0	11	0	0	990	164	306	219	0	0	163	28	0	k__Bacteria; p__Bacteroidetes; c__Bacteroidia; o__Bacteroidales; f__uncultured_bacterium_o_Bacteroidales; g__uncultured_bacterium_o_Bacteroidales; s__uncultured_bacterium_o_Bacteroidales
ASV70	132	210	147	112	50	106	70	107	50	69	224	137	120	139	96	110	98	52	71	84	k__Bacteria; p__Proteobacteria; c__Alphaproteobacteria; o__Rhodospirillales; f__Rhodospirillaceae; g__uncultured_bacterium_f_Rhodospirillaceae; s__uncultured_bacterium_f_Rhodospirillaceae
ASV71	89	168	97	34	34	51	66	162	50	96	95	161	139	130	465	73	66	73	78	39	k__Bacteria; p__Proteobacteria; c__Deltaproteobacteria; o__Myxococcales; f__uncultured_bacterium_o_Myxococcales; g__uncultured_bacterium_o_Myxococcales; s__uncultured_bacterium_o_Myxococcales
ASV72	133	74	207	69	0	93	0	0	60	75	92	191	253	154	106	134	165	141	116	101	k__Bacteria; p__Proteobacteria; c__Alphaproteobacteria; o__Rhizobiales; f__uncultured_bacterium_o_Rhizobiales; g__uncultured_bacterium_o_Rhizobiales; s__uncultured_bacterium_o_Rhizobiales
ASV73	127	90	146	78	0	72	126	73	58	79	171	211	146	151	111	80	95	124	88	114	k__Bacteria; p__Proteobacteria; c__Alphaproteobacteria; o__Rhizobiales; f__uncultured_bacterium_o_Rhizobiales; g__uncultured_bacterium_o_Rhizobiales; s__uncultured_bacterium_o_Rhizobiales
ASV74	80	88	138	56	38	267	41	36	59	52	96	177	164	163	246	60	50	96	52	137	k__Bacteria; p__Gemmatimonadetes; c__Gemmatimonadetes; o__Gemmatimonadales; f__Gemmatimonadaceae; g__uncultured_bacterium_f_Gemmatimonadaceae; s__uncultured_bacterium_f_Gemmatimonadaceae
ASV75	142	217	174	96	45	105	84	62	51	56	154	113	97	164	130	139	94	0	83	78	k__Bacteria; p__Proteobacteria; c__Alphaproteobacteria; o__Rhodospirillales; f__Rhodospirillaceae; g__uncultured_bacterium_f_Rhodospirillaceae; s__uncultured_bacterium_f_Rhodospirillaceae
ASV76	112	82	113	76	75	118	93	132	74	88	70	148	159	186	239	84	46	0	76	101	k__Bacteria; p__Acidobacteria; c__Acidobacteriia; o__Acidobacteriales; f__Acidobacteriaceae; g__Acidobacterium; s__Acidobacterium_ailaaui
ASV77	80	150	107	53	18	69	122	50	56	79	209	265	148	123	78	93	139	71	71	73	k__Bacteria; p__Proteobacteria; c__Alphaproteobacteria; o__Rhodospirillales; f__Rhodospirillaceae; g__uncultured_bacterium_f_Rhodospirillaceae; s__uncultured_bacterium_f_Rhodospirillaceae
ASV78	153	75	181	62	56	85	60	165	60	61	87	148	95	193	268	61	28	89	62	60	k__Bacteria; p__Acidobacteria; c__Acidobacteriia; o__Acidobacteriales; f__Acidobacteriaceae; g__Granulicella; s__Granulicella_acidiphila
ASV79	113	96	90	96	0	135	46	71	41	46	138	208	148	220	212	72	52	89	78	94	k__Bacteria; p__Acidobacteria; c__Acidobacteriia; o__Bryobacterales; f__Bryobacteraceae; g__Paludibaculum; s__Paludibaculum_fermentans
ASV80	111	105	174	54	0	67	0	97	72	67	120	151	179	221	204	86	60	99	91	64	k__Bacteria; p__Acidobacteria; c__Acidobacteriia; o__Bryobacterales; f__Bryobacteraceae; g__Paludibaculum; s__Paludibaculum_fermentans
ASV81	153	106	167	81	0	84	56	64	97	52	74	148	129	200	137	72	44	100	87	85	k__Bacteria; p__Acidobacteria; c__Acidobacteriia; o__Bryobacterales; f__Bryobacteraceae; g__Paludibaculum; s__Paludibaculum_fermentans
ASV82	84	39	51	28	105	101	30	76	52	36	49	201	182	211	449	36	35	46	62	61	k__Bacteria; p__Bacteroidetes; c__Chitinophagia; o__Chitinophagales; f__Chitinophagaceae; g__uncultured_bacterium_f_Chitinophagaceae; s__uncultured_bacterium_f_Chitinophagaceae
ASV83	124	108	106	61	0	120	66	95	90	78	96	137	131	150	206	56	66	91	65	64	k__Bacteria; p__Actinobacteria; c__Rubrobacteria; o__Gaiellales; f__Gaiellaceae; g__Gaiella; s__Gaiella_occulta
ASV84	98	109	99	39	0	57	57	44	48	61	219	281	144	209	165	82	58	0	39	96	k__Bacteria; p__Proteobacteria; c__Deltaproteobacteria; o__Myxococcales; f__Kofleriaceae; g__uncultured_bacterium_f_Kofleriaceae; s__uncultured_bacterium_f_Kofleriaceae
ASV85	118	138	107	46	86	39	0	48	57	38	96	159	203	202	119	62	54	130	106	78	k__Bacteria; p__Acidobacteria; c__Acidobacteriia; o__Acidobacteriales; f__Acidobacteriaceae; g__uncultured_bacterium_f_Acidobacteriaceae; s__uncultured_bacterium_f_Acidobacteriaceae
ASV86	171	65	35	60	83	43	62	98	41	27	100	305	177	172	194	34	36	112	27	28	k__Bacteria; p__uncultured_bacterium_k_Bacteria; c__uncultured_bacterium_k_Bacteria; o__uncultured_bacterium_k_Bacteria; f__uncultured_bacterium_k_Bacteria; g__uncultured_bacterium_k_Bacteria; s__uncultured_bacterium_k_Bacteria
ASV87	0	56	33	0	0	123	100	245	76	64	105	232	0	246	407	62	50	0	0	53	k__Bacteria; p__Proteobacteria; c__Alphaproteobacteria; o__Micropepsales; f__Micropepsaceae; g__uncultured_bacterium_f_Micropepsaceae; s__uncultured_bacterium_f_Micropepsaceae
ASV88	0	0	17	29	0	8	0	0	21	0	15	0	0	0	0	61	178	516	33	973	k__Bacteria; p__Proteobacteria; c__Gammaproteobacteria; o__Legionellales; f__Legionellaceae; g__Legionella; s__uncultured_bacterium_g_Legionella
ASV89	218	82	75	60	0	85	0	80	54	38	59	112	212	161	156	37	46	212	35	80	k__Bacteria; p__Proteobacteria; c__Alphaproteobacteria; o__Micropepsales; f__Micropepsaceae; g__uncultured_bacterium_f_Micropepsaceae; s__uncultured_bacterium_f_Micropepsaceae
ASV90	0	96	90	77	55	103	60	28	59	32	170	258	165	223	158	59	54	0	40	59	k__Bacteria; p__uncultured_bacterium_k_Bacteria; c__uncultured_bacterium_k_Bacteria; o__uncultured_bacterium_k_Bacteria; f__uncultured_bacterium_k_Bacteria; g__uncultured_bacterium_k_Bacteria; s__uncultured_bacterium_k_Bacteria
ASV91	136	107	88	104	221	65	0	69	102	26	49	65	329	194	0	43	51	0	45	73	k__Bacteria; p__Acidobacteria; c__Acidobacteriia; o__Bryobacterales; f__Bryobacteraceae; g__uncultured_bacterium_f_Bryobacteraceae; s__uncultured_bacterium_f_Bryobacteraceae
ASV92	137	99	121	49	47	116	53	73	62	78	64	98	121	137	144	58	47	95	67	84	k__Bacteria; p__Acidobacteria; c__Acidobacteriia; o__Acidobacteriales; f__Acidobacteriaceae; g__uncultured_bacterium_f_Acidobacteriaceae; s__uncultured_bacterium_f_Acidobacteriaceae
ASV93	110	47	22	38	0	25	69	55	38	81	104	190	100	120	93	120	190	96	33	208	k__Bacteria; p__Proteobacteria; c__Gammaproteobacteria; o__Xanthomonadales; f__Rhodanobacteraceae; g__Rhodanobacter; s__Rhodanobacter_spathiphylli
ASV94	0	50	85	96	1109	56	45	41	50	43	0	0	0	0	0	48	46	13	28	26	k__Bacteria; p__Proteobacteria; c__Betaproteobacteria; o__Burkholderiales; f__Oxalobacteraceae; g__Janthinobacterium; s__Janthinobacterium_lividum
ASV95	114	144	132	50	46	48	27	69	65	48	69	113	132	148	151	34	42	99	65	126	k__Bacteria; p__uncultured_bacterium_k_Bacteria; c__uncultured_bacterium_k_Bacteria; o__uncultured_bacterium_k_Bacteria; f__uncultured_bacterium_k_Bacteria; g__uncultured_bacterium_k_Bacteria; s__uncultured_bacterium_k_Bacteria
ASV96	104	48	70	45	0	46	46	289	85	86	94	127	61	141	231	55	48	51	52	40	k__Bacteria; p__Proteobacteria; c__Alphaproteobacteria; o__Micropepsales; f__Micropepsaceae; g__Rhizomicrobium; s__Rhizomicrobium_electricum
ASV97	164	51	73	61	0	40	64	54	61	45	37	133	157	165	214	36	50	186	65	53	k__Bacteria; p__Bacteroidetes; c__Chitinophagia; o__Chitinophagales; f__Chitinophagaceae; g__Flavitalea; s__Flavitalea_antarctica
ASV98	96	111	193	108	21	128	32	58	52	76	133	77	52	88	140	80	58	35	73	66	k__Bacteria; p__Actinobacteria; c__Acidimicrobiia; o__Acidimicrobiales; f__Acidimicrobiaceae; g__Aciditerrimonas; s__Aciditerrimonas_ferrireducens
ASV99	80	116	94	45	0	130	68	222	70	105	119	0	77	0	133	88	56	57	76	121	k__Bacteria; p__Proteobacteria; c__Alphaproteobacteria; o__Rhodospirillales; f__Rhodospirillaceae; g__Azospirillum; s__uncultured_bacterium_g_Azospirillum
ASV100	0	107	99	63	27	103	87	228	58	83	120	0	98	0	175	64	91	83	47	109	k__Bacteria; p__Proteobacteria; c__Alphaproteobacteria; o__Rhodospirillales; f__uncultured_bacterium_o_Rhodospirillales; g__uncultured_bacterium_o_Rhodospirillales; s__uncultured_bacterium_o_Rhodospirillales
ASV101	128	61	95	79	39	0	54	66	62	33	77	139	135	124	186	73	52	129	44	60	k__Bacteria; p__Acidobacteria; c__Acidobacteriia; o__Bryobacterales; f__Bryobacteraceae; g__Paludibaculum; s__Paludibaculum_fermentans
ASV102	102	25	85	47	0	59	70	132	72	37	47	90	78	322	135	67	48	52	86	56	k__Bacteria; p__Acidobacteria; c__Acidobacteriia; o__Bryobacterales; f__Bryobacteraceae; g__uncultured_bacterium_f_Bryobacteraceae; s__uncultured_bacterium_f_Bryobacteraceae
ASV103	0	102	80	108	0	107	69	182	92	106	96	121	0	143	178	76	81	0	0	60	k__Bacteria; p__Proteobacteria; c__Alphaproteobacteria; o__Rhizobiales; f__Bradyrhizobiaceae; g__Bradyrhizobium; s__uncultured_bacterium_g_Bradyrhizobium
ASV104	57	173	76	18	163	23	22	27	21	26	53	147	51	202	69	33	44	91	17	278	k__Bacteria; p__Acidobacteria; c__Acidobacteriia; o__Bryobacterales; f__Bryobacteraceae; g__Bryobacter; s__Bryobacter_aggregatus
ASV105	83	84	116	92	0	86	35	61	51	63	129	100	56	104	144	103	71	34	81	93	k__Bacteria; p__Actinobacteria; c__Rubrobacteria; o__Gaiellales; f__Gaiellaceae; g__Gaiella; s__Gaiella_occulta
ASV106	82	24	124	75	22	192	68	68	69	62	90	86	63	78	189	49	32	46	125	33	k__Bacteria; p__Gemmatimonadetes; c__Gemmatimonadetes; o__Gemmatimonadales; f__Gemmatimonadaceae; g__uncultured_bacterium_f_Gemmatimonadaceae; s__uncultured_bacterium_f_Gemmatimonadaceae
ASV107	175	0	0	0	124	0	45	0	0	0	0	650	98	194	149	0	0	112	27	0	k__Bacteria; p__Firmicutes; c__Clostridia; o__Clostridiales; f__Ruminococcaceae; g__Faecalibacterium; s__Faecalibacterium_prausnitzii
ASV108	98	47	46	34	56	89	39	100	46	34	96	184	104	181	200	36	24	32	12	96	k__Bacteria; p__uncultured_bacterium_k_Bacteria; c__uncultured_bacterium_k_Bacteria; o__uncultured_bacterium_k_Bacteria; f__uncultured_bacterium_k_Bacteria; g__uncultured_bacterium_k_Bacteria; s__uncultured_bacterium_k_Bacteria
ASV109	0	68	98	0	0	52	0	78	74	76	84	147	123	162	123	34	61	266	48	56	k__Bacteria; p__Acidobacteria; c__Acidobacteriia; o__Acidobacteriales; f__Acidobacteriaceae; g__Occallatibacter; s__uncultured_bacterium_g_Occallatibacter
ASV110	53	61	157	86	37	162	72	200	83	138	58	0	35	49	82	53	52	58	39	71	k__Bacteria; p__Proteobacteria; c__Alphaproteobacteria; o__Rhizobiales; f__uncultured_bacterium_o_Rhizobiales; g__uncultured_bacterium_o_Rhizobiales; s__uncultured_bacterium_o_Rhizobiales
ASV111	61	56	117	46	103	79	0	59	83	61	41	116	146	191	138	50	66	0	0	124	k__Bacteria; p__Acidobacteria; c__Acidobacteriia; o__Bryobacterales; f__Bryobacteraceae; g__Bryobacter; s__Bryobacter_aggregatus
ASV112	71	131	92	41	34	52	40	40	24	37	175	203	80	101	75	86	100	73	43	37	k__Bacteria; p__Proteobacteria; c__Alphaproteobacteria; o__Rhizobiales; f__uncultured_bacterium_o_Rhizobiales; g__uncultured_bacterium_o_Rhizobiales; s__uncultured_bacterium_o_Rhizobiales
ASV113	73	78	49	71	47	102	70	101	67	85	51	73	149	102	137	34	34	81	58	66	k__Bacteria; p__Actinobacteria; c__Thermoleophilia; o__Solirubrobacterales; f__Solirubrobacteraceae; g__Solirubrobacter; s__uncultured_bacterium_g_Solirubrobacter
ASV114	63	67	134	50	37	59	35	86	51	50	76	172	93	128	182	53	43	43	44	57	k__Bacteria; p__Proteobacteria; c__Gammaproteobacteria; o__uncultured_bacterium_c_Gammaproteobacteria; f__uncultured_bacterium_c_Gammaproteobacteria; g__uncultured_bacterium_c_Gammaproteobacteria; s__uncultured_bacterium_c_Gammaproteobacteria
ASV115	131	51	74	43	0	61	47	49	57	41	65	126	151	169	155	44	28	106	63	51	k__Bacteria; p__Proteobacteria; c__Alphaproteobacteria; o__Micropepsales; f__Micropepsaceae; g__uncultured_bacterium_f_Micropepsaceae; s__uncultured_bacterium_f_Micropepsaceae
ASV116	0	160	159	118	0	92	0	69	0	65	186	0	128	103	94	109	82	35	37	55	k__Bacteria; p__uncultured_bacterium_k_Bacteria; c__uncultured_bacterium_k_Bacteria; o__uncultured_bacterium_k_Bacteria; f__uncultured_bacterium_k_Bacteria; g__uncultured_bacterium_k_Bacteria; s__uncultured_bacterium_k_Bacteria
ASV117	135	41	34	21	71	13	33	15	24	20	55	169	160	216	101	19	62	214	48	36	k__Bacteria; p__Bacteroidetes; c__Chitinophagia; o__Chitinophagales; f__Chitinophagaceae; g__uncultured_bacterium_f_Chitinophagaceae; s__uncultured_bacterium_f_Chitinophagaceae
ASV118	55	71	125	46	21	48	26	54	44	60	125	188	81	134	157	63	43	36	54	48	k__Bacteria; p__Proteobacteria; c__Gammaproteobacteria; o__uncultured_bacterium_c_Gammaproteobacteria; f__uncultured_bacterium_c_Gammaproteobacteria; g__uncultured_bacterium_c_Gammaproteobacteria; s__uncultured_bacterium_c_Gammaproteobacteria
ASV119	52	99	111	56	36	41	32	41	35	59	97	180	109	123	120	82	72	52	30	52	k__Bacteria; p__Actinobacteria; c__Actinobacteria; o__uncultured_bacterium_c_Actinobacteria; f__uncultured_bacterium_c_Actinobacteria; g__uncultured_bacterium_c_Actinobacteria; s__uncultured_bacterium_c_Actinobacteria
ASV120	122	58	50	52	84	104	65	60	49	70	79	113	75	115	177	81	37	0	48	35	k__Bacteria; p__Proteobacteria; c__Alphaproteobacteria; o__Sphingomonadales; f__Erythrobacteraceae; g__Erythromicrobium; s__Erythromicrobium_ramosum
ASV121	131	53	25	53	0	28	90	23	43	23	55	105	235	107	71	69	122	198	22	20	k__Bacteria; p__Proteobacteria; c__Alphaproteobacteria; o__Rhizobiales; f__Hyphomicrobiaceae; g__Devosia; s__Devosia_insulae
ASV122	77	42	435	45	63	0	15	11	25	17	30	59	208	73	36	40	14	172	87	0	k__Bacteria; p__Firmicutes; c__uncultured_bacterium_p_Firmicutes; o__uncultured_bacterium_p_Firmicutes; f__uncultured_bacterium_p_Firmicutes; g__uncultured_bacterium_p_Firmicutes; s__uncultured_bacterium_p_Firmicutes
ASV123	0	194	92	72	0	104	65	100	99	129	99	0	0	0	0	143	87	0	127	130	k__Bacteria; p__Proteobacteria; c__Alphaproteobacteria; o__Rhizobiales; f__uncultured_bacterium_o_Rhizobiales; g__uncultured_bacterium_o_Rhizobiales; s__uncultured_bacterium_o_Rhizobiales
ASV124	22	48	243	36	0	19	25	133	16	24	34	79	52	166	123	31	17	0	85	285	k__Bacteria; p__Verrucomicrobia; c__Verrucomicrobiae; o__Verrucomicrobiales; f__Verrucomicrobia_subdivision_3; g__Limisphaera; s__Limisphaera_ngatamarikiensis
ASV125	130	45	45	0	0	14	60	0	22	11	100	220	175	204	91	32	33	162	43	33	k__Bacteria; p__Proteobacteria; c__Betaproteobacteria; o__Nitrosomonadales; f__Methylophilaceae; g__Methylophilus; s__Methylophilus_methylotrophus
ASV126	98	39	34	0	48	31	61	65	45	45	76	157	106	169	121	56	56	104	55	45	k__Bacteria; p__Proteobacteria; c__Alphaproteobacteria; o__Sphingomonadales; f__Sphingomonadaceae; g__Sphingomonas; s__uncultured_bacterium_g_Sphingomonas
ASV127	119	86	86	51	58	0	56	31	34	47	60	180	116	110	60	48	40	91	79	50	k__Bacteria; p__Acidobacteria; c__Acidobacteriia; o__Acidobacteriales; f__Acidobacteriaceae; g__Occallatibacter; s__uncultured_bacterium_g_Occallatibacter
ASV128	77	57	60	37	0	29	27	29	54	39	50	107	170	145	104	38	38	93	70	169	k__Bacteria; p__Acidobacteria; c__Acidobacteriia; o__Bryobacterales; f__Bryobacteraceae; g__uncultured_bacterium_f_Bryobacteraceae; s__uncultured_bacterium_f_Bryobacteraceae
ASV129	217	87	76	63	0	43	38	56	43	52	60	76	98	73	99	54	30	65	106	49	k__Bacteria; p__Firmicutes; c__Bacilli; o__Bacillales; f__uncultured_bacterium_o_Bacillales; g__uncultured_bacterium_o_Bacillales; s__uncultured_bacterium_o_Bacillales
ASV130	65	55	31	25	78	108	45	42	29	49	99	142	117	180	213	28	39	0	0	39	k__Bacteria; p__Proteobacteria; c__Alphaproteobacteria; o__Micropepsales; f__Micropepsaceae; g__Rhizomicrobium; s__uncultured_bacterium_g_Rhizomicrobium
ASV131	118	48	58	38	0	90	33	57	41	81	96	154	103	82	172	50	57	0	47	55	k__Bacteria; p__Proteobacteria; c__Alphaproteobacteria; o__Caulobacterales; f__Caulobacteraceae; g__Phenylobacterium; s__Phenylobacterium_koreense
ASV132	93	60	75	49	0	81	84	64	50	41	135	155	128	0	93	64	79	0	63	64	k__Bacteria; p__Actinobacteria; c__Rubrobacteria; o__Gaiellales; f__Gaiellaceae; g__Gaiella; s__Gaiella_occulta
ASV133	121	0	0	0	108	0	52	0	24	0	0	298	234	220	237	0	0	80	0	0	k__Bacteria; p__uncultured_bacterium_k_Bacteria; c__uncultured_bacterium_k_Bacteria; o__uncultured_bacterium_k_Bacteria; f__uncultured_bacterium_k_Bacteria; g__uncultured_bacterium_k_Bacteria; s__uncultured_bacterium_k_Bacteria
ASV134	109	62	102	57	0	102	0	63	39	46	105	102	0	159	82	56	61	64	58	107	k__Bacteria; p__Proteobacteria; c__Alphaproteobacteria; o__Rhodospirillales; f__Rhodospirillaceae; g__Azospirillum; s__uncultured_bacterium_g_Azospirillum
ASV135	98	57	120	66	0	74	55	43	39	57	99	127	113	111	74	62	46	66	0	63	k__Bacteria; p__Proteobacteria; c__Alphaproteobacteria; o__Rhodospirillales; f__Rhodospirillaceae; g__Azospirillum; s__uncultured_bacterium_g_Azospirillum
ASV136	58	71	103	39	0	82	70	113	36	0	97	137	94	127	171	53	34	0	48	36	k__Bacteria; p__Acidobacteria; c__Acidobacteriia; o__Bryobacterales; f__Bryobacteraceae; g__uncultured_bacterium_f_Bryobacteraceae; s__uncultured_bacterium_f_Bryobacteraceae
ASV137	0	63	117	0	0	84	0	50	0	58	98	231	121	171	261	40	29	0	0	42	k__Bacteria; p__Acidobacteria; c__Acidobacteriia; o__Bryobacterales; f__Bryobacteraceae; g__uncultured_bacterium_f_Bryobacteraceae; s__uncultured_bacterium_f_Bryobacteraceae
ASV138	101	48	81	57	0	116	0	56	71	63	37	91	78	134	158	63	50	74	66	20	k__Bacteria; p__Acidobacteria; c__Acidobacteriia; o__Acidobacteriales; f__Acidobacteriaceae; g__Occallatibacter; s__uncultured_bacterium_g_Occallatibacter
ASV139	0	0	292	0	0	0	0	0	0	40	43	115	112	125	431	0	0	118	86	0	k__Bacteria; p__Verrucomicrobia; c__Verrucomicrobiae; o__Verrucomicrobiales; f__Verrucomicrobia_subdivision_3; g__Limisphaera; s__Limisphaera_ngatamarikiensis
ASV140	86	75	84	50	45	146	48	46	68	62	68	67	57	114	132	18	65	71	34	23	k__Bacteria; p__Actinobacteria; c__Rubrobacteria; o__Gaiellales; f__Gaiellaceae; g__Gaiella; s__Gaiella_occulta
ASV141	20	51	113	45	33	101	36	124	39	71	28	0	137	117	186	52	35	48	37	83	k__Bacteria; p__Acidobacteria; c__Vicinamibacteria; o__uncultured_bacterium_c_Vicinamibacteria; f__uncultured_bacterium_c_Vicinamibacteria; g__uncultured_bacterium_c_Vicinamibacteria; s__uncultured_bacterium_c_Vicinamibacteria
ASV142	111	49	36	51	33	35	56	72	51	56	45	78	160	110	107	31	22	142	73	31	k__Bacteria; p__Proteobacteria; c__Alphaproteobacteria; o__Micropepsales; f__Micropepsaceae; g__Rhizomicrobium; s__Rhizomicrobium_electricum
ASV143	0	103	65	0	0	60	0	65	49	39	121	195	0	143	215	69	83	0	51	74	k__Bacteria; p__Proteobacteria; c__Alphaproteobacteria; o__Rhizobiales; f__Hyphomicrobiaceae; g__Devosia; s__Devosia_insulae
ASV144	0	57	28	9	0	21	56	13	22	20	90	270	64	219	51	33	61	265	0	27	k__Bacteria; p__Proteobacteria; c__Betaproteobacteria; o__Nitrosomonadales; f__Methylophilaceae; g__uncultured_bacterium_f_Methylophilaceae; s__uncultured_bacterium_f_Methylophilaceae
ASV145	71	118	49	70	0	58	27	36	35	32	51	100	83	142	124	35	47	64	45	116	k__Bacteria; p__Verrucomicrobia; c__Verrucomicrobiae; o__Verrucomicrobiales; f__Verrucomicrobia_subdivision_3; g__Limisphaera; s__Limisphaera_ngatamarikiensis
ASV146	0	44	43	32	0	126	45	125	30	82	65	89	97	101	261	25	40	0	26	65	k__Bacteria; p__Proteobacteria; c__Alphaproteobacteria; o__Rhodospirillales; f__Acetobacteraceae; g__uncultured_bacterium_f_Acetobacteraceae; s__uncultured_bacterium_f_Acetobacteraceae
ASV147	92	53	79	37	0	32	38	40	53	43	92	166	109	106	97	49	67	51	55	35	k__Bacteria; p__Proteobacteria; c__Betaproteobacteria; o__uncultured_bacterium_c_Betaproteobacteria; f__uncultured_bacterium_c_Betaproteobacteria; g__uncultured_bacterium_c_Betaproteobacteria; s__uncultured_bacterium_c_Betaproteobacteria
ASV148	42	92	58	25	0	37	43	44	44	29	71	113	130	203	82	38	38	110	43	50	k__Bacteria; p__Verrucomicrobia; c__Verrucomicrobiae; o__Verrucomicrobiales; f__Verrucomicrobia_subdivision_3; g__Limisphaera; s__Limisphaera_ngatamarikiensis
ASV149	102	69	187	87	40	80	34	67	34	66	63	41	51	36	113	39	39	61	51	31	k__Bacteria; p__Proteobacteria; c__Alphaproteobacteria; o__Rhodospirillales; f__Rhodospirillaceae; g__Azospirillum; s__uncultured_bacterium_g_Azospirillum
ASV150	81	66	51	38	34	62	46	48	28	33	55	140	84	100	139	50	46	76	47	64	k__Bacteria; p__Proteobacteria; c__Deltaproteobacteria; o__Myxococcales; f__Kofleriaceae; g__Kofleria; s__Kofleria_flava
ASV151	102	34	99	53	43	72	30	49	59	37	34	79	66	123	117	47	65	48	55	74	k__Bacteria; p__Proteobacteria; c__Alphaproteobacteria; o__Rhizobiales; f__Roseiarcaceae; g__Roseiarcus; s__Roseiarcus_fermentans
ASV152	71	53	137	53	15	35	25	130	68	37	39	55	132	118	78	60	35	32	43	61	k__Bacteria; p__uncultured_bacterium_k_Bacteria; c__uncultured_bacterium_k_Bacteria; o__uncultured_bacterium_k_Bacteria; f__uncultured_bacterium_k_Bacteria; g__uncultured_bacterium_k_Bacteria; s__uncultured_bacterium_k_Bacteria
ASV153	90	57	59	37	39	63	0	90	41	43	66	99	63	90	170	41	51	81	31	63	k__Bacteria; p__Proteobacteria; c__Alphaproteobacteria; o__Sphingomonadales; f__Sphingomonadaceae; g__Sphingomonas; s__Sphingomonas_wittichii
ASV154	100	74	61	86	0	34	83	0	65	46	84	142	0	97	140	47	50	116	0	40	k__Bacteria; p__Acidobacteria; c__Acidobacteriia; o__Bryobacterales; f__Bryobacteraceae; g__Paludibaculum; s__Paludibaculum_fermentans
ASV155	198	88	54	100	75	111	57	53	28	42	81	142	47	50	94	11	15	0	0	11	k__Bacteria; p__Proteobacteria; c__Deltaproteobacteria; o__Myxococcales; f__Kofleriaceae; g__uncultured_bacterium_f_Kofleriaceae; s__uncultured_bacterium_f_Kofleriaceae
ASV156	111	34	75	64	0	48	0	40	61	41	58	95	77	209	102	45	44	41	45	63	k__Bacteria; p__Acidobacteria; c__Acidobacteriia; o__Acidobacteriales; f__Acidobacteriaceae; g__Terracidiphilus; s__Terracidiphilus_gabretensis
ASV157	0	45	68	33	0	63	84	179	38	52	54	122	49	84	227	47	35	34	36	0	k__Bacteria; p__Proteobacteria; c__Alphaproteobacteria; o__Micropepsales; f__Micropepsaceae; g__Rhizomicrobium; s__Rhizomicrobium_electricum
ASV158	64	123	122	38	41	90	0	45	36	34	49	83	121	150	111	59	29	0	0	51	k__Bacteria; p__Verrucomicrobia; c__Verrucomicrobiae; o__Verrucomicrobiales; f__Verrucomicrobia_subdivision_3; g__Limisphaera; s__Limisphaera_ngatamarikiensis
ASV159	40	92	33	34	0	132	0	81	0	47	81	174	0	110	297	38	35	0	0	46	k__Bacteria; p__Acidobacteria; c__Acidobacteriia; o__Bryobacterales; f__Bryobacteraceae; g__uncultured_bacterium_f_Bryobacteraceae; s__uncultured_bacterium_f_Bryobacteraceae
ASV160	88	50	94	61	36	78	40	60	28	38	82	85	91	114	86	49	28	35	48	43	k__Bacteria; p__Actinobacteria; c__Actinobacteria; o__uncultured_bacterium_c_Actinobacteria; f__uncultured_bacterium_c_Actinobacteria; g__uncultured_bacterium_c_Actinobacteria; s__uncultured_bacterium_c_Actinobacteria
ASV161	66	45	44	0	0	0	50	0	32	0	108	188	192	94	65	27	80	179	0	38	k__Bacteria; p__Proteobacteria; c__Alphaproteobacteria; o__Sphingomonadales; f__Erythrobacteraceae; g__Porphyrobacter; s__Porphyrobacter_tepidarius
ASV162	136	81	114	53	0	0	49	60	45	54	60	0	101	0	104	61	52	104	77	54	k__Bacteria; p__Firmicutes; c__uncultured_bacterium_p_Firmicutes; o__uncultured_bacterium_p_Firmicutes; f__uncultured_bacterium_p_Firmicutes; g__uncultured_bacterium_p_Firmicutes; s__uncultured_bacterium_p_Firmicutes
ASV163	60	61	118	60	0	49	40	55	67	56	93	0	71	60	37	79	70	30	80	109	k__Bacteria; p__Proteobacteria; c__Alphaproteobacteria; o__Rhodospirillales; f__Rhodospirillaceae; g__uncultured_bacterium_f_Rhodospirillaceae; s__uncultured_bacterium_f_Rhodospirillaceae
ASV164	98	52	31	46	36	37	59	30	60	21	73	167	82	113	95	39	31	68	24	18	k__Bacteria; p__Acidobacteria; c__Acidobacteriia; o__Acidobacteriales; f__Acidobacteriaceae; g__Terriglobus; s__Terriglobus_saanensis
ASV165	72	58	56	48	26	38	44	25	36	43	105	109	96	83	119	46	42	60	34	27	k__Bacteria; p__Actinobacteria; c__Rubrobacteria; o__Gaiellales; f__Gaiellaceae; g__Gaiella; s__Gaiella_occulta
ASV166	69	41	47	35	0	55	28	49	59	61	49	67	72	116	137	57	32	60	46	74	k__Bacteria; p__Acidobacteria; c__Acidobacteriia; o__Bryobacterales; f__Bryobacteraceae; g__uncultured_bacterium_f_Bryobacteraceae; s__uncultured_bacterium_f_Bryobacteraceae
ASV167	97	14	32	32	41	18	35	67	54	29	19	115	57	187	158	22	35	48	42	45	k__Bacteria; p__Bacteroidetes; c__Chitinophagia; o__Chitinophagales; f__Chitinophagaceae; g__Puia; s__Puia_dinghuensis
ASV168	63	46	78	27	22	71	57	41	31	31	59	108	103	85	83	36	46	75	48	37	k__Bacteria; p__Proteobacteria; c__Alphaproteobacteria; o__Caulobacterales; f__Caulobacteraceae; g__uncultured_bacterium_f_Caulobacteraceae; s__uncultured_bacterium_f_Caulobacteraceae
ASV169	0	83	72	42	0	73	46	49	43	104	116	76	0	120	59	39	54	85	29	49	k__Bacteria; p__Actinobacteria; c__Rubrobacteria; o__Gaiellales; f__Gaiellaceae; g__Gaiella; s__Gaiella_occulta
ASV170	33	90	63	32	23	64	34	35	20	26	96	114	78	88	133	53	36	28	26	64	k__Bacteria; p__Firmicutes; c__Bacilli; o__Bacillales; f__uncultured_bacterium_o_Bacillales; g__uncultured_bacterium_o_Bacillales; s__uncultured_bacterium_o_Bacillales
ASV171	89	45	53	46	0	22	69	25	38	35	48	146	119	124	87	21	29	61	54	22	k__Bacteria; p__Proteobacteria; c__Alphaproteobacteria; o__Micropepsales; f__Micropepsaceae; g__Rhizomicrobium; s__Rhizomicrobium_palustre
ASV172	0	114	61	51	0	58	0	87	42	29	79	150	0	137	128	80	53	0	49	0	k__Bacteria; p__Proteobacteria; c__Betaproteobacteria; o__uncultured_bacterium_c_Betaproteobacteria; f__uncultured_bacterium_c_Betaproteobacteria; g__uncultured_bacterium_c_Betaproteobacteria; s__uncultured_bacterium_c_Betaproteobacteria
ASV173	150	58	45	26	0	88	0	128	0	71	56	192	0	0	147	58	42	0	0	51	k__Bacteria; p__Acidobacteria; c__Acidobacteriia; o__Bryobacterales; f__Bryobacteraceae; g__uncultured_bacterium_f_Bryobacteraceae; s__uncultured_bacterium_f_Bryobacteraceae
ASV174	90	76	153	69	0	64	0	47	0	37	83	87	56	100	57	66	47	79	0	0	k__Bacteria; p__Proteobacteria; c__Alphaproteobacteria; o__Rhodospirillales; f__Rhodospirillaceae; g__uncultured_bacterium_f_Rhodospirillaceae; s__uncultured_bacterium_f_Rhodospirillaceae
ASV175	62	59	87	72	49	51	0	36	41	49	115	126	99	0	50	71	47	0	45	40	k__Bacteria; p__Proteobacteria; c__Alphaproteobacteria; o__Rhizobiales; f__Hyphomicrobiaceae; g__Hyphomicrobium; s__Hyphomicrobium_facile
ASV176	0	31	41	43	68	83	0	40	52	46	35	154	109	126	158	52	27	0	29	0	k__Bacteria; p__Acidobacteria; c__Acidobacteriia; o__Bryobacterales; f__Bryobacteraceae; g__Paludibaculum; s__Paludibaculum_fermentans
ASV177	68	38	84	31	66	108	0	34	33	31	35	84	88	110	76	57	45	0	42	59	k__Bacteria; p__Acidobacteria; c__Acidobacteriia; o__Acidobacteriales; f__Acidobacteriaceae; g__uncultured_bacterium_f_Acidobacteriaceae; s__uncultured_bacterium_f_Acidobacteriaceae
ASV178	94	50	59	69	31	26	43	37	55	45	49	91	72	65	136	20	30	50	42	22	k__Bacteria; p__Proteobacteria; c__Gammaproteobacteria; o__uncultured_bacterium_c_Gammaproteobacteria; f__uncultured_bacterium_c_Gammaproteobacteria; g__uncultured_bacterium_c_Gammaproteobacteria; s__uncultured_bacterium_c_Gammaproteobacteria
ASV179	0	111	66	66	0	74	62	0	74	46	90	0	223	0	0	85	52	0	55	81	k__Bacteria; p__Proteobacteria; c__Alphaproteobacteria; o__uncultured_bacterium_c_Alphaproteobacteria; f__uncultured_bacterium_c_Alphaproteobacteria; g__uncultured_bacterium_c_Alphaproteobacteria; s__uncultured_bacterium_c_Alphaproteobacteria
ASV180	84	47	184	63	0	107	65	151	0	45	0	0	0	95	84	0	43	47	37	26	k__Bacteria; p__Actinobacteria; c__Rubrobacteria; o__Gaiellales; f__Gaiellaceae; g__Gaiella; s__Gaiella_occulta
ASV181	60	21	194	35	13	76	19	65	38	43	32	37	40	75	96	38	30	25	63	76	k__Bacteria; p__Proteobacteria; c__Betaproteobacteria; o__uncultured_bacterium_c_Betaproteobacteria; f__uncultured_bacterium_c_Betaproteobacteria; g__uncultured_bacterium_c_Betaproteobacteria; s__uncultured_bacterium_c_Betaproteobacteria
ASV182	73	54	28	27	45	47	36	31	33	15	38	139	62	117	206	21	0	65	20	17	k__Bacteria; p__Bacteroidetes; c__Chitinophagia; o__Chitinophagales; f__Chitinophagaceae; g__uncultured_bacterium_f_Chitinophagaceae; s__uncultured_bacterium_f_Chitinophagaceae
ASV183	42	0	207	50	0	84	40	0	28	57	59	60	49	68	118	30	24	50	39	66	k__Bacteria; p__Verrucomicrobia; c__Verrucomicrobiae; o__Verrucomicrobiales; f__Verrucomicrobia_subdivision_3; g__Limisphaera; s__Limisphaera_ngatamarikiensis
ASV184	131	0	0	0	80	0	16	0	0	0	0	403	70	136	122	0	0	95	16	0	k__Bacteria; p__Firmicutes; c__Clostridia; o__Clostridiales; f__Ruminococcaceae; g__Gemmiger; s__Gemmiger_formicilis
ASV185	70	19	34	27	27	56	0	13	29	17	70	101	253	77	54	44	73	39	21	45	k__Bacteria; p__Proteobacteria; c__Betaproteobacteria; o__Nitrosomonadales; f__Nitrosomonadaceae; g__Nitrosospira; s__Nitrosospira_multiformis
ASV186	0	72	55	73	78	97	42	43	29	42	70	100	107	0	92	47	44	0	0	75	k__Bacteria; p__Proteobacteria; c__Alphaproteobacteria; o__Rhodospirillales; f__Rhodospirillaceae; g__Azospirillum; s__uncultured_bacterium_g_Azospirillum
ASV187	47	46	50	33	21	51	26	42	39	52	35	56	69	104	97	53	71	57	60	56	k__Bacteria; p__Proteobacteria; c__Alphaproteobacteria; o__Rhizobiales; f__Methylocystaceae; g__Methylosinus; s__Methylosinus_trichosporium
ASV188	83	64	41	72	0	0	66	82	67	35	79	103	82	94	109	38	0	0	0	35	k__Bacteria; p__Proteobacteria; c__Alphaproteobacteria; o__Sphingomonadales; f__Erythrobacteraceae; g__Porphyrobacter; s__Porphyrobacter_tepidarius
ASV189	112	38	65	0	0	44	33	59	43	48	0	102	75	121	165	37	33	51	0	20	k__Bacteria; p__Proteobacteria; c__Alphaproteobacteria; o__Rhizobiales; f__Roseiarcaceae; g__Roseiarcus; s__Roseiarcus_fermentans
ASV190	122	0	0	0	75	0	24	0	19	0	0	422	85	117	100	0	0	80	0	0	k__Bacteria; p__Firmicutes; c__Clostridia; o__Clostridiales; f__Lachnospiraceae; g__Fusicatenibacter; s__Fusicatenibacter_saccharivorans
ASV191	63	54	39	26	0	99	41	66	29	61	39	61	90	80	131	30	36	65	19	0	k__Bacteria; p__Proteobacteria; c__Betaproteobacteria; o__uncultured_bacterium_c_Betaproteobacteria; f__uncultured_bacterium_c_Betaproteobacteria; g__uncultured_bacterium_c_Betaproteobacteria; s__uncultured_bacterium_c_Betaproteobacteria
ASV192	95	38	42	0	48	32	56	37	0	33	64	105	90	124	106	16	34	87	0	21	k__Bacteria; p__uncultured_bacterium_k_Bacteria; c__uncultured_bacterium_k_Bacteria; o__uncultured_bacterium_k_Bacteria; f__uncultured_bacterium_k_Bacteria; g__uncultured_bacterium_k_Bacteria; s__uncultured_bacterium_k_Bacteria
ASV193	45	44	21	38	34	20	39	47	39	15	45	80	81	128	127	23	13	102	39	36	k__Bacteria; p__Acidobacteria; c__Acidobacteriia; o__Bryobacterales; f__Bryobacteraceae; g__Paludibaculum; s__Paludibaculum_fermentans
ASV194	55	70	59	26	51	55	38	41	37	56	28	60	79	78	93	34	43	0	32	78	k__Bacteria; p__uncultured_bacterium_k_Bacteria; c__uncultured_bacterium_k_Bacteria; o__uncultured_bacterium_k_Bacteria; f__uncultured_bacterium_k_Bacteria; g__uncultured_bacterium_k_Bacteria; s__uncultured_bacterium_k_Bacteria
ASV195	78	43	148	59	0	42	48	75	54	42	42	0	70	19	75	58	51	44	20	42	k__Bacteria; p__Proteobacteria; c__Alphaproteobacteria; o__Rhodospirillales; f__Rhodospirillaceae; g__uncultured_bacterium_f_Rhodospirillaceae; s__uncultured_bacterium_f_Rhodospirillaceae
ASV196	0	0	0	0	84	34	0	94	0	23	33	169	0	206	213	0	0	123	28	0	k__Bacteria; p__Proteobacteria; c__Alphaproteobacteria; o__Micropepsales; f__Micropepsaceae; g__uncultured_bacterium_f_Micropepsaceae; s__uncultured_bacterium_f_Micropepsaceae
ASV197	54	42	24	87	61	73	47	103	30	24	51	93	61	79	68	29	14	27	21	16	k__Bacteria; p__uncultured_bacterium_k_Bacteria; c__uncultured_bacterium_k_Bacteria; o__uncultured_bacterium_k_Bacteria; f__uncultured_bacterium_k_Bacteria; g__uncultured_bacterium_k_Bacteria; s__uncultured_bacterium_k_Bacteria
ASV198	0	30	70	52	606	30	18	31	32	27	0	0	0	0	0	26	46	0	13	23	k__Bacteria; p__Proteobacteria; c__Betaproteobacteria; o__Burkholderiales; f__Oxalobacteraceae; g__Duganella; s__uncultured_bacterium_g_Duganella
ASV199	74	38	74	39	0	46	54	57	40	43	43	81	70	101	113	0	0	37	37	50	k__Bacteria; p__Acidobacteria; c__Acidobacteriia; o__Acidobacteriales; f__Acidobacteriaceae; g__uncultured_bacterium_f_Acidobacteriaceae; s__uncultured_bacterium_f_Acidobacteriaceae
ASV200	61	94	105	31	0	0	40	36	0	0	41	88	60	128	105	47	60	41	0	60	k__Bacteria; p__Verrucomicrobia; c__Verrucomicrobiae; o__Verrucomicrobiales; f__Verrucomicrobia_subdivision_3; g__Limisphaera; s__Limisphaera_ngatamarikiensis
ASV201	75	64	9	47	38	35	35	10	0	6	76	203	138	103	31	11	16	46	42	9	k__Bacteria; p__uncultured_bacterium_k_Bacteria; c__uncultured_bacterium_k_Bacteria; o__uncultured_bacterium_k_Bacteria; f__uncultured_bacterium_k_Bacteria; g__uncultured_bacterium_k_Bacteria; s__uncultured_bacterium_k_Bacteria
ASV202	66	37	83	19	0	24	53	0	20	19	95	152	52	61	62	39	59	100	32	20	k__Bacteria; p__Proteobacteria; c__Alphaproteobacteria; o__Rhizobiales; f__Methylocystaceae; g__uncultured_bacterium_f_Methylocystaceae; s__uncultured_bacterium_f_Methylocystaceae
ASV203	40	44	65	28	23	96	36	76	63	55	60	45	60	29	65	44	45	51	23	45	k__Bacteria; p__Proteobacteria; c__Alphaproteobacteria; o__Rhodospirillales; f__Rhodospirillaceae; g__uncultured_bacterium_f_Rhodospirillaceae; s__uncultured_bacterium_f_Rhodospirillaceae
ASV204	15	56	79	33	0	48	57	22	34	28	65	0	97	103	62	43	37	96	67	51	k__Bacteria; p__Acidobacteria; c__Vicinamibacteria; o__uncultured_bacterium_c_Vicinamibacteria; f__uncultured_bacterium_c_Vicinamibacteria; g__uncultured_bacterium_c_Vicinamibacteria; s__uncultured_bacterium_c_Vicinamibacteria
ASV205	0	48	54	27	34	29	39	25	31	28	76	147	87	122	98	41	33	0	23	50	k__Bacteria; p__uncultured_bacterium_k_Bacteria; c__uncultured_bacterium_k_Bacteria; o__uncultured_bacterium_k_Bacteria; f__uncultured_bacterium_k_Bacteria; g__uncultured_bacterium_k_Bacteria; s__uncultured_bacterium_k_Bacteria
ASV206	15	41	90	53	38	63	51	100	58	41	56	0	44	80	124	49	22	0	34	22	k__Bacteria; p__Acidobacteria; c__Vicinamibacteria; o__uncultured_bacterium_c_Vicinamibacteria; f__uncultured_bacterium_c_Vicinamibacteria; g__uncultured_bacterium_c_Vicinamibacteria; s__uncultured_bacterium_c_Vicinamibacteria
ASV207	54	48	32	38	24	61	69	47	43	50	52	101	0	86	98	30	30	74	0	22	k__Bacteria; p__Proteobacteria; c__Alphaproteobacteria; o__Caulobacterales; f__Caulobacteraceae; g__uncultured_bacterium_f_Caulobacteraceae; s__uncultured_bacterium_f_Caulobacteraceae
ASV208	50	65	121	31	0	16	31	42	20	30	57	109	70	54	0	42	56	30	41	92	k__Bacteria; p__Proteobacteria; c__Betaproteobacteria; o__Burkholderiales; f__uncultured_bacterium_o_Burkholderiales; g__uncultured_bacterium_o_Burkholderiales; s__uncultured_bacterium_o_Burkholderiales
ASV209	29	69	75	28	0	88	35	24	44	43	70	0	62	46	43	50	65	37	53	86	k__Bacteria; p__Proteobacteria; c__Alphaproteobacteria; o__Rhodospirillales; f__Rhodospirillaceae; g__uncultured_bacterium_f_Rhodospirillaceae; s__uncultured_bacterium_f_Rhodospirillaceae
ASV210	0	44	113	67	0	85	53	45	37	43	99	0	0	75	117	59	42	0	39	22	k__Bacteria; p__Actinobacteria; c__Acidimicrobiia; o__Acidimicrobiales; f__Acidimicrobiaceae; g__Aciditerrimonas; s__Aciditerrimonas_ferrireducens
ASV211	76	42	52	65	0	44	18	34	37	46	78	72	41	60	73	43	39	36	21	58	k__Bacteria; p__Actinobacteria; c__Rubrobacteria; o__Gaiellales; f__Gaiellaceae; g__Gaiella; s__Gaiella_occulta
ASV212	64	67	43	34	0	33	0	0	0	30	89	110	75	97	77	26	0	83	27	77	k__Bacteria; p__Acidobacteria; c__Acidobacteriia; o__Bryobacterales; f__Bryobacteraceae; g__Bryobacter; s__Bryobacter_aggregatus
ASV213	52	40	51	36	0	40	52	0	25	52	80	127	62	75	41	27	37	65	27	39	k__Bacteria; p__Proteobacteria; c__Alphaproteobacteria; o__Rhizobiales; f__Hyphomicrobiaceae; g__Blastochloris; s__Blastochloris_viridis
ASV214	0	200	77	20	20	49	13	6	0	13	112	44	65	68	39	41	49	21	34	54	k__Bacteria; p__uncultured_bacterium_k_Bacteria; c__uncultured_bacterium_k_Bacteria; o__uncultured_bacterium_k_Bacteria; f__uncultured_bacterium_k_Bacteria; g__uncultured_bacterium_k_Bacteria; s__uncultured_bacterium_k_Bacteria
ASV215	0	29	68	34	0	83	28	23	36	37	23	51	57	164	70	48	42	68	27	33	k__Bacteria; p__Proteobacteria; c__Deltaproteobacteria; o__Myxococcales; f__Polyangiaceae; g__uncultured_bacterium_f_Polyangiaceae; s__uncultured_bacterium_f_Polyangiaceae
ASV216	0	66	75	53	0	53	40	21	32	36	46	0	114	68	85	43	27	71	32	46	k__Bacteria; p__Acidobacteria; c__Vicinamibacteria; o__uncultured_bacterium_c_Vicinamibacteria; f__uncultured_bacterium_c_Vicinamibacteria; g__uncultured_bacterium_c_Vicinamibacteria; s__uncultured_bacterium_c_Vicinamibacteria
ASV217	80	38	33	50	24	27	23	0	35	27	26	124	80	118	95	32	19	66	0	0	k__Bacteria; p__Proteobacteria; c__Gammaproteobacteria; o__uncultured_bacterium_c_Gammaproteobacteria; f__uncultured_bacterium_c_Gammaproteobacteria; g__uncultured_bacterium_c_Gammaproteobacteria; s__uncultured_bacterium_c_Gammaproteobacteria
ASV218	54	18	11	12	78	16	13	0	18	12	25	93	0	304	182	12	0	29	0	14	k__Bacteria; p__Chloroflexi; c__Ktedonobacteria; o__Ktedonobacterales; f__Dictyobacteraceae; g__Dictyobacter; s__Dictyobacter_aurantiacus
ASV219	100	44	19	23	0	38	59	31	24	31	40	85	69	70	70	30	29	76	0	39	k__Bacteria; p__Proteobacteria; c__Alphaproteobacteria; o__Caulobacterales; f__Caulobacteraceae; g__Phenylobacterium; s__uncultured_bacterium_g_Phenylobacterium
ASV220	0	78	60	12	31	30	23	25	27	26	42	102	121	100	73	31	28	0	40	28	k__Bacteria; p__uncultured_bacterium_k_Bacteria; c__uncultured_bacterium_k_Bacteria; o__uncultured_bacterium_k_Bacteria; f__uncultured_bacterium_k_Bacteria; g__uncultured_bacterium_k_Bacteria; s__uncultured_bacterium_k_Bacteria
ASV221	0	78	56	28	55	60	53	26	0	55	58	45	48	37	68	34	43	61	34	37	k__Bacteria; p__Proteobacteria; c__Alphaproteobacteria; o__Rhodospirillales; f__Rhodospirillaceae; g__Dongia; s__uncultured_bacterium_g_Dongia
ASV222	39	51	74	21	28	44	17	26	23	34	46	73	78	50	79	40	29	63	37	18	k__Bacteria; p__Proteobacteria; c__Alphaproteobacteria; o__Rhodospirillales; f__Rhodospirillaceae; g__uncultured_bacterium_f_Rhodospirillaceae; s__uncultured_bacterium_f_Rhodospirillaceae
ASV223	38	30	104	43	0	32	27	51	27	29	33	56	74	75	62	30	22	36	39	60	k__Bacteria; p__Proteobacteria; c__Alphaproteobacteria; o__Rhizobiales; f__uncultured_bacterium_o_Rhizobiales; g__uncultured_bacterium_o_Rhizobiales; s__uncultured_bacterium_o_Rhizobiales
ASV224	115	0	0	0	52	0	32	0	24	0	0	259	72	131	80	0	0	102	0	0	k__Bacteria; p__Bacteroidetes; c__Bacteroidia; o__Bacteroidales; f__uncultured_bacterium_o_Bacteroidales; g__uncultured_bacterium_o_Bacteroidales; s__uncultured_bacterium_o_Bacteroidales
ASV225	0	12	12	26	0	85	49	34	74	33	24	63	65	130	118	54	42	0	19	27	k__Bacteria; p__Proteobacteria; c__Betaproteobacteria; o__Burkholderiales; f__Burkholderiaceae; g__Paraburkholderia; s__Paraburkholderia_caribensis
ASV226	100	36	32	61	33	10	0	31	36	12	45	100	64	88	54	22	39	64	30	5	k__Bacteria; p__Proteobacteria; c__Alphaproteobacteria; o__Rhizobiales; f__uncultured_bacterium_o_Rhizobiales; g__uncultured_bacterium_o_Rhizobiales; s__uncultured_bacterium_o_Rhizobiales
ASV227	0	28	88	49	22	46	31	54	28	41	44	73	70	80	74	34	24	0	21	49	k__Bacteria; p__Acidobacteria; c__Acidobacteriia; o__Acidobacteriales; f__Acidobacteriaceae; g__Acidobacterium; s__Acidobacterium_ailaaui
ASV228	0	48	52	0	0	63	51	44	0	39	30	59	59	174	158	0	0	0	32	47	k__Bacteria; p__Acidobacteria; c__Acidobacteriia; o__Bryobacterales; f__Bryobacteraceae; g__uncultured_bacterium_f_Bryobacteraceae; s__uncultured_bacterium_f_Bryobacteraceae
ASV229	25	22	42	31	593	35	22	25	19	15	0	0	0	0	0	0	23	0	0	0	k__Bacteria; p__Proteobacteria; c__Betaproteobacteria; o__Burkholderiales; f__Oxalobacteraceae; g__Janthinobacterium; s__Janthinobacterium_lividum
ASV230	37	21	0	0	0	67	74	68	41	33	20	121	45	54	75	24	22	89	22	34	k__Bacteria; p__Nitrospirae; c__Nitrospira; o__Nitrospirales; f__Nitrospiraceae; g__Nitrospira; s__Nitrospira_moscoviensis
ASV231	0	0	0	0	0	0	0	69	0	27	40	141	145	200	67	42	41	0	0	74	k__Bacteria; p__uncultured_bacterium_k_Bacteria; c__uncultured_bacterium_k_Bacteria; o__uncultured_bacterium_k_Bacteria; f__uncultured_bacterium_k_Bacteria; g__uncultured_bacterium_k_Bacteria; s__uncultured_bacterium_k_Bacteria
ASV232	45	16	11	16	0	46	32	57	62	24	39	79	53	67	166	22	13	52	28	11	k__Bacteria; p__Acidobacteria; c__Acidobacteriia; o__Acidobacteriales; f__Acidobacteriaceae; g__uncultured_bacterium_f_Acidobacteriaceae; s__uncultured_bacterium_f_Acidobacteriaceae
ASV233	97	16	28	64	58	15	46	14	44	12	43	19	67	101	80	4	10	50	53	15	k__Bacteria; p__Proteobacteria; c__Alphaproteobacteria; o__Rhizobiales; f__uncultured_bacterium_o_Rhizobiales; g__uncultured_bacterium_o_Rhizobiales; s__uncultured_bacterium_o_Rhizobiales
ASV234	21	24	8	7	3	9	7	8	13	9	7	31	36	29	16	32	43	229	5	296	k__Bacteria; p__Bacteroidetes; c__Chitinophagia; o__Chitinophagales; f__Chitinophagaceae; g__uncultured_bacterium_f_Chitinophagaceae; s__uncultured_bacterium_f_Chitinophagaceae
ASV235	0	64	79	29	32	50	28	25	33	49	83	0	78	0	85	58	50	0	26	63	k__Bacteria; p__Proteobacteria; c__Alphaproteobacteria; o__Rhodospirillales; f__uncultured_bacterium_o_Rhodospirillales; g__uncultured_bacterium_o_Rhodospirillales; s__uncultured_bacterium_o_Rhodospirillales
ASV236	78	29	20	19	35	10	22	0	39	24	26	93	130	73	66	0	43	61	0	62	k__Bacteria; p__Proteobacteria; c__Alphaproteobacteria; o__Sphingomonadales; f__Sphingomonadaceae; g__Sphingomonas; s__uncultured_bacterium_g_Sphingomonas
ASV237	32	46	20	0	0	0	58	0	0	0	55	163	234	96	27	0	18	81	0	0	k__Bacteria; p__Bacteroidetes; c__Chitinophagia; o__Chitinophagales; f__Chitinophagaceae; g__uncultured_bacterium_f_Chitinophagaceae; s__uncultured_bacterium_f_Chitinophagaceae
ASV238	0	37	49	35	0	63	48	56	33	36	61	60	62	82	129	29	0	0	22	26	k__Bacteria; p__Proteobacteria; c__Alphaproteobacteria; o__Rhodospirillales; f__Acetobacteraceae; g__uncultured_bacterium_f_Acetobacteraceae; s__uncultured_bacterium_f_Acetobacteraceae
ASV239	83	45	0	68	0	47	44	41	101	38	44	72	0	0	72	22	29	49	44	27	k__Bacteria; p__Firmicutes; c__uncultured_bacterium_p_Firmicutes; o__uncultured_bacterium_p_Firmicutes; f__uncultured_bacterium_p_Firmicutes; g__uncultured_bacterium_p_Firmicutes; s__uncultured_bacterium_p_Firmicutes
ASV240	91	0	0	0	56	0	14	0	13	0	0	348	43	126	70	0	0	57	0	0	k__Bacteria; p__Firmicutes; c__Clostridia; o__Clostridiales; f__Ruminococcaceae; g__Ruminococcus; s__Ruminococcus_bromii
ASV241	34	68	75	21	23	63	29	52	16	35	103	0	39	53	42	27	30	12	31	64	k__Bacteria; p__Proteobacteria; c__Alphaproteobacteria; o__uncultured_bacterium_c_Alphaproteobacteria; f__uncultured_bacterium_c_Alphaproteobacteria; g__uncultured_bacterium_c_Alphaproteobacteria; s__uncultured_bacterium_c_Alphaproteobacteria
ASV242	50	25	22	0	38	42	0	0	0	0	37	147	136	94	116	16	12	49	0	29	k__Bacteria; p__Bacteroidetes; c__Chitinophagia; o__Chitinophagales; f__Chitinophagaceae; g__uncultured_bacterium_f_Chitinophagaceae; s__uncultured_bacterium_f_Chitinophagaceae
ASV243	0	46	47	24	0	84	40	52	46	49	102	43	45	0	59	52	31	40	34	17	k__Bacteria; p__Proteobacteria; c__Alphaproteobacteria; o__Rhodospirillales; f__Rhodospirillaceae; g__uncultured_bacterium_f_Rhodospirillaceae; s__uncultured_bacterium_f_Rhodospirillaceae
ASV244	48	57	37	22	65	40	32	31	14	23	54	75	63	48	43	31	29	51	22	25	k__Bacteria; p__Proteobacteria; c__Alphaproteobacteria; o__uncultured_bacterium_c_Alphaproteobacteria; f__uncultured_bacterium_c_Alphaproteobacteria; g__uncultured_bacterium_c_Alphaproteobacteria; s__uncultured_bacterium_c_Alphaproteobacteria
ASV245	0	84	42	19	0	23	0	17	27	16	67	83	107	103	46	46	59	0	36	34	k__Bacteria; p__Gemmatimonadetes; c__Gemmatimonadetes; o__Gemmatimonadales; f__Gemmatimonadaceae; g__uncultured_bacterium_f_Gemmatimonadaceae; s__uncultured_bacterium_f_Gemmatimonadaceae
ASV246	39	50	82	28	0	31	0	33	43	38	60	81	60	45	96	32	36	0	28	21	k__Bacteria; p__Proteobacteria; c__Alphaproteobacteria; o__Rhizobiales; f__Hyphomicrobiaceae; g__Hyphomicrobium; s__Hyphomicrobium_denitrificans
ASV247	54	26	18	28	44	61	62	0	0	28	26	77	32	71	96	20	29	58	41	22	k__Bacteria; p__Proteobacteria; c__Gammaproteobacteria; o__uncultured_bacterium_c_Gammaproteobacteria; f__uncultured_bacterium_c_Gammaproteobacteria; g__uncultured_bacterium_c_Gammaproteobacteria; s__uncultured_bacterium_c_Gammaproteobacteria
ASV248	44	28	23	66	0	116	43	133	47	54	35	31	18	0	70	30	41	0	0	11	k__Bacteria; p__Actinobacteria; c__Rubrobacteria; o__Gaiellales; f__Gaiellaceae; g__Gaiella; s__Gaiella_occulta
ASV249	59	45	55	35	0	29	16	53	21	44	50	51	0	88	97	55	32	0	36	21	k__Bacteria; p__Actinobacteria; c__Actinobacteria; o__Acidothermales; f__Acidothermaceae; g__Acidothermus; s__Acidothermus_cellulolyticus
ASV250	0	51	125	40	0	40	0	24	22	40	53	0	53	68	74	65	37	22	27	45	k__Bacteria; p__Actinobacteria; c__Actinobacteria; o__uncultured_bacterium_c_Actinobacteria; f__uncultured_bacterium_c_Actinobacteria; g__uncultured_bacterium_c_Actinobacteria; s__uncultured_bacterium_c_Actinobacteria
ASV251	0	0	150	137	0	77	0	0	32	61	114	90	0	0	0	44	0	0	0	74	k__Bacteria; p__Proteobacteria; c__Alphaproteobacteria; o__Rhodospirillales; f__Acetobacteraceae; g__uncultured_bacterium_f_Acetobacteraceae; s__uncultured_bacterium_f_Acetobacteraceae
ASV252	14	66	69	53	49	57	0	32	71	43	60	0	0	0	100	42	39	0	34	48	k__Bacteria; p__Acidobacteria; c__Vicinamibacteria; o__uncultured_bacterium_c_Vicinamibacteria; f__uncultured_bacterium_c_Vicinamibacteria; g__uncultured_bacterium_c_Vicinamibacteria; s__uncultured_bacterium_c_Vicinamibacteria
ASV253	69	61	40	67	13	14	34	31	32	33	77	64	39	29	49	31	26	42	22	0	k__Bacteria; p__Chloroflexi; c__Thermomicrobia; o__Sphaerobacterales; f__Sphaerobacteraceae; g__Nitrolancea; s__Nitrolancea_hollandica
ASV254	102	0	161	26	53	18	0	0	19	22	0	0	79	52	63	34	27	47	68	0	k__Bacteria; p__Acidobacteria; c__Acidobacteriia; o__Bryobacterales; f__Bryobacteraceae; g__Paludibaculum; s__Paludibaculum_fermentans
ASV255	36	0	0	27	0	0	28	15	0	53	24	74	97	87	36	32	37	60	0	161	k__Bacteria; p__Proteobacteria; c__Alphaproteobacteria; o__Caulobacterales; f__Caulobacteraceae; g__Phenylobacterium; s__uncultured_bacterium_g_Phenylobacterium
ASV256	48	24	34	17	28	52	22	35	30	20	19	27	50	123	83	16	10	39	25	61	k__Bacteria; p__Proteobacteria; c__Alphaproteobacteria; o__Micropepsales; f__Micropepsaceae; g__Rhizomicrobium; s__Rhizomicrobium_electricum
ASV257	47	64	43	29	23	18	31	0	24	16	59	36	77	51	38	24	45	70	21	44	k__Bacteria; p__Proteobacteria; c__Alphaproteobacteria; o__uncultured_bacterium_c_Alphaproteobacteria; f__uncultured_bacterium_c_Alphaproteobacteria; g__uncultured_bacterium_c_Alphaproteobacteria; s__uncultured_bacterium_c_Alphaproteobacteria
ASV258	0	68	27	24	0	18	26	27	24	31	98	71	67	39	48	18	54	61	22	37	k__Bacteria; p__Proteobacteria; c__Alphaproteobacteria; o__Rhodospirillales; f__uncultured_bacterium_o_Rhodospirillales; g__uncultured_bacterium_o_Rhodospirillales; s__uncultured_bacterium_o_Rhodospirillales
ASV259	0	94	61	0	34	46	0	59	0	15	38	74	56	83	99	40	29	0	0	29	k__Bacteria; p__Verrucomicrobia; c__Verrucomicrobiae; o__Verrucomicrobiales; f__Verrucomicrobia_subdivision_3; g__Limisphaera; s__Limisphaera_ngatamarikiensis
ASV260	0	0	70	42	0	53	0	142	38	38	0	0	0	177	195	0	0	0	0	0	k__Bacteria; p__Acidobacteria; c__Acidobacteriia; o__Acidobacteriales; f__Acidobacteriaceae; g__uncultured_bacterium_f_Acidobacteriaceae; s__uncultured_bacterium_f_Acidobacteriaceae
ASV261	112	0	0	0	66	0	0	0	0	0	0	291	59	147	78	0	0	0	0	0	k__Bacteria; p__Firmicutes; c__Clostridia; o__Clostridiales; f__Ruminococcaceae; g__Faecalibacterium; s__Faecalibacterium_prausnitzii
ASV262	0	22	60	29	0	37	0	27	24	26	77	102	55	95	142	22	21	0	0	0	k__Bacteria; p__Actinobacteria; c__Actinobacteria; o__Streptosporangiales; f__Thermomonosporaceae; g__Actinocorallia; s__uncultured_bacterium_g_Actinocorallia
ASV263	36	52	53	27	19	33	31	27	25	27	56	53	73	43	50	24	36	40	12	17	k__Bacteria; p__Proteobacteria; c__Alphaproteobacteria; o__Rhizobiales; f__uncultured_bacterium_o_Rhizobiales; g__uncultured_bacterium_o_Rhizobiales; s__uncultured_bacterium_o_Rhizobiales
ASV264	32	42	65	51	0	22	16	17	34	23	33	67	69	67	47	30	33	24	22	25	k__Bacteria; p__Proteobacteria; c__Alphaproteobacteria; o__Rhizobiales; f__uncultured_bacterium_o_Rhizobiales; g__uncultured_bacterium_o_Rhizobiales; s__uncultured_bacterium_o_Rhizobiales
ASV265	50	22	21	34	0	112	16	24	22	16	65	39	58	35	89	24	0	38	21	31	k__Bacteria; p__Proteobacteria; c__Alphaproteobacteria; o__Rhodospirillales; f__Acetobacteraceae; g__uncultured_bacterium_f_Acetobacteraceae; s__uncultured_bacterium_f_Acetobacteraceae
ASV266	35	55	53	0	0	21	34	16	0	45	58	56	56	63	76	35	29	41	33	11	k__Bacteria; p__Proteobacteria; c__Alphaproteobacteria; o__Rhodospirillales; f__Acetobacteraceae; g__uncultured_bacterium_f_Acetobacteraceae; s__uncultured_bacterium_f_Acetobacteraceae
ASV267	63	37	8	0	0	18	52	0	73	0	49	89	76	68	75	32	0	0	32	42	k__Bacteria; p__uncultured_bacterium_k_Bacteria; c__uncultured_bacterium_k_Bacteria; o__uncultured_bacterium_k_Bacteria; f__uncultured_bacterium_k_Bacteria; g__uncultured_bacterium_k_Bacteria; s__uncultured_bacterium_k_Bacteria
ASV268	0	98	72	37	0	34	0	22	28	26	42	0	106	53	58	44	24	29	23	16	k__Bacteria; p__Chloroflexi; c__Ktedonobacteria; o__Ktedonobacterales; f__uncultured_bacterium_o_Ktedonobacterales; g__uncultured_bacterium_o_Ktedonobacterales; s__uncultured_bacterium_o_Ktedonobacterales
ASV269	80	0	80	63	0	14	0	44	35	24	21	55	47	63	56	38	16	46	0	29	k__Bacteria; p__Acidobacteria; c__Acidobacteriia; o__Bryobacterales; f__Bryobacteraceae; g__Paludibaculum; s__Paludibaculum_fermentans
ASV270	36	32	27	33	0	53	0	111	47	46	59	0	29	0	140	28	24	0	0	45	k__Bacteria; p__Proteobacteria; c__Alphaproteobacteria; o__Rhodospirillales; f__Rhodospirillaceae; g__Dongia; s__uncultured_bacterium_g_Dongia
ASV271	42	39	84	52	0	22	18	22	22	21	45	59	52	47	60	17	24	36	19	26	k__Bacteria; p__Acidobacteria; c__Acidobacteriia; o__Bryobacterales; f__Bryobacteraceae; g__Paludibaculum; s__Paludibaculum_fermentans
ASV272	102	67	19	40	0	7	0	47	0	0	38	0	0	152	0	44	27	97	53	9	k__Bacteria; p__uncultured_bacterium_k_Bacteria; c__uncultured_bacterium_k_Bacteria; o__uncultured_bacterium_k_Bacteria; f__uncultured_bacterium_k_Bacteria; g__uncultured_bacterium_k_Bacteria; s__uncultured_bacterium_k_Bacteria
ASV273	42	17	15	0	0	41	22	38	35	32	53	56	36	62	99	18	29	28	34	44	k__Bacteria; p__Proteobacteria; c__Alphaproteobacteria; o__Rhizobiales; f__Methylocystaceae; g__Methylocystis; s__uncultured_bacterium_g_Methylocystis
ASV274	0	61	90	51	0	97	0	95	48	63	80	0	0	0	0	53	62	0	0	0	k__Bacteria; p__Gemmatimonadetes; c__Gemmatimonadetes; o__Gemmatimonadales; f__Gemmatimonadaceae; g__Gemmatimonas; s__Gemmatimonas_phototrophica
ASV275	0	0	49	0	0	74	55	41	89	23	29	66	0	103	150	0	20	0	0	0	k__Bacteria; p__Acidobacteria; c__Acidobacteriia; o__Acidobacteriales; f__Acidobacteriaceae; g__uncultured_bacterium_f_Acidobacteriaceae; s__uncultured_bacterium_f_Acidobacteriaceae
ASV276	34	29	80	35	0	47	0	46	23	33	68	58	44	48	37	42	24	0	38	0	k__Bacteria; p__Actinobacteria; c__uncultured_bacterium_p_Actinobacteria; o__uncultured_bacterium_p_Actinobacteria; f__uncultured_bacterium_p_Actinobacteria; g__uncultured_bacterium_p_Actinobacteria; s__uncultured_bacterium_p_Actinobacteria
ASV277	0	38	61	26	32	37	0	21	0	23	46	95	81	57	66	45	21	0	21	15	k__Bacteria; p__Acidobacteria; c__Acidobacteriia; o__Bryobacterales; f__Bryobacteraceae; g__Paludibaculum; s__Paludibaculum_fermentans
ASV278	91	42	39	19	0	13	0	17	25	0	17	90	106	69	0	15	43	49	31	18	k__Bacteria; p__uncultured_bacterium_k_Bacteria; c__uncultured_bacterium_k_Bacteria; o__uncultured_bacterium_k_Bacteria; f__uncultured_bacterium_k_Bacteria; g__uncultured_bacterium_k_Bacteria; s__uncultured_bacterium_k_Bacteria
ASV279	22	0	8	0	0	0	15	18	0	17	28	68	78	86	273	13	16	0	40	0	k__Bacteria; p__Proteobacteria; c__Gammaproteobacteria; o__Legionellales; f__Legionellaceae; g__Legionella; s__uncultured_bacterium_g_Legionella
ASV280	51	36	51	30	19	25	0	50	0	24	38	53	0	75	83	25	22	0	33	63	k__Bacteria; p__Acidobacteria; c__Acidobacteriia; o__Acidobacteriales; f__Acidobacteriaceae; g__Granulicella; s__Granulicella_acidiphila
ASV281	49	37	22	10	0	25	29	33	20	24	42	65	32	79	61	29	34	38	11	37	k__Bacteria; p__Gemmatimonadetes; c__Gemmatimonadetes; o__Gemmatimonadales; f__Gemmatimonadaceae; g__Gemmatimonas; s__uncultured_bacterium_g_Gemmatimonas
ASV282	0	32	30	18	25	30	25	56	38	23	26	62	61	44	91	26	29	0	34	27	k__Bacteria; p__uncultured_bacterium_k_Bacteria; c__uncultured_bacterium_k_Bacteria; o__uncultured_bacterium_k_Bacteria; f__uncultured_bacterium_k_Bacteria; g__uncultured_bacterium_k_Bacteria; s__uncultured_bacterium_k_Bacteria
ASV283	93	0	0	0	0	0	0	15	32	25	20	97	76	107	100	24	0	86	0	0	k__Bacteria; p__Bacteroidetes; c__Chitinophagia; o__Chitinophagales; f__Chitinophagaceae; g__Parafilimonas; s__Parafilimonas_terrae
ASV284	0	53	30	34	0	0	0	0	27	0	60	80	109	59	87	21	0	81	33	0	k__Bacteria; p__Proteobacteria; c__Betaproteobacteria; o__uncultured_bacterium_c_Betaproteobacteria; f__uncultured_bacterium_c_Betaproteobacteria; g__uncultured_bacterium_c_Betaproteobacteria; s__uncultured_bacterium_c_Betaproteobacteria
ASV285	11	45	9	3	0	0	20	0	17	0	46	114	143	43	0	28	48	128	5	7	k__Bacteria; p__uncultured_bacterium_k_Bacteria; c__uncultured_bacterium_k_Bacteria; o__uncultured_bacterium_k_Bacteria; f__uncultured_bacterium_k_Bacteria; g__uncultured_bacterium_k_Bacteria; s__uncultured_bacterium_k_Bacteria
ASV286	0	51	25	15	0	58	45	86	0	39	52	59	0	56	67	36	21	0	20	37	k__Bacteria; p__Gemmatimonadetes; c__Gemmatimonadetes; o__Gemmatimonadales; f__Gemmatimonadaceae; g__uncultured_bacterium_f_Gemmatimonadaceae; s__uncultured_bacterium_f_Gemmatimonadaceae
ASV287	28	38	77	42	0	31	21	21	12	40	52	77	0	49	66	48	23	0	28	12	k__Bacteria; p__Actinobacteria; c__Actinobacteria; o__Streptosporangiales; f__uncultured_bacterium_o_Streptosporangiales; g__uncultured_bacterium_o_Streptosporangiales; s__uncultured_bacterium_o_Streptosporangiales
ASV288	21	40	44	0	32	25	18	30	25	19	61	88	58	66	57	19	20	0	12	30	k__Bacteria; p__Gemmatimonadetes; c__Gemmatimonadetes; o__Gemmatimonadales; f__Gemmatimonadaceae; g__Gemmatirosa; s__Gemmatirosa_kalamazoonesis
ASV289	0	0	0	0	48	57	0	43	0	33	0	46	106	76	92	0	0	72	53	39	k__Bacteria; p__Acidobacteria; c__Acidobacteriia; o__Bryobacterales; f__Bryobacteraceae; g__Paludibaculum; s__Paludibaculum_fermentans
ASV290	177	0	0	24	0	13	33	0	14	0	42	110	43	104	22	0	11	66	0	0	k__Bacteria; p__Bacteroidetes; c__Chitinophagia; o__Chitinophagales; f__Chitinophagaceae; g__Taibaiella; s__uncultured_bacterium_g_Taibaiella
ASV291	44	46	24	56	0	38	0	19	25	31	63	54	0	78	130	17	5	0	5	21	k__Bacteria; p__Acidobacteria; c__Acidobacteriia; o__Acidobacteriales; f__Acidobacteriaceae; g__Acidobacterium; s__Acidobacterium_ailaaui
ASV292	0	21	62	20	0	90	24	25	22	37	31	63	37	48	118	15	8	0	6	25	k__Bacteria; p__Acidobacteria; c__Acidobacteriia; o__Acidobacteriales; f__Acidobacteriaceae; g__uncultured_bacterium_f_Acidobacteriaceae; s__uncultured_bacterium_f_Acidobacteriaceae
ASV293	0	44	37	0	0	30	36	54	27	24	38	80	63	85	78	26	29	0	0	0	k__Bacteria; p__Proteobacteria; c__Alphaproteobacteria; o__Rhizobiales; f__Bradyrhizobiaceae; g__Bradyrhizobium; s__uncultured_bacterium_g_Bradyrhizobium
ASV294	0	32	58	0	28	48	0	0	65	14	83	109	70	0	44	25	29	0	24	21	k__Bacteria; p__Actinobacteria; c__Rubrobacteria; o__Gaiellales; f__Gaiellaceae; g__Gaiella; s__Gaiella_occulta
ASV295	33	86	15	60	0	36	61	64	53	29	40	0	0	58	0	23	33	0	0	58	k__Bacteria; p__Proteobacteria; c__Alphaproteobacteria; o__uncultured_bacterium_c_Alphaproteobacteria; f__uncultured_bacterium_c_Alphaproteobacteria; g__uncultured_bacterium_c_Alphaproteobacteria; s__uncultured_bacterium_c_Alphaproteobacteria
ASV296	61	0	31	0	0	0	43	0	0	21	42	78	75	65	83	22	0	72	42	0	k__Bacteria; p__uncultured_bacterium_k_Bacteria; c__uncultured_bacterium_k_Bacteria; o__uncultured_bacterium_k_Bacteria; f__uncultured_bacterium_k_Bacteria; g__uncultured_bacterium_k_Bacteria; s__uncultured_bacterium_k_Bacteria
ASV297	75	0	0	0	34	0	15	0	0	0	0	263	43	91	61	0	0	52	0	0	k__Bacteria; p__Bacteroidetes; c__Bacteroidia; o__Bacteroidales; f__uncultured_bacterium_o_Bacteroidales; g__uncultured_bacterium_o_Bacteroidales; s__uncultured_bacterium_o_Bacteroidales
ASV298	46	64	29	0	0	0	0	19	32	0	44	84	70	76	0	26	42	80	0	17	k__Bacteria; p__Acidobacteria; c__uncultured_bacterium_p_Acidobacteria; o__uncultured_bacterium_p_Acidobacteria; f__uncultured_bacterium_p_Acidobacteria; g__uncultured_bacterium_p_Acidobacteria; s__uncultured_bacterium_p_Acidobacteria
ASV299	0	36	54	38	0	44	46	42	0	0	84	0	39	54	93	40	36	0	19	0	k__Bacteria; p__Gemmatimonadetes; c__Gemmatimonadetes; o__Gemmatimonadales; f__Gemmatimonadaceae; g__Roseisolibacter; s__Roseisolibacter_agri
ASV300	37	47	53	27	0	27	17	40	21	0	27	30	24	53	97	27	0	41	22	27	k__Bacteria; p__uncultured_bacterium_k_Bacteria; c__uncultured_bacterium_k_Bacteria; o__uncultured_bacterium_k_Bacteria; f__uncultured_bacterium_k_Bacteria; g__uncultured_bacterium_k_Bacteria; s__uncultured_bacterium_k_Bacteria
ASV301	64	0	0	43	0	24	0	20	56	0	26	66	42	90	77	33	24	0	0	44	k__Bacteria; p__uncultured_bacterium_k_Bacteria; c__uncultured_bacterium_k_Bacteria; o__uncultured_bacterium_k_Bacteria; f__uncultured_bacterium_k_Bacteria; g__uncultured_bacterium_k_Bacteria; s__uncultured_bacterium_k_Bacteria
ASV302	37	32	75	34	14	37	24	36	23	26	36	37	33	29	72	27	0	0	16	19	k__Bacteria; p__Acidobacteria; c__Acidobacteriia; o__Bryobacterales; f__Bryobacteraceae; g__Paludibaculum; s__Paludibaculum_fermentans
ASV303	0	30	47	0	0	24	0	39	0	22	69	62	48	73	43	35	0	46	0	66	k__Bacteria; p__Acidobacteria; c__Acidobacteriia; o__Acidobacteriales; f__Acidobacteriaceae; g__uncultured_bacterium_f_Acidobacteriaceae; s__uncultured_bacterium_f_Acidobacteriaceae
ASV304	100	0	0	0	53	0	10	0	9	0	0	252	34	81	60	0	0	0	0	0	k__Bacteria; p__Firmicutes; c__Clostridia; o__Clostridiales; f__Lachnospiraceae; g__Anaerostipes; s__Anaerostipes_hadrus
ASV305	0	21	46	0	0	73	32	30	0	0	51	97	0	48	66	33	66	35	0	0	k__Bacteria; p__Proteobacteria; c__Alphaproteobacteria; o__Rhizobiales; f__uncultured_bacterium_o_Rhizobiales; g__uncultured_bacterium_o_Rhizobiales; s__uncultured_bacterium_o_Rhizobiales
ASV306	76	33	8	55	27	13	24	36	16	10	48	73	48	24	29	17	1	25	30	4	k__Bacteria; p__Verrucomicrobia; c__Verrucomicrobiae; o__Verrucomicrobiales; f__Verrucomicrobia_subdivision_3; g__Limisphaera; s__Limisphaera_ngatamarikiensis
ASV307	0	83	18	0	0	40	62	19	0	15	0	70	32	114	50	22	0	55	14	0	k__Bacteria; p__Firmicutes; c__Clostridia; o__uncultured_bacterium_c_Clostridia; f__uncultured_bacterium_c_Clostridia; g__uncultured_bacterium_c_Clostridia; s__uncultured_bacterium_c_Clostridia
ASV308	32	81	24	19	36	18	18	22	16	23	32	56	40	30	45	21	29	0	32	17	k__Bacteria; p__Gemmatimonadetes; c__Gemmatimonadetes; o__Gemmatimonadales; f__Gemmatimonadaceae; g__Roseisolibacter; s__Roseisolibacter_agri
ASV309	37	23	25	10	0	13	18	23	25	8	21	47	87	55	68	15	17	35	6	56	k__Bacteria; p__Verrucomicrobia; c__Verrucomicrobiae; o__Verrucomicrobiales; f__Verrucomicrobia_subdivision_3; g__Limisphaera; s__Limisphaera_ngatamarikiensis
ASV310	25	0	20	27	0	22	11	10	23	0	41	30	0	27	20	39	32	0	23	235	k__Bacteria; p__Proteobacteria; c__Betaproteobacteria; o__Burkholderiales; f__Burkholderiaceae; g__Paraburkholderia; s__Paraburkholderia_terrae
ASV311	0	0	39	0	0	58	57	0	24	40	25	52	0	69	62	21	21	44	36	34	k__Bacteria; p__Actinobacteria; c__Thermoleophilia; o__Solirubrobacterales; f__Solirubrobacteraceae; g__Solirubrobacter; s__uncultured_bacterium_g_Solirubrobacter
ASV312	0	54	144	32	0	12	0	0	17	23	28	0	0	23	30	64	45	31	40	37	k__Bacteria; p__Proteobacteria; c__Alphaproteobacteria; o__Rhodospirillales; f__Rhodospirillaceae; g__uncultured_bacterium_f_Rhodospirillaceae; s__uncultured_bacterium_f_Rhodospirillaceae
ASV313	23	27	21	32	0	68	22	79	75	29	22	0	20	29	43	15	7	26	22	19	k__Bacteria; p__Proteobacteria; c__Alphaproteobacteria; o__Rhodospirillales; f__uncultured_bacterium_o_Rhodospirillales; g__uncultured_bacterium_o_Rhodospirillales; s__uncultured_bacterium_o_Rhodospirillales
ASV314	0	0	17	10	0	0	0	0	0	0	27	61	53	141	50	25	8	96	22	68	k__Bacteria; p__Proteobacteria; c__Betaproteobacteria; o__Burkholderiales; f__Burkholderiaceae; g__Paraburkholderia; s__Paraburkholderia_fungorum
ASV315	0	0	0	0	0	0	0	0	0	0	0	0	31	0	0	0	0	547	0	0	k__Bacteria; p__uncultured_bacterium_k_Bacteria; c__uncultured_bacterium_k_Bacteria; o__uncultured_bacterium_k_Bacteria; f__uncultured_bacterium_k_Bacteria; g__uncultured_bacterium_k_Bacteria; s__uncultured_bacterium_k_Bacteria
ASV316	0	34	44	28	23	45	19	25	16	18	30	71	0	59	56	32	24	0	23	21	k__Bacteria; p__Proteobacteria; c__Gammaproteobacteria; o__uncultured_bacterium_c_Gammaproteobacteria; f__uncultured_bacterium_c_Gammaproteobacteria; g__uncultured_bacterium_c_Gammaproteobacteria; s__uncultured_bacterium_c_Gammaproteobacteria
ASV317	0	2	17	13	0	27	44	9	24	25	11	0	0	108	186	8	16	0	42	36	k__Bacteria; p__Gemmatimonadetes; c__Gemmatimonadetes; o__Gemmatimonadales; f__Gemmatimonadaceae; g__Gemmatimonas; s__Gemmatimonas_phototrophica
ASV318	38	36	19	16	0	49	33	36	0	39	37	64	0	46	63	16	18	54	0	0	k__Bacteria; p__Proteobacteria; c__Gammaproteobacteria; o__Nevskiales; f__Steroidobacteraceae; g__Steroidobacter; s__uncultured_bacterium_g_Steroidobacter
ASV319	120	69	50	0	0	33	0	0	0	0	0	122	0	100	0	19	48	0	0	0	k__Bacteria; p__uncultured_bacterium_k_Bacteria; c__uncultured_bacterium_k_Bacteria; o__uncultured_bacterium_k_Bacteria; f__uncultured_bacterium_k_Bacteria; g__uncultured_bacterium_k_Bacteria; s__uncultured_bacterium_k_Bacteria
ASV320	45	27	42	19	0	18	15	12	16	17	31	78	60	70	56	26	17	0	0	12	k__Bacteria; p__uncultured_bacterium_k_Bacteria; c__uncultured_bacterium_k_Bacteria; o__uncultured_bacterium_k_Bacteria; f__uncultured_bacterium_k_Bacteria; g__uncultured_bacterium_k_Bacteria; s__uncultured_bacterium_k_Bacteria
ASV321	0	22	55	0	33	44	0	33	0	19	30	61	41	73	78	23	17	0	19	13	k__Bacteria; p__uncultured_bacterium_k_Bacteria; c__uncultured_bacterium_k_Bacteria; o__uncultured_bacterium_k_Bacteria; f__uncultured_bacterium_k_Bacteria; g__uncultured_bacterium_k_Bacteria; s__uncultured_bacterium_k_Bacteria
ASV322	0	57	51	0	0	39	0	38	36	37	45	0	64	0	55	23	45	71	0	0	k__Bacteria; p__Proteobacteria; c__Alphaproteobacteria; o__Rhodospirillales; f__Rhodospirillaceae; g__Dongia; s__uncultured_bacterium_g_Dongia
ASV323	0	38	51	33	0	40	38	42	47	53	38	0	0	0	0	43	40	39	26	33	k__Bacteria; p__Gemmatimonadetes; c__Gemmatimonadetes; o__Gemmatimonadales; f__Gemmatimonadaceae; g__Roseisolibacter; s__Roseisolibacter_agri
ASV324	94	21	26	57	0	17	19	12	0	15	30	43	25	26	25	19	12	21	76	22	k__Bacteria; p__uncultured_bacterium_k_Bacteria; c__uncultured_bacterium_k_Bacteria; o__uncultured_bacterium_k_Bacteria; f__uncultured_bacterium_k_Bacteria; g__uncultured_bacterium_k_Bacteria; s__uncultured_bacterium_k_Bacteria
ASV325	0	24	109	0	0	52	0	59	40	46	0	0	0	0	89	30	38	0	26	47	k__Bacteria; p__uncultured_bacterium_k_Bacteria; c__uncultured_bacterium_k_Bacteria; o__uncultured_bacterium_k_Bacteria; f__uncultured_bacterium_k_Bacteria; g__uncultured_bacterium_k_Bacteria; s__uncultured_bacterium_k_Bacteria
ASV326	45	35	29	8	20	15	0	0	21	0	28	79	61	67	66	11	17	26	16	14	k__Bacteria; p__uncultured_bacterium_k_Bacteria; c__uncultured_bacterium_k_Bacteria; o__uncultured_bacterium_k_Bacteria; f__uncultured_bacterium_k_Bacteria; g__uncultured_bacterium_k_Bacteria; s__uncultured_bacterium_k_Bacteria
ASV327	144	51	37	60	0	84	0	58	0	46	0	0	0	0	0	36	0	0	41	0	k__Bacteria; p__Proteobacteria; c__Alphaproteobacteria; o__Micropepsales; f__Micropepsaceae; g__uncultured_bacterium_f_Micropepsaceae; s__uncultured_bacterium_f_Micropepsaceae
ASV328	64	26	19	0	0	26	0	115	0	30	54	24	34	0	54	67	30	0	0	12	k__Bacteria; p__Proteobacteria; c__Gammaproteobacteria; o__Xanthomonadales; f__Rhodanobacteraceae; g__Rudaea; s__Rudaea_cellulosilytica
ASV329	83	0	0	0	28	0	0	0	0	0	0	256	71	0	63	0	0	51	0	0	k__Bacteria; p__Actinobacteria; c__Actinobacteria; o__Bifidobacteriales; f__Bifidobacteriaceae; g__Bifidobacterium; s__Bifidobacterium_catenulatum
ASV330	49	29	44	23	0	25	0	28	13	25	23	36	39	44	96	28	31	0	0	0	k__Bacteria; p__Proteobacteria; c__Deltaproteobacteria; o__Myxococcales; f__Kofleriaceae; g__Kofleria; s__Kofleria_flava
ASV331	40	0	10	28	0	0	14	0	17	0	50	158	67	70	19	8	18	32	0	0	k__Bacteria; p__Chlamydiae; c__Chlamydiia; o__Parachlamydiales; f__Parachlamydiaceae; g__Neochlamydia; s__Neochlamydia_hartmannellae
ASV332	0	0	26	0	0	81	0	80	0	28	0	60	0	100	118	16	10	0	0	12	k__Bacteria; p__Proteobacteria; c__Gammaproteobacteria; o__uncultured_bacterium_c_Gammaproteobacteria; f__uncultured_bacterium_c_Gammaproteobacteria; g__uncultured_bacterium_c_Gammaproteobacteria; s__uncultured_bacterium_c_Gammaproteobacteria
ASV333	41	22	13	10	25	27	22	16	20	19	0	46	65	57	33	13	15	48	37	0	k__Bacteria; p__Proteobacteria; c__Alphaproteobacteria; o__Micropepsales; f__Micropepsaceae; g__Rhizomicrobium; s__uncultured_bacterium_g_Rhizomicrobium
ASV334	0	16	8	143	12	41	28	81	20	14	31	0	10	14	47	27	15	13	0	4	k__Bacteria; p__Acidobacteria; c__Acidobacteriia; o__Acidobacteriales; f__Acidobacteriaceae; g__uncultured_bacterium_f_Acidobacteriaceae; s__uncultured_bacterium_f_Acidobacteriaceae
ASV335	0	22	41	0	305	22	48	0	47	37	0	0	0	0	0	0	0	0	0	0	k__Bacteria; p__Proteobacteria; c__Gammaproteobacteria; o__Enterobacterales; f__Enterobacteriaceae; g__Klebsiella; s__Klebsiella_aerogenes
ASV336	0	15	38	0	0	77	0	0	32	46	0	50	42	58	43	37	30	0	39	14	k__Bacteria; p__Acidobacteria; c__Acidobacteriia; o__Acidobacteriales; f__Acidobacteriaceae; g__Occallatibacter; s__uncultured_bacterium_g_Occallatibacter
ASV337	40	23	15	10	4	12	19	0	10	6	29	79	51	47	34	12	13	64	13	34	k__Bacteria; p__uncultured_bacterium_k_Bacteria; c__uncultured_bacterium_k_Bacteria; o__uncultured_bacterium_k_Bacteria; f__uncultured_bacterium_k_Bacteria; g__uncultured_bacterium_k_Bacteria; s__uncultured_bacterium_k_Bacteria
ASV338	0	0	59	0	0	30	0	44	37	44	55	0	0	100	142	0	0	0	0	0	k__Bacteria; p__Proteobacteria; c__Alphaproteobacteria; o__Micropepsales; f__Micropepsaceae; g__uncultured_bacterium_f_Micropepsaceae; s__uncultured_bacterium_f_Micropepsaceae
ASV339	29	21	26	16	0	31	20	25	19	32	33	52	40	27	42	31	25	0	15	23	k__Bacteria; p__Proteobacteria; c__Alphaproteobacteria; o__Caulobacterales; f__Caulobacteraceae; g__Phenylobacterium; s__uncultured_bacterium_g_Phenylobacterium
ASV340	91	0	0	0	0	0	0	0	0	0	0	251	42	0	70	0	0	47	0	0	k__Bacteria; p__Firmicutes; c__Clostridia; o__Clostridiales; f__Lachnospiraceae; g__uncultured_bacterium_f_Lachnospiraceae; s__uncultured_bacterium_f_Lachnospiraceae
ASV341	0	0	0	0	55	0	0	0	0	0	0	337	0	107	0	0	0	0	0	0	k__Bacteria; p__Firmicutes; c__Clostridia; o__Clostridiales; f__Lachnospiraceae; g__Roseburia; s__Roseburia_intestinalis
ASV342	44	15	0	19	0	18	24	21	20	0	28	58	57	59	35	33	38	0	0	27	k__Bacteria; p__Proteobacteria; c__Gammaproteobacteria; o__Xanthomonadales; f__Rhodanobacteraceae; g__Rhodanobacter; s__uncultured_bacterium_g_Rhodanobacter
ASV343	0	0	0	0	36	3	19	0	0	0	26	127	100	56	0	0	6	122	0	0	k__Bacteria; p__Bacteroidetes; c__Chitinophagia; o__Chitinophagales; f__Chitinophagaceae; g__Parafilimonas; s__Parafilimonas_terrae
ASV344	0	32	44	0	56	33	0	39	0	0	0	51	110	70	58	0	0	0	0	0	k__Bacteria; p__Proteobacteria; c__Gammaproteobacteria; o__uncultured_bacterium_c_Gammaproteobacteria; f__uncultured_bacterium_c_Gammaproteobacteria; g__uncultured_bacterium_c_Gammaproteobacteria; s__uncultured_bacterium_c_Gammaproteobacteria
ASV345	25	38	0	9	42	0	0	10	9	10	30	80	64	31	39	15	16	47	6	20	k__Bacteria; p__Acidobacteria; c__Blastocatellia; o__Blastocatellales; f__Blastocatellaceae; g__Stenotrophobacter; s__Stenotrophobacter_roseus
ASV346	48	22	18	11	0	38	36	33	21	20	35	45	47	36	35	0	12	0	13	17	k__Bacteria; p__Proteobacteria; c__Alphaproteobacteria; o__Rhizobiales; f__Hyphomicrobiaceae; g__Rhodoplanes; s__Rhodoplanes_roseus
ASV347	65	0	0	0	35	0	0	0	0	0	0	198	29	83	48	0	0	20	8	0	k__Bacteria; p__Firmicutes; c__Erysipelotrichia; o__Erysipelotrichales; f__Erysipelotrichaceae; g__uncultured_bacterium_f_Erysipelotrichaceae; s__uncultured_bacterium_f_Erysipelotrichaceae
ASV348	46	38	38	52	0	16	0	23	0	26	24	63	0	46	43	16	17	28	0	8	k__Bacteria; p__Acidobacteria; c__Acidobacteriia; o__Bryobacterales; f__Bryobacteraceae; g__Paludibaculum; s__Paludibaculum_fermentans
ASV349	84	45	39	19	0	0	21	0	18	33	21	49	39	40	32	0	0	0	42	0	k__Bacteria; p__Proteobacteria; c__Gammaproteobacteria; o__Legionellales; f__Coxiellaceae; g__Aquicella; s__Aquicella_siphonis
ASV350	47	0	33	33	0	30	22	46	27	24	22	38	0	35	62	20	19	0	0	22	k__Bacteria; p__Proteobacteria; c__Gammaproteobacteria; o__uncultured_bacterium_c_Gammaproteobacteria; f__uncultured_bacterium_c_Gammaproteobacteria; g__uncultured_bacterium_c_Gammaproteobacteria; s__uncultured_bacterium_c_Gammaproteobacteria
ASV351	37	27	33	10	23	30	16	10	33	16	40	39	30	39	41	24	20	0	0	11	k__Bacteria; p__Proteobacteria; c__Alphaproteobacteria; o__Rhodospirillales; f__Rhodospirillaceae; g__Telmatospirillum; s__Telmatospirillum_siberiense
ASV352	0	42	56	24	0	43	0	43	37	33	36	0	0	0	0	20	39	57	26	23	k__Bacteria; p__Proteobacteria; c__Alphaproteobacteria; o__Rhizobiales; f__uncultured_bacterium_o_Rhizobiales; g__uncultured_bacterium_o_Rhizobiales; s__uncultured_bacterium_o_Rhizobiales
ASV353	0	0	57	0	0	44	52	47	0	0	75	0	0	0	76	42	67	0	18	0	k__Bacteria; p__Proteobacteria; c__Betaproteobacteria; o__uncultured_bacterium_c_Betaproteobacteria; f__uncultured_bacterium_c_Betaproteobacteria; g__uncultured_bacterium_c_Betaproteobacteria; s__uncultured_bacterium_c_Betaproteobacteria
ASV354	28	49	25	33	26	84	0	73	17	50	28	0	38	0	0	25	0	0	0	0	k__Bacteria; p__Proteobacteria; c__Alphaproteobacteria; o__Rhodospirillales; f__Acetobacteraceae; g__uncultured_bacterium_f_Acetobacteraceae; s__uncultured_bacterium_f_Acetobacteraceae
ASV355	0	65	79	28	0	0	0	0	0	0	39	0	78	0	0	32	31	52	37	35	k__Bacteria; p__Proteobacteria; c__Betaproteobacteria; o__uncultured_bacterium_c_Betaproteobacteria; f__uncultured_bacterium_c_Betaproteobacteria; g__uncultured_bacterium_c_Betaproteobacteria; s__uncultured_bacterium_c_Betaproteobacteria
ASV356	31	31	21	38	0	30	20	22	10	20	19	51	0	34	56	37	29	0	25	0	k__Bacteria; p__Actinobacteria; c__Rubrobacteria; o__Gaiellales; f__Gaiellaceae; g__Gaiella; s__Gaiella_occulta
ASV357	0	15	42	9	0	18	25	18	20	20	46	54	24	26	71	21	16	0	23	24	k__Bacteria; p__Gemmatimonadetes; c__Gemmatimonadetes; o__Gemmatimonadales; f__Gemmatimonadaceae; g__Roseisolibacter; s__Roseisolibacter_agri
ASV358	0	52	32	18	0	0	0	39	32	0	39	70	69	68	0	0	30	0	23	0	k__Bacteria; p__Proteobacteria; c__Gammaproteobacteria; o__Xanthomonadales; f__Rhodanobacteraceae; g__Dokdonella; s__Dokdonella_fugitiva
ASV359	0	38	56	0	0	32	29	0	0	28	38	54	69	0	0	38	23	36	0	30	k__Bacteria; p__uncultured_bacterium_k_Bacteria; c__uncultured_bacterium_k_Bacteria; o__uncultured_bacterium_k_Bacteria; f__uncultured_bacterium_k_Bacteria; g__uncultured_bacterium_k_Bacteria; s__uncultured_bacterium_k_Bacteria
ASV360	0	20	51	40	0	46	0	0	0	0	64	76	29	43	46	29	26	0	0	0	k__Bacteria; p__Actinobacteria; c__uncultured_bacterium_p_Actinobacteria; o__uncultured_bacterium_p_Actinobacteria; f__uncultured_bacterium_p_Actinobacteria; g__uncultured_bacterium_p_Actinobacteria; s__uncultured_bacterium_p_Actinobacteria
ASV361	37	15	20	0	0	25	12	11	12	14	48	65	29	41	49	15	19	43	0	13	k__Bacteria; p__Proteobacteria; c__Betaproteobacteria; o__Burkholderiales; f__uncultured_bacterium_o_Burkholderiales; g__uncultured_bacterium_o_Burkholderiales; s__uncultured_bacterium_o_Burkholderiales
ASV362	0	0	0	0	0	31	13	48	0	39	0	29	0	106	146	10	0	0	19	25	k__Bacteria; p__Proteobacteria; c__Alphaproteobacteria; o__Micropepsales; f__Micropepsaceae; g__Rhizomicrobium; s__Rhizomicrobium_electricum
ASV363	78	23	0	32	0	0	30	0	0	12	106	84	46	0	0	26	25	0	0	0	k__Bacteria; p__Proteobacteria; c__Gammaproteobacteria; o__Xanthomonadales; f__uncultured_bacterium_o_Xanthomonadales; g__uncultured_bacterium_o_Xanthomonadales; s__uncultured_bacterium_o_Xanthomonadales
ASV364	0	23	47	0	0	61	0	23	18	25	28	61	41	0	60	27	24	0	0	24	k__Bacteria; p__Actinobacteria; c__Actinobacteria; o__Streptosporangiales; f__uncultured_bacterium_o_Streptosporangiales; g__uncultured_bacterium_o_Streptosporangiales; s__uncultured_bacterium_o_Streptosporangiales
ASV365	71	0	0	0	0	0	0	0	0	0	0	198	42	69	41	0	0	39	0	0	k__Bacteria; p__Firmicutes; c__Bacilli; o__Lactobacillales; f__Lactobacillaceae; g__Lactobacillus; s__Lactobacillus_rogosae
ASV366	30	10	19	12	0	11	0	10	0	6	29	69	55	45	81	13	21	33	0	13	k__Bacteria; p__Planctomycetes; c__Phycisphaerae; o__Tepidisphaerales; f__Tepidisphaeraceae; g__Tepidisphaera; s__Tepidisphaera_mucosa
ASV367	0	43	70	0	0	0	0	40	68	37	0	0	0	0	122	35	0	0	0	42	k__Bacteria; p__Proteobacteria; c__Deltaproteobacteria; o__Myxococcales; f__Kofleriaceae; g__uncultured_bacterium_f_Kofleriaceae; s__uncultured_bacterium_f_Kofleriaceae
ASV368	0	0	46	0	0	69	0	66	0	0	36	0	0	98	69	0	0	73	0	0	k__Bacteria; p__Acidobacteria; c__Acidobacteriia; o__Bryobacterales; f__Bryobacteraceae; g__Bryobacter; s__Bryobacter_aggregatus
ASV369	0	23	32	0	0	0	0	0	0	0	45	61	52	76	42	59	0	0	28	39	k__Bacteria; p__Acidobacteria; c__Acidobacteriia; o__Bryobacterales; f__Bryobacteraceae; g__Paludibaculum; s__Paludibaculum_fermentans
ASV370	17	11	0	12	0	0	10	9	17	11	10	69	49	48	109	11	9	40	0	20	k__Bacteria; p__Spirochaetes; c__Spirochaetia; o__Spirochaetales; f__Spirochaetaceae; g__Spirochaeta; s__Spirochaeta_aurantia
ASV371	0	21	32	12	0	22	22	18	28	19	67	0	39	0	62	29	25	0	22	34	k__Bacteria; p__Proteobacteria; c__Alphaproteobacteria; o__Rhodospirillales; f__Rhodospirillaceae; g__uncultured_bacterium_f_Rhodospirillaceae; s__uncultured_bacterium_f_Rhodospirillaceae
ASV372	28	16	17	0	7	14	17	17	27	30	0	17	118	23	27	0	12	33	31	16	k__Bacteria; p__Firmicutes; c__Clostridia; o__uncultured_bacterium_c_Clostridia; f__uncultured_bacterium_c_Clostridia; g__uncultured_bacterium_c_Clostridia; s__uncultured_bacterium_c_Clostridia
ASV373	18	0	101	13	0	39	23	0	38	37	22	26	0	18	60	0	0	32	22	0	k__Bacteria; p__Verrucomicrobia; c__Verrucomicrobiae; o__Verrucomicrobiales; f__Verrucomicrobia_subdivision_3; g__Limisphaera; s__Limisphaera_ngatamarikiensis
ASV374	22	35	45	0	25	0	0	0	0	11	24	44	62	55	0	60	19	0	24	21	k__Bacteria; p__Acidobacteria; c__Acidobacteriia; o__Acidobacteriales; f__Acidobacteriaceae; g__uncultured_bacterium_f_Acidobacteriaceae; s__uncultured_bacterium_f_Acidobacteriaceae
ASV375	74	0	0	0	34	0	0	0	0	0	0	153	42	73	68	0	0	0	0	0	k__Bacteria; p__Bacteroidetes; c__Bacteroidia; o__Bacteroidales; f__uncultured_bacterium_o_Bacteroidales; g__uncultured_bacterium_o_Bacteroidales; s__uncultured_bacterium_o_Bacteroidales
ASV376	0	40	39	19	0	0	0	0	0	0	61	0	43	72	42	21	28	33	25	21	k__Bacteria; p__Acidobacteria; c__Vicinamibacteria; o__uncultured_bacterium_c_Vicinamibacteria; f__uncultured_bacterium_c_Vicinamibacteria; g__uncultured_bacterium_c_Vicinamibacteria; s__uncultured_bacterium_c_Vicinamibacteria
ASV377	71	0	0	0	0	0	0	0	0	0	0	235	0	97	39	0	0	0	0	0	k__Bacteria; p__Firmicutes; c__Clostridia; o__Clostridiales; f__Ruminococcaceae; g__Faecalibacterium; s__Faecalibacterium_prausnitzii
ASV378	39	24	14	3	0	3	31	8	8	2	32	82	82	11	5	27	4	0	31	34	k__Bacteria; p__Acidobacteria; c__Acidobacteriia; o__Acidobacteriales; f__Acidobacteriaceae; g__uncultured_bacterium_f_Acidobacteriaceae; s__uncultured_bacterium_f_Acidobacteriaceae
ASV379	24	0	17	10	0	0	12	17	0	7	8	26	31	73	215	0	0	0	0	0	k__Bacteria; p__Bacteroidetes; c__Chitinophagia; o__Chitinophagales; f__Chitinophagaceae; g__uncultured_bacterium_f_Chitinophagaceae; s__uncultured_bacterium_f_Chitinophagaceae
ASV380	38	30	36	21	0	8	0	0	27	0	40	40	49	31	0	12	17	75	8	6	k__Bacteria; p__Firmicutes; c__uncultured_bacterium_p_Firmicutes; o__uncultured_bacterium_p_Firmicutes; f__uncultured_bacterium_p_Firmicutes; g__uncultured_bacterium_p_Firmicutes; s__uncultured_bacterium_p_Firmicutes
ASV381	36	29	25	17	28	0	27	14	0	14	32	0	62	0	51	17	21	33	18	13	k__Bacteria; p__Proteobacteria; c__Betaproteobacteria; o__Burkholderiales; f__uncultured_bacterium_o_Burkholderiales; g__uncultured_bacterium_o_Burkholderiales; s__uncultured_bacterium_o_Burkholderiales
ASV382	54	0	0	0	0	0	0	0	0	18	28	61	78	68	0	18	17	62	0	32	k__Bacteria; p__Proteobacteria; c__Alphaproteobacteria; o__Micropepsales; f__Micropepsaceae; g__uncultured_bacterium_f_Micropepsaceae; s__uncultured_bacterium_f_Micropepsaceae
ASV383	0	23	30	28	0	15	18	38	23	22	25	51	19	0	48	21	14	32	19	8	k__Bacteria; p__Proteobacteria; c__Gammaproteobacteria; o__uncultured_bacterium_c_Gammaproteobacteria; f__uncultured_bacterium_c_Gammaproteobacteria; g__uncultured_bacterium_c_Gammaproteobacteria; s__uncultured_bacterium_c_Gammaproteobacteria
ASV384	82	0	25	0	0	63	0	0	0	68	0	61	0	0	108	26	0	0	0	0	k__Bacteria; p__Proteobacteria; c__Alphaproteobacteria; o__Sphingomonadales; f__Erythrobacteraceae; g__Porphyrobacter; s__Porphyrobacter_tepidarius
ASV385	39	24	11	23	18	11	0	8	10	8	26	69	29	36	20	17	10	31	19	23	k__Bacteria; p__Proteobacteria; c__Alphaproteobacteria; o__uncultured_bacterium_c_Alphaproteobacteria; f__uncultured_bacterium_c_Alphaproteobacteria; g__uncultured_bacterium_c_Alphaproteobacteria; s__uncultured_bacterium_c_Alphaproteobacteria
ASV386	0	27	58	0	0	39	0	24	21	44	27	36	36	0	34	20	20	0	24	22	k__Bacteria; p__Proteobacteria; c__Alphaproteobacteria; o__Rhizobiales; f__uncultured_bacterium_o_Rhizobiales; g__uncultured_bacterium_o_Rhizobiales; s__uncultured_bacterium_o_Rhizobiales
ASV387	40	0	12	19	0	0	0	0	5	0	35	22	39	16	37	0	39	0	0	167	k__Bacteria; p__Proteobacteria; c__Gammaproteobacteria; o__Legionellales; f__Coxiellaceae; g__Aquicella; s__Aquicella_siphonis
ASV388	68	0	0	0	0	0	9	0	0	0	0	184	21	83	41	0	0	22	0	0	k__Bacteria; p__Firmicutes; c__Clostridia; o__Clostridiales; f__Lachnospiraceae; g__Anaerobutyricum; s__Anaerobutyricum_hallii
ASV389	57	0	0	0	22	0	0	0	0	0	0	152	41	86	48	0	0	21	0	0	k__Bacteria; p__Fusobacteria; c__Fusobacteriia; o__Fusobacteriales; f__Fusobacteriaceae; g__Fusobacterium; s__Fusobacterium_mortiferum
ASV390	20	26	20	14	0	39	0	20	29	32	28	49	0	35	71	0	18	0	0	24	k__Bacteria; p__Proteobacteria; c__Alphaproteobacteria; o__Rhizobiales; f__uncultured_bacterium_o_Rhizobiales; g__uncultured_bacterium_o_Rhizobiales; s__uncultured_bacterium_o_Rhizobiales
ASV391	51	0	0	0	0	0	36	0	0	0	59	39	55	54	68	0	0	59	0	0	k__Bacteria; p__Proteobacteria; c__Deltaproteobacteria; o__uncultured_bacterium_c_Deltaproteobacteria; f__uncultured_bacterium_c_Deltaproteobacteria; g__uncultured_bacterium_c_Deltaproteobacteria; s__uncultured_bacterium_c_Deltaproteobacteria
ASV392	0	0	26	0	0	47	22	23	32	25	0	0	53	73	58	30	0	0	0	32	k__Bacteria; p__Acidobacteria; c__Vicinamibacteria; o__uncultured_bacterium_c_Vicinamibacteria; f__uncultured_bacterium_c_Vicinamibacteria; g__uncultured_bacterium_c_Vicinamibacteria; s__uncultured_bacterium_c_Vicinamibacteria
ASV393	0	31	54	0	23	25	0	0	24	18	24	0	69	35	48	23	24	0	22	0	k__Bacteria; p__Acidobacteria; c__Vicinamibacteria; o__uncultured_bacterium_c_Vicinamibacteria; f__uncultured_bacterium_c_Vicinamibacteria; g__uncultured_bacterium_c_Vicinamibacteria; s__uncultured_bacterium_c_Vicinamibacteria
ASV394	51	16	22	14	0	16	0	21	13	22	18	29	50	30	54	18	10	0	12	23	k__Bacteria; p__Proteobacteria; c__Alphaproteobacteria; o__Rhodospirillales; f__Rhodospirillaceae; g__uncultured_bacterium_f_Rhodospirillaceae; s__uncultured_bacterium_f_Rhodospirillaceae
ASV395	35	49	72	0	0	30	11	8	16	14	32	0	39	0	19	0	22	36	9	27	k__Bacteria; p__Proteobacteria; c__Alphaproteobacteria; o__Rhodospirillales; f__Rhodospirillaceae; g__uncultured_bacterium_f_Rhodospirillaceae; s__uncultured_bacterium_f_Rhodospirillaceae
ASV396	32	19	22	0	16	15	0	0	19	6	31	62	50	41	23	18	21	0	27	16	k__Bacteria; p__Proteobacteria; c__Gammaproteobacteria; o__Chromatiales; f__uncultured_bacterium_o_Chromatiales; g__uncultured_bacterium_o_Chromatiales; s__uncultured_bacterium_o_Chromatiales
ASV397	26	21	13	25	0	14	9	21	13	21	26	27	25	37	74	19	14	13	10	10	k__Bacteria; p__uncultured_bacterium_k_Bacteria; c__uncultured_bacterium_k_Bacteria; o__uncultured_bacterium_k_Bacteria; f__uncultured_bacterium_k_Bacteria; g__uncultured_bacterium_k_Bacteria; s__uncultured_bacterium_k_Bacteria
ASV398	40	0	0	9	0	11	0	0	15	24	13	29	78	32	0	41	26	32	0	67	k__Bacteria; p__Proteobacteria; c__Betaproteobacteria; o__Burkholderiales; f__Burkholderiaceae; g__Paraburkholderia; s__uncultured_bacterium_g_Paraburkholderia
ASV399	0	18	41	19	0	22	28	35	19	23	74	0	42	0	0	31	27	0	21	16	k__Bacteria; p__Gemmatimonadetes; c__Gemmatimonadetes; o__Gemmatimonadales; f__Gemmatimonadaceae; g__Roseisolibacter; s__Roseisolibacter_agri
ASV400	33	33	17	0	0	0	34	7	46	48	0	58	49	30	0	10	9	0	12	29	k__Bacteria; p__Gemmatimonadetes; c__Gemmatimonadetes; o__Gemmatimonadales; f__Gemmatimonadaceae; g__Gemmatirosa; s__Gemmatirosa_kalamazoonesis
ASV401	43	0	36	9	0	31	0	52	56	19	0	33	0	0	90	0	13	0	0	31	k__Bacteria; p__Acidobacteria; c__Acidobacteriia; o__Bryobacterales; f__Bryobacteraceae; g__Paludibaculum; s__Paludibaculum_fermentans
ASV402	11	39	41	12	9	10	0	11	12	0	15	0	47	42	46	16	11	31	30	26	k__Bacteria; p__Acidobacteria; c__Vicinamibacteria; o__uncultured_bacterium_c_Vicinamibacteria; f__uncultured_bacterium_c_Vicinamibacteria; g__uncultured_bacterium_c_Vicinamibacteria; s__uncultured_bacterium_c_Vicinamibacteria
ASV403	0	0	39	0	0	46	0	0	0	0	0	84	0	51	63	33	41	51	0	0	k__Bacteria; p__Proteobacteria; c__Alphaproteobacteria; o__Rhizobiales; f__Hyphomicrobiaceae; g__Hyphomicrobium; s__Hyphomicrobium_facile
ASV404	23	21	28	16	0	0	18	0	0	14	22	40	45	58	37	15	16	38	11	5	k__Bacteria; p__uncultured_bacterium_k_Bacteria; c__uncultured_bacterium_k_Bacteria; o__uncultured_bacterium_k_Bacteria; f__uncultured_bacterium_k_Bacteria; g__uncultured_bacterium_k_Bacteria; s__uncultured_bacterium_k_Bacteria
ASV405	65	0	0	0	26	0	0	0	0	0	0	181	29	72	33	0	0	0	0	0	k__Bacteria; p__Firmicutes; c__Clostridia; o__Clostridiales; f__Ruminococcaceae; g__Gemmiger; s__Gemmiger_formicilis
ASV406	0	0	0	0	0	0	0	21	9	0	0	79	80	104	0	41	69	0	0	0	k__Bacteria; p__Proteobacteria; c__Alphaproteobacteria; o__Micropepsales; f__Micropepsaceae; g__uncultured_bacterium_f_Micropepsaceae; s__uncultured_bacterium_f_Micropepsaceae
ASV407	0	11	9	17	0	27	0	0	47	28	0	0	68	63	56	28	0	48	0	0	k__Bacteria; p__Actinobacteria; c__Actinobacteria; o__Micrococcales; f__Microbacteriaceae; g__uncultured_bacterium_f_Microbacteriaceae; s__uncultured_bacterium_f_Microbacteriaceae
ASV408	76	0	0	0	26	0	19	10	0	0	52	0	101	91	0	0	0	23	0	0	k__Bacteria; p__Bacteroidetes; c__Chitinophagia; o__Chitinophagales; f__Chitinophagaceae; g__uncultured_bacterium_f_Chitinophagaceae; s__uncultured_bacterium_f_Chitinophagaceae
ASV409	15	21	45	8	0	3	3	0	10	8	12	26	43	47	18	8	10	50	37	33	k__Bacteria; p__uncultured_bacterium_k_Bacteria; c__uncultured_bacterium_k_Bacteria; o__uncultured_bacterium_k_Bacteria; f__uncultured_bacterium_k_Bacteria; g__uncultured_bacterium_k_Bacteria; s__uncultured_bacterium_k_Bacteria
ASV410	65	0	9	29	0	0	0	0	0	17	0	0	0	61	0	0	44	111	0	58	k__Bacteria; p__uncultured_bacterium_k_Bacteria; c__uncultured_bacterium_k_Bacteria; o__uncultured_bacterium_k_Bacteria; f__uncultured_bacterium_k_Bacteria; g__uncultured_bacterium_k_Bacteria; s__uncultured_bacterium_k_Bacteria
ASV411	0	36	26	0	0	11	14	18	31	8	21	33	31	41	30	0	33	0	18	42	k__Bacteria; p__Verrucomicrobia; c__uncultured_bacterium_p_Verrucomicrobia; o__uncultured_bacterium_p_Verrucomicrobia; f__uncultured_bacterium_p_Verrucomicrobia; g__uncultured_bacterium_p_Verrucomicrobia; s__uncultured_bacterium_p_Verrucomicrobia
ASV412	45	0	0	0	0	0	0	0	0	0	0	180	32	52	48	0	0	32	0	0	k__Bacteria; p__Firmicutes; c__Clostridia; o__Clostridiales; f__Lachnospiraceae; g__Mediterraneibacter; s__[Ruminococcus]_faecis
ASV413	0	18	36	13	22	0	13	0	0	0	26	54	16	34	85	0	26	34	0	12	k__Bacteria; p__Proteobacteria; c__uncultured_bacterium_p_Proteobacteria; o__uncultured_bacterium_p_Proteobacteria; f__uncultured_bacterium_p_Proteobacteria; g__uncultured_bacterium_p_Proteobacteria; s__uncultured_bacterium_p_Proteobacteria
ASV414	15	7	21	22	0	33	19	21	0	14	31	48	15	29	63	0	12	0	23	15	k__Bacteria; p__Proteobacteria; c__Alphaproteobacteria; o__Rhizobiales; f__Hyphomicrobiaceae; g__Blastochloris; s__Blastochloris_viridis
ASV415	49	57	32	0	0	0	0	0	19	0	58	39	63	51	0	0	0	0	0	18	k__Bacteria; p__Proteobacteria; c__Alphaproteobacteria; o__Rhizobiales; f__uncultured_bacterium_o_Rhizobiales; g__uncultured_bacterium_o_Rhizobiales; s__uncultured_bacterium_o_Rhizobiales
ASV416	0	23	0	0	0	21	18	0	13	0	90	82	0	40	0	27	47	0	0	25	k__Bacteria; p__Proteobacteria; c__Alphaproteobacteria; o__Rhizobiales; f__uncultured_bacterium_o_Rhizobiales; g__uncultured_bacterium_o_Rhizobiales; s__uncultured_bacterium_o_Rhizobiales
ASV417	29	49	27	0	0	0	0	0	32	0	0	84	42	52	0	0	32	0	0	38	k__Bacteria; p__Proteobacteria; c__Betaproteobacteria; o__uncultured_bacterium_c_Betaproteobacteria; f__uncultured_bacterium_c_Betaproteobacteria; g__uncultured_bacterium_c_Betaproteobacteria; s__uncultured_bacterium_c_Betaproteobacteria
ASV418	0	73	124	0	0	0	0	0	0	0	0	127	0	0	0	0	0	0	0	56	k__Bacteria; p__Proteobacteria; c__Alphaproteobacteria; o__Rhizobiales; f__uncultured_bacterium_o_Rhizobiales; g__uncultured_bacterium_o_Rhizobiales; s__uncultured_bacterium_o_Rhizobiales
ASV419	27	4	0	15	5	5	13	18	14	15	23	46	16	32	22	24	30	34	9	26	k__Bacteria; p__Proteobacteria; c__Alphaproteobacteria; o__Micropepsales; f__Micropepsaceae; g__Micropepsis; s__Micropepsis_pineolensis
ASV420	26	13	22	18	0	10	0	9	17	13	6	28	32	52	51	12	7	16	24	22	k__Bacteria; p__uncultured_bacterium_k_Bacteria; c__uncultured_bacterium_k_Bacteria; o__uncultured_bacterium_k_Bacteria; f__uncultured_bacterium_k_Bacteria; g__uncultured_bacterium_k_Bacteria; s__uncultured_bacterium_k_Bacteria
ASV421	0	0	35	0	0	25	16	30	0	0	0	31	63	37	65	22	18	0	20	16	k__Bacteria; p__uncultured_bacterium_k_Bacteria; c__uncultured_bacterium_k_Bacteria; o__uncultured_bacterium_k_Bacteria; f__uncultured_bacterium_k_Bacteria; g__uncultured_bacterium_k_Bacteria; s__uncultured_bacterium_k_Bacteria
ASV422	19	0	13	20	0	21	31	44	0	25	20	22	13	22	83	29	15	0	0	0	k__Bacteria; p__Proteobacteria; c__Alphaproteobacteria; o__Rhodospirillales; f__Acetobacteraceae; g__uncultured_bacterium_f_Acetobacteraceae; s__uncultured_bacterium_f_Acetobacteraceae
ASV423	0	0	22	14	0	0	0	0	12	44	62	27	35	37	13	18	20	44	14	15	k__Bacteria; p__Proteobacteria; c__Alphaproteobacteria; o__Rhizobiales; f__Rhizobiaceae; g__Rhizobium; s__Rhizobium_aethiopicum
ASV424	0	36	45	22	0	0	0	54	18	15	0	0	0	53	37	15	16	31	0	33	k__Bacteria; p__uncultured_bacterium_k_Bacteria; c__uncultured_bacterium_k_Bacteria; o__uncultured_bacterium_k_Bacteria; f__uncultured_bacterium_k_Bacteria; g__uncultured_bacterium_k_Bacteria; s__uncultured_bacterium_k_Bacteria
ASV425	0	60	0	0	0	0	0	74	0	26	37	0	0	0	0	34	28	49	0	67	k__Bacteria; p__Proteobacteria; c__Alphaproteobacteria; o__uncultured_bacterium_c_Alphaproteobacteria; f__uncultured_bacterium_c_Alphaproteobacteria; g__uncultured_bacterium_c_Alphaproteobacteria; s__uncultured_bacterium_c_Alphaproteobacteria
ASV426	16	0	19	20	0	31	0	21	25	23	40	43	0	35	37	13	11	25	0	15	k__Bacteria; p__Proteobacteria; c__Gammaproteobacteria; o__uncultured_bacterium_c_Gammaproteobacteria; f__uncultured_bacterium_c_Gammaproteobacteria; g__uncultured_bacterium_c_Gammaproteobacteria; s__uncultured_bacterium_c_Gammaproteobacteria
ASV427	0	0	0	0	0	118	0	92	0	41	0	0	0	0	122	0	0	0	0	0	k__Bacteria; p__Proteobacteria; c__Alphaproteobacteria; o__Rhizobiales; f__uncultured_bacterium_o_Rhizobiales; g__uncultured_bacterium_o_Rhizobiales; s__uncultured_bacterium_o_Rhizobiales
ASV428	43	12	6	18	0	0	16	30	0	17	0	0	0	0	83	84	63	0	0	0	k__Bacteria; p__Proteobacteria; c__Gammaproteobacteria; o__Xanthomonadales; f__Rhodanobacteraceae; g__Rhodanobacter; s__Rhodanobacter_glycinis
ASV429	43	10	18	20	0	9	0	17	11	14	29	35	46	0	24	17	32	30	10	6	k__Bacteria; p__Proteobacteria; c__Betaproteobacteria; o__uncultured_bacterium_c_Betaproteobacteria; f__uncultured_bacterium_c_Betaproteobacteria; g__uncultured_bacterium_c_Betaproteobacteria; s__uncultured_bacterium_c_Betaproteobacteria
ASV430	0	37	56	0	0	22	0	29	0	31	0	14	0	0	55	24	0	41	25	37	k__Bacteria; p__Gemmatimonadetes; c__Gemmatimonadetes; o__Gemmatimonadales; f__Gemmatimonadaceae; g__uncultured_bacterium_f_Gemmatimonadaceae; s__uncultured_bacterium_f_Gemmatimonadaceae
ASV431	0	34	0	26	0	42	0	0	0	0	54	55	0	64	49	16	0	31	0	0	k__Bacteria; p__Proteobacteria; c__Alphaproteobacteria; o__Rhodospirillales; f__Rhodospirillaceae; g__Azospirillum; s__uncultured_bacterium_g_Azospirillum
ASV432	54	20	14	21	0	22	0	0	31	0	9	23	27	29	29	17	0	50	24	0	k__Bacteria; p__Planctomycetes; c__Phycisphaerae; o__Tepidisphaerales; f__Tepidisphaeraceae; g__Tepidisphaera; s__Tepidisphaera_mucosa
ASV433	29	17	27	23	0	33	0	23	0	27	0	50	0	58	51	14	0	0	0	17	k__Bacteria; p__Actinobacteria; c__Actinobacteria; o__Streptosporangiales; f__Thermomonosporaceae; g__uncultured_bacterium_f_Thermomonosporaceae; s__uncultured_bacterium_f_Thermomonosporaceae
ASV434	26	0	0	0	0	0	0	0	18	0	40	73	59	41	0	39	38	0	0	35	k__Bacteria; p__Proteobacteria; c__Deltaproteobacteria; o__Myxococcales; f__Kofleriaceae; g__uncultured_bacterium_f_Kofleriaceae; s__uncultured_bacterium_f_Kofleriaceae
ASV435	0	43	37	0	0	0	0	0	0	0	92	105	0	53	0	22	16	0	0	0	k__Bacteria; p__Acidobacteria; c__Acidobacteriia; o__Bryobacterales; f__Bryobacteraceae; g__uncultured_bacterium_f_Bryobacteraceae; s__uncultured_bacterium_f_Bryobacteraceae
ASV436	0	31	25	21	0	11	0	20	16	26	22	0	42	36	41	22	21	16	0	17	k__Bacteria; p__Actinobacteria; c__Actinobacteria; o__uncultured_bacterium_c_Actinobacteria; f__uncultured_bacterium_c_Actinobacteria; g__uncultured_bacterium_c_Actinobacteria; s__uncultured_bacterium_c_Actinobacteria
ASV437	22	0	0	9	0	5	0	12	12	24	14	24	46	47	69	0	6	40	30	6	k__Bacteria; p__Proteobacteria; c__Alphaproteobacteria; o__uncultured_bacterium_c_Alphaproteobacteria; f__uncultured_bacterium_c_Alphaproteobacteria; g__uncultured_bacterium_c_Alphaproteobacteria; s__uncultured_bacterium_c_Alphaproteobacteria
ASV438	40	21	0	0	0	0	16	0	14	0	33	86	58	31	20	16	20	0	4	6	k__Bacteria; p__Acidobacteria; c__Acidobacteriia; o__Acidobacteriales; f__Acidobacteriaceae; g__uncultured_bacterium_f_Acidobacteriaceae; s__uncultured_bacterium_f_Acidobacteriaceae
ASV439	60	19	17	20	17	0	0	25	0	28	18	37	36	0	43	0	0	29	0	15	k__Bacteria; p__Acidobacteria; c__Acidobacteriia; o__Acidobacteriales; f__Acidobacteriaceae; g__Occallatibacter; s__uncultured_bacterium_g_Occallatibacter
ASV440	43	0	46	0	0	37	35	54	22	29	0	0	0	0	39	28	18	0	0	13	k__Bacteria; p__Proteobacteria; c__Alphaproteobacteria; o__Rhodospirillales; f__Rhodospirillaceae; g__uncultured_bacterium_f_Rhodospirillaceae; s__uncultured_bacterium_f_Rhodospirillaceae
ASV441	0	0	32	0	0	40	23	0	21	11	22	0	39	27	27	20	28	39	0	35	k__Bacteria; p__Proteobacteria; c__Gammaproteobacteria; o__Xanthomonadales; f__Xanthomonadaceae; g__uncultured_bacterium_f_Xanthomonadaceae; s__uncultured_bacterium_f_Xanthomonadaceae
ASV442	0	31	37	10	0	22	14	0	0	16	19	26	57	51	28	0	21	0	15	15	k__Bacteria; p__Firmicutes; c__uncultured_bacterium_p_Firmicutes; o__uncultured_bacterium_p_Firmicutes; f__uncultured_bacterium_p_Firmicutes; g__uncultured_bacterium_p_Firmicutes; s__uncultured_bacterium_p_Firmicutes
ASV443	69	7	9	0	0	7	20	0	18	0	0	57	0	55	0	14	24	35	29	17	k__Bacteria; p__Proteobacteria; c__uncultured_bacterium_p_Proteobacteria; o__uncultured_bacterium_p_Proteobacteria; f__uncultured_bacterium_p_Proteobacteria; g__uncultured_bacterium_p_Proteobacteria; s__uncultured_bacterium_p_Proteobacteria
ASV444	38	17	31	7	0	15	16	33	18	11	11	29	0	43	35	12	0	32	13	0	k__Bacteria; p__Acidobacteria; c__Acidobacteriia; o__Acidobacteriales; f__Acidobacteriaceae; g__Edaphobacter; s__uncultured_bacterium_g_Edaphobacter
ASV445	0	0	0	0	0	0	65	0	0	0	0	117	179	0	0	0	0	0	0	0	k__Bacteria; p__Proteobacteria; c__Betaproteobacteria; o__Nitrosomonadales; f__Nitrosomonadaceae; g__Nitrosospira; s__Nitrosospira_multiformis
ASV446	0	36	58	0	0	71	0	0	20	43	46	0	0	0	0	0	0	0	37	49	k__Bacteria; p__Proteobacteria; c__Alphaproteobacteria; o__uncultured_bacterium_c_Alphaproteobacteria; f__uncultured_bacterium_c_Alphaproteobacteria; g__uncultured_bacterium_c_Alphaproteobacteria; s__uncultured_bacterium_c_Alphaproteobacteria
ASV447	0	36	17	0	0	13	0	0	0	33	28	0	75	0	65	0	24	33	0	35	k__Bacteria; p__Proteobacteria; c__Alphaproteobacteria; o__Rhodospirillales; f__Acetobacteraceae; g__uncultured_bacterium_f_Acetobacteraceae; s__uncultured_bacterium_f_Acetobacteraceae
ASV448	25	20	22	21	0	25	0	17	9	10	24	32	23	45	29	19	0	13	0	24	k__Bacteria; p__Proteobacteria; c__Deltaproteobacteria; o__Myxococcales; f__Polyangiaceae; g__uncultured_bacterium_f_Polyangiaceae; s__uncultured_bacterium_f_Polyangiaceae
ASV449	0	0	15	0	0	81	0	42	31	34	0	0	0	0	97	0	18	0	0	39	k__Bacteria; p__Proteobacteria; c__Betaproteobacteria; o__uncultured_bacterium_c_Betaproteobacteria; f__uncultured_bacterium_c_Betaproteobacteria; g__uncultured_bacterium_c_Betaproteobacteria; s__uncultured_bacterium_c_Betaproteobacteria
ASV450	0	28	0	0	0	40	0	0	0	16	52	106	0	60	0	32	0	0	0	21	k__Bacteria; p__Proteobacteria; c__Betaproteobacteria; o__uncultured_bacterium_c_Betaproteobacteria; f__uncultured_bacterium_c_Betaproteobacteria; g__uncultured_bacterium_c_Betaproteobacteria; s__uncultured_bacterium_c_Betaproteobacteria
ASV451	0	0	0	0	0	0	80	0	0	0	38	0	105	83	0	0	0	48	0	0	k__Bacteria; p__Acidobacteria; c__Vicinamibacteria; o__uncultured_bacterium_c_Vicinamibacteria; f__uncultured_bacterium_c_Vicinamibacteria; g__uncultured_bacterium_c_Vicinamibacteria; s__uncultured_bacterium_c_Vicinamibacteria
ASV452	0	58	82	0	0	14	41	0	0	0	0	0	0	0	0	30	31	0	80	17	k__Bacteria; p__Proteobacteria; c__Alphaproteobacteria; o__Rhodospirillales; f__Rhodospirillaceae; g__uncultured_bacterium_f_Rhodospirillaceae; s__uncultured_bacterium_f_Rhodospirillaceae
ASV453	0	32	23	0	0	0	34	12	0	14	0	34	58	43	62	11	0	30	0	0	k__Bacteria; p__Firmicutes; c__uncultured_bacterium_p_Firmicutes; o__uncultured_bacterium_p_Firmicutes; f__uncultured_bacterium_p_Firmicutes; g__uncultured_bacterium_p_Firmicutes; s__uncultured_bacterium_p_Firmicutes
ASV454	14	5	13	24	0	30	0	18	23	8	18	37	17	38	45	22	18	0	22	0	k__Bacteria; p__uncultured_bacterium_k_Bacteria; c__uncultured_bacterium_k_Bacteria; o__uncultured_bacterium_k_Bacteria; f__uncultured_bacterium_k_Bacteria; g__uncultured_bacterium_k_Bacteria; s__uncultured_bacterium_k_Bacteria
ASV455	0	18	28	13	0	22	0	22	15	6	12	22	33	30	49	15	14	36	0	16	k__Bacteria; p__uncultured_bacterium_k_Bacteria; c__uncultured_bacterium_k_Bacteria; o__uncultured_bacterium_k_Bacteria; f__uncultured_bacterium_k_Bacteria; g__uncultured_bacterium_k_Bacteria; s__uncultured_bacterium_k_Bacteria
ASV456	0	52	30	10	0	15	21	54	0	7	29	0	0	0	11	18	18	0	21	64	k__Bacteria; p__Acidobacteria; c__Acidobacteriia; o__Bryobacterales; f__Bryobacteraceae; g__Paludibaculum; s__Paludibaculum_fermentans
ASV457	61	2	4	1	40	0	29	1	1	2	1	2	106	5	10	1	3	63	5	12	k__Bacteria; p__Proteobacteria; c__Betaproteobacteria; o__uncultured_bacterium_c_Betaproteobacteria; f__uncultured_bacterium_c_Betaproteobacteria; g__uncultured_bacterium_c_Betaproteobacteria; s__uncultured_bacterium_c_Betaproteobacteria
ASV458	62	0	0	0	35	0	0	0	0	0	0	94	26	57	46	0	0	0	28	0	k__Bacteria; p__Bacteroidetes; c__Bacteroidia; o__Bacteroidales; f__uncultured_bacterium_o_Bacteroidales; g__uncultured_bacterium_o_Bacteroidales; s__uncultured_bacterium_o_Bacteroidales
ASV459	22	17	15	25	0	0	0	18	28	0	28	36	0	70	58	16	0	0	15	0	k__Bacteria; p__Acidobacteria; c__Acidobacteriia; o__Acidobacteriales; f__Acidobacteriaceae; g__uncultured_bacterium_f_Acidobacteriaceae; s__uncultured_bacterium_f_Acidobacteriaceae
ASV460	16	23	29	13	0	30	0	17	14	20	11	32	0	36	46	12	10	27	11	0	k__Bacteria; p__Proteobacteria; c__Alphaproteobacteria; o__Rhizobiales; f__uncultured_bacterium_o_Rhizobiales; g__uncultured_bacterium_o_Rhizobiales; s__uncultured_bacterium_o_Rhizobiales
ASV461	0	0	12	0	0	62	47	79	0	26	0	0	0	0	85	23	0	0	0	12	k__Bacteria; p__Proteobacteria; c__Alphaproteobacteria; o__Micropepsales; f__Micropepsaceae; g__uncultured_bacterium_f_Micropepsaceae; s__uncultured_bacterium_f_Micropepsaceae
ASV462	0	56	0	0	0	0	0	0	0	24	31	0	63	42	46	40	0	0	0	44	k__Bacteria; p__Verrucomicrobia; c__Verrucomicrobiae; o__Verrucomicrobiales; f__Verrucomicrobia_subdivision_3; g__Limisphaera; s__Limisphaera_ngatamarikiensis
ASV463	64	0	0	0	27	0	0	0	5	0	0	134	18	50	47	0	0	0	0	0	k__Bacteria; p__Firmicutes; c__Negativicutes; o__Selenomonadales; f__Selenomonadaceae; g__Megamonas; s__Megamonas_funiformis
ASV464	45	0	24	20	0	0	0	0	0	0	45	57	42	50	0	12	23	27	0	0	k__Bacteria; p__Proteobacteria; c__Alphaproteobacteria; o__Caulobacterales; f__Caulobacteraceae; g__Brevundimonas; s__Brevundimonas_balnearis
ASV465	41	28	43	20	0	13	0	0	16	0	33	66	23	24	37	0	0	0	0	0	k__Bacteria; p__Proteobacteria; c__Gammaproteobacteria; o__uncultured_bacterium_c_Gammaproteobacteria; f__uncultured_bacterium_c_Gammaproteobacteria; g__uncultured_bacterium_c_Gammaproteobacteria; s__uncultured_bacterium_c_Gammaproteobacteria
ASV466	0	41	30	15	0	10	0	0	5	0	94	15	37	44	17	10	10	0	0	16	k__Bacteria; p__uncultured_bacterium_k_Bacteria; c__uncultured_bacterium_k_Bacteria; o__uncultured_bacterium_k_Bacteria; f__uncultured_bacterium_k_Bacteria; g__uncultured_bacterium_k_Bacteria; s__uncultured_bacterium_k_Bacteria
ASV467	0	20	31	7	15	69	0	13	8	16	5	22	31	20	37	10	6	21	7	5	k__Bacteria; p__Proteobacteria; c__Gammaproteobacteria; o__Legionellales; f__Coxiellaceae; g__Aquicella; s__uncultured_bacterium_g_Aquicella
ASV468	46	0	0	0	34	0	0	0	0	0	0	151	29	50	30	0	0	0	0	0	k__Bacteria; p__Firmicutes; c__Clostridia; o__Clostridiales; f__Lachnospiraceae; g__Blautia; s__uncultured_bacterium_g_Blautia
ASV469	67	0	22	0	0	88	0	62	0	29	0	0	0	0	71	0	0	0	0	0	k__Bacteria; p__Proteobacteria; c__Betaproteobacteria; o__Burkholderiales; f__Alcaligenaceae; g__Azohydromonas; s__Azohydromonas_lata
ASV470	10	29	20	13	13	12	17	23	17	17	25	30	19	23	0	10	16	26	14	5	k__Bacteria; p__Armatimonadetes; c__Fimbriimonadia; o__Fimbriimonadales; f__Fimbriimonadaceae; g__Fimbriimonas; s__Fimbriimonas_ginsengisoli
ASV471	0	0	72	0	0	26	0	0	0	45	0	0	82	0	58	0	31	0	0	24	k__Bacteria; p__Acidobacteria; c__Acidobacteriia; o__Acidobacteriales; f__Acidobacteriaceae; g__Acidobacterium; s__Acidobacterium_ailaaui
ASV472	19	19	10	0	0	12	0	0	15	19	27	33	39	19	28	11	18	35	15	18	k__Bacteria; p__Proteobacteria; c__Alphaproteobacteria; o__Rhizobiales; f__uncultured_bacterium_o_Rhizobiales; g__uncultured_bacterium_o_Rhizobiales; s__uncultured_bacterium_o_Rhizobiales
ASV473	0	0	98	0	0	18	0	0	0	0	34	79	0	91	0	17	0	0	0	0	k__Bacteria; p__Proteobacteria; c__Alphaproteobacteria; o__Micropepsales; f__Micropepsaceae; g__Rhizomicrobium; s__uncultured_bacterium_g_Rhizomicrobium
ASV474	40	24	16	0	24	0	0	17	0	0	0	26	51	63	32	0	0	43	0	0	k__Bacteria; p__uncultured_bacterium_k_Bacteria; c__uncultured_bacterium_k_Bacteria; o__uncultured_bacterium_k_Bacteria; f__uncultured_bacterium_k_Bacteria; g__uncultured_bacterium_k_Bacteria; s__uncultured_bacterium_k_Bacteria
ASV475	21	0	15	19	10	10	20	11	8	0	10	47	19	47	24	26	19	24	6	0	k__Bacteria; p__Actinobacteria; c__uncultured_bacterium_p_Actinobacteria; o__uncultured_bacterium_p_Actinobacteria; f__uncultured_bacterium_p_Actinobacteria; g__uncultured_bacterium_p_Actinobacteria; s__uncultured_bacterium_p_Actinobacteria
ASV476	0	42	34	0	0	23	0	36	0	19	20	0	0	46	60	10	0	0	18	28	k__Bacteria; p__uncultured_bacterium_k_Bacteria; c__uncultured_bacterium_k_Bacteria; o__uncultured_bacterium_k_Bacteria; f__uncultured_bacterium_k_Bacteria; g__uncultured_bacterium_k_Bacteria; s__uncultured_bacterium_k_Bacteria
ASV477	22	31	42	27	0	26	13	18	17	13	15	0	25	0	27	0	23	0	24	12	k__Bacteria; p__Proteobacteria; c__Alphaproteobacteria; o__Rhodospirillales; f__uncultured_bacterium_o_Rhodospirillales; g__uncultured_bacterium_o_Rhodospirillales; s__uncultured_bacterium_o_Rhodospirillales
ASV478	42	0	0	0	22	0	0	0	0	0	0	143	0	60	41	0	0	24	0	0	k__Bacteria; p__Firmicutes; c__Clostridia; o__Clostridiales; f__Ruminococcaceae; g__Faecalibacterium; s__Faecalibacterium_prausnitzii
ASV479	87	0	0	0	0	0	0	0	0	0	27	97	0	0	0	50	70	0	0	0	k__Bacteria; p__Proteobacteria; c__Alphaproteobacteria; o__uncultured_bacterium_c_Alphaproteobacteria; f__uncultured_bacterium_c_Alphaproteobacteria; g__uncultured_bacterium_c_Alphaproteobacteria; s__uncultured_bacterium_c_Alphaproteobacteria
ASV480	20	10	32	21	46	17	11	35	11	14	17	0	20	0	19	14	12	0	8	24	k__Bacteria; p__Proteobacteria; c__Alphaproteobacteria; o__Rhodospirillales; f__Rhodospirillaceae; g__uncultured_bacterium_f_Rhodospirillaceae; s__uncultured_bacterium_f_Rhodospirillaceae
ASV481	0	42	18	0	0	11	12	0	15	11	64	13	41	32	0	12	21	16	10	11	k__Bacteria; p__uncultured_bacterium_k_Bacteria; c__uncultured_bacterium_k_Bacteria; o__uncultured_bacterium_k_Bacteria; f__uncultured_bacterium_k_Bacteria; g__uncultured_bacterium_k_Bacteria; s__uncultured_bacterium_k_Bacteria
ASV482	22	6	3	15	0	11	10	33	8	16	16	36	27	9	58	13	19	11	4	9	k__Bacteria; p__Proteobacteria; c__Gammaproteobacteria; o__Xanthomonadales; f__Rhodanobacteraceae; g__Rhodanobacter; s__Rhodanobacter_fulvus
ASV483	33	0	0	0	15	0	0	0	0	0	0	123	20	60	43	0	0	31	0	0	k__Bacteria; p__Firmicutes; c__Clostridia; o__Clostridiales; f__Peptostreptococcaceae; g__Intestinibacter; s__Intestinibacter_bartlettii
ASV484	0	16	30	0	0	0	12	0	0	11	35	53	60	0	38	25	22	0	14	9	k__Bacteria; p__Proteobacteria; c__Betaproteobacteria; o__Burkholderiales; f__uncultured_bacterium_o_Burkholderiales; g__uncultured_bacterium_o_Burkholderiales; s__uncultured_bacterium_o_Burkholderiales
ASV485	0	0	23	0	0	32	0	0	29	31	0	0	0	63	102	0	22	0	0	23	k__Bacteria; p__Proteobacteria; c__Alphaproteobacteria; o__Micropepsales; f__Micropepsaceae; g__uncultured_bacterium_f_Micropepsaceae; s__uncultured_bacterium_f_Micropepsaceae
ASV486	18	9	0	19	0	6	29	12	7	0	21	33	18	31	25	34	45	0	0	17	k__Bacteria; p__Proteobacteria; c__Gammaproteobacteria; o__Xanthomonadales; f__Rhodanobacteraceae; g__Rhodanobacter; s__Rhodanobacter_xiangquanii
ASV487	35	39	68	40	0	39	0	0	0	38	0	0	0	0	0	0	36	0	28	0	k__Bacteria; p__Proteobacteria; c__Alphaproteobacteria; o__Rhodospirillales; f__Rhodospirillaceae; g__uncultured_bacterium_f_Rhodospirillaceae; s__uncultured_bacterium_f_Rhodospirillaceae
ASV488	0	0	22	0	0	30	0	0	11	0	17	58	31	45	34	21	32	0	0	22	k__Bacteria; p__Proteobacteria; c__Deltaproteobacteria; o__Myxococcales; f__Kofleriaceae; g__uncultured_bacterium_f_Kofleriaceae; s__uncultured_bacterium_f_Kofleriaceae
ASV489	40	0	0	0	17	0	0	0	0	0	0	130	34	63	37	0	0	0	0	0	k__Bacteria; p__Firmicutes; c__Clostridia; o__Clostridiales; f__Peptostreptococcaceae; g__Romboutsia; s__Romboutsia_timonensis
ASV490	0	0	56	33	0	25	20	30	0	0	36	0	49	0	0	0	0	0	36	36	k__Bacteria; p__Proteobacteria; c__Alphaproteobacteria; o__uncultured_bacterium_c_Alphaproteobacteria; f__uncultured_bacterium_c_Alphaproteobacteria; g__uncultured_bacterium_c_Alphaproteobacteria; s__uncultured_bacterium_c_Alphaproteobacteria
ASV491	33	0	0	32	0	32	0	28	17	0	0	40	0	32	75	0	29	0	0	0	k__Bacteria; p__Actinobacteria; c__Rubrobacteria; o__Gaiellales; f__Gaiellaceae; g__Gaiella; s__Gaiella_occulta
ASV492	21	0	0	0	18	21	0	0	0	0	17	59	0	51	51	0	9	32	0	39	k__Bacteria; p__uncultured_bacterium_k_Bacteria; c__uncultured_bacterium_k_Bacteria; o__uncultured_bacterium_k_Bacteria; f__uncultured_bacterium_k_Bacteria; g__uncultured_bacterium_k_Bacteria; s__uncultured_bacterium_k_Bacteria
ASV493	0	26	23	21	0	31	16	34	20	34	32	0	0	0	30	10	15	0	0	26	k__Bacteria; p__Proteobacteria; c__Alphaproteobacteria; o__Rhodospirillales; f__uncultured_bacterium_o_Rhodospirillales; g__uncultured_bacterium_o_Rhodospirillales; s__uncultured_bacterium_o_Rhodospirillales
ASV494	0	20	19	34	0	17	0	29	22	11	0	0	33	34	38	35	26	0	0	0	k__Bacteria; p__Proteobacteria; c__Alphaproteobacteria; o__Rhodospirillales; f__Acetobacteraceae; g__uncultured_bacterium_f_Acetobacteraceae; s__uncultured_bacterium_f_Acetobacteraceae
ASV495	68	13	0	0	0	86	0	0	0	0	0	0	0	25	125	0	0	0	0	0	k__Bacteria; p__Acidobacteria; c__Acidobacteriia; o__Bryobacterales; f__Bryobacteraceae; g__Paludibaculum; s__Paludibaculum_fermentans
ASV496	0	0	51	0	0	32	0	71	30	31	0	0	0	0	0	0	23	0	51	26	k__Bacteria; p__Acidobacteria; c__Acidobacteriia; o__Acidobacteriales; f__Acidobacteriaceae; g__Acidobacterium; s__Acidobacterium_ailaaui
ASV497	0	63	49	0	0	20	0	0	0	0	0	0	0	39	54	19	13	0	0	58	k__Bacteria; p__Verrucomicrobia; c__Verrucomicrobiae; o__Verrucomicrobiales; f__Verrucomicrobia_subdivision_3; g__Limisphaera; s__Limisphaera_ngatamarikiensis
ASV498	0	11	0	11	18	27	31	79	23	36	0	0	0	0	69	0	10	0	0	0	k__Bacteria; p__uncultured_bacterium_k_Bacteria; c__uncultured_bacterium_k_Bacteria; o__uncultured_bacterium_k_Bacteria; f__uncultured_bacterium_k_Bacteria; g__uncultured_bacterium_k_Bacteria; s__uncultured_bacterium_k_Bacteria
ASV499	38	0	0	0	0	30	0	0	10	0	27	27	19	48	49	17	13	0	23	12	k__Bacteria; p__uncultured_bacterium_k_Bacteria; c__uncultured_bacterium_k_Bacteria; o__uncultured_bacterium_k_Bacteria; f__uncultured_bacterium_k_Bacteria; g__uncultured_bacterium_k_Bacteria; s__uncultured_bacterium_k_Bacteria
ASV500	0	53	17	0	0	47	0	0	0	0	42	47	0	0	0	26	0	45	0	35	k__Bacteria; p__Verrucomicrobia; c__Verrucomicrobiae; o__Verrucomicrobiales; f__Verrucomicrobia_subdivision_3; g__Limisphaera; s__Limisphaera_ngatamarikiensis
ASV501	0	0	0	0	0	0	0	49	0	0	0	0	0	67	66	22	19	33	56	0	k__Bacteria; p__Acidobacteria; c__Acidobacteriia; o__Bryobacterales; f__Bryobacteraceae; g__Paludibaculum; s__Paludibaculum_fermentans
ASV502	0	0	0	0	0	0	0	0	0	0	0	0	0	0	23	0	0	289	0	0	k__Bacteria; p__uncultured_bacterium_k_Bacteria; c__uncultured_bacterium_k_Bacteria; o__uncultured_bacterium_k_Bacteria; f__uncultured_bacterium_k_Bacteria; g__uncultured_bacterium_k_Bacteria; s__uncultured_bacterium_k_Bacteria
ASV503	0	0	30	0	0	5	26	0	25	23	13	19	23	27	50	14	0	34	0	22	k__Bacteria; p__Verrucomicrobia; c__Verrucomicrobiae; o__Verrucomicrobiales; f__Verrucomicrobia_subdivision_3; g__Limisphaera; s__Limisphaera_ngatamarikiensis
ASV504	0	33	0	0	0	0	0	0	0	0	0	0	0	0	0	32	48	67	105	26	k__Bacteria; p__Verrucomicrobia; c__Verrucomicrobiae; o__Verrucomicrobiales; f__Verrucomicrobia_subdivision_3; g__Limisphaera; s__Limisphaera_ngatamarikiensis
ASV505	17	0	9	0	20	13	0	0	6	7	26	44	43	33	0	7	15	32	9	29	k__Bacteria; p__Acidobacteria; c__Acidobacteriia; o__Acidobacteriales; f__Acidobacteriaceae; g__uncultured_bacterium_f_Acidobacteriaceae; s__uncultured_bacterium_f_Acidobacteriaceae
ASV506	11	0	7	33	0	13	51	0	27	9	10	3	8	10	16	17	3	47	36	9	k__Bacteria; p__Verrucomicrobia; c__Verrucomicrobiae; o__Verrucomicrobiales; f__Verrucomicrobia_subdivision_3; g__Limisphaera; s__Limisphaera_ngatamarikiensis
ASV507	0	23	28	18	0	29	22	22	16	16	28	8	0	7	9	20	18	4	18	23	k__Bacteria; p__uncultured_bacterium_k_Bacteria; c__uncultured_bacterium_k_Bacteria; o__uncultured_bacterium_k_Bacteria; f__uncultured_bacterium_k_Bacteria; g__uncultured_bacterium_k_Bacteria; s__uncultured_bacterium_k_Bacteria
ASV508	0	42	26	0	0	19	0	0	0	0	0	80	0	51	61	0	11	0	0	19	k__Bacteria; p__Acidobacteria; c__Acidobacteriia; o__Acidobacteriales; f__Acidobacteriaceae; g__Acidobacterium; s__Acidobacterium_ailaaui
ASV509	0	17	12	16	0	23	20	40	16	9	11	20	24	37	40	9	0	0	0	14	k__Bacteria; p__Acidobacteria; c__Acidobacteriia; o__Bryobacterales; f__Bryobacteraceae; g__Bryobacter; s__Bryobacter_aggregatus
ASV510	0	24	28	22	0	33	13	31	29	27	18	0	14	0	0	9	16	0	17	26	k__Bacteria; p__Proteobacteria; c__Alphaproteobacteria; o__Rhodospirillales; f__Rhodospirillaceae; g__uncultured_bacterium_f_Rhodospirillaceae; s__uncultured_bacterium_f_Rhodospirillaceae
ASV511	0	39	24	17	0	13	28	15	18	11	74	0	0	0	0	11	15	8	15	19	k__Bacteria; p__Gemmatimonadetes; c__Gemmatimonadetes; o__Gemmatimonadales; f__Gemmatimonadaceae; g__Roseisolibacter; s__Roseisolibacter_agri
ASV512	0	0	0	0	0	14	0	0	0	0	0	47	34	58	55	0	13	53	0	33	k__Bacteria; p__Bacteroidetes; c__uncultured_bacterium_p_Bacteroidetes; o__uncultured_bacterium_p_Bacteroidetes; f__uncultured_bacterium_p_Bacteroidetes; g__uncultured_bacterium_p_Bacteroidetes; s__uncultured_bacterium_p_Bacteroidetes
ASV513	46	0	0	52	0	18	0	16	12	35	0	0	0	0	63	11	15	28	10	0	k__Bacteria; p__Actinobacteria; c__Rubrobacteria; o__Gaiellales; f__Gaiellaceae; g__Gaiella; s__Gaiella_occulta
ASV514	90	0	0	0	0	0	0	0	13	0	0	42	31	41	22	12	10	44	0	0	k__Bacteria; p__uncultured_bacterium_k_Bacteria; c__uncultured_bacterium_k_Bacteria; o__uncultured_bacterium_k_Bacteria; f__uncultured_bacterium_k_Bacteria; g__uncultured_bacterium_k_Bacteria; s__uncultured_bacterium_k_Bacteria
ASV515	67	25	17	10	0	24	0	24	0	29	40	0	0	0	0	40	0	29	0	0	k__Bacteria; p__Proteobacteria; c__Gammaproteobacteria; o__Xanthomonadales; f__Rhodanobacteraceae; g__Dokdonella; s__uncultured_bacterium_g_Dokdonella
ASV516	33	0	0	0	16	0	0	0	0	0	26	37	45	62	51	0	0	35	0	0	k__Bacteria; p__Proteobacteria; c__Deltaproteobacteria; o__uncultured_bacterium_c_Deltaproteobacteria; f__uncultured_bacterium_c_Deltaproteobacteria; g__uncultured_bacterium_c_Deltaproteobacteria; s__uncultured_bacterium_c_Deltaproteobacteria
ASV517	100	0	0	0	0	0	0	0	0	0	0	11	57	0	75	0	0	61	0	0	k__Bacteria; p__Firmicutes; c__Clostridia; o__Clostridiales; f__Lachnospiraceae; g__Roseburia; s__Roseburia_faecis
ASV518	30	12	14	0	32	19	25	9	22	10	0	21	26	18	38	7	10	0	0	11	k__Bacteria; p__Proteobacteria; c__Alphaproteobacteria; o__Rhizobiales; f__uncultured_bacterium_o_Rhizobiales; g__uncultured_bacterium_o_Rhizobiales; s__uncultured_bacterium_o_Rhizobiales
ASV519	0	0	36	29	0	34	0	53	0	51	0	0	0	36	65	0	0	0	0	0	k__Bacteria; p__Actinobacteria; c__Rubrobacteria; o__Gaiellales; f__Gaiellaceae; g__Gaiella; s__Gaiella_occulta
ASV520	0	39	16	21	0	20	15	32	17	20	20	0	18	0	0	25	25	0	8	28	k__Bacteria; p__Gemmatimonadetes; c__Gemmatimonadetes; o__Gemmatimonadales; f__Gemmatimonadaceae; g__Roseisolibacter; s__Roseisolibacter_agri
ASV521	0	30	45	18	0	0	16	11	14	24	19	0	28	18	0	34	30	0	16	0	k__Bacteria; p__Planctomycetes; c__Planctomycetia; o__Isosphaerales; f__Isosphaeraceae; g__uncultured_bacterium_f_Isosphaeraceae; s__uncultured_bacterium_f_Isosphaeraceae
ASV522	0	0	22	0	0	32	0	37	27	12	25	0	0	61	54	0	32	0	0	0	k__Bacteria; p__Actinobacteria; c__Rubrobacteria; o__Gaiellales; f__Gaiellaceae; g__Gaiella; s__Gaiella_occulta
ASV523	12	6	0	17	0	12	0	13	0	5	17	46	56	24	15	0	9	35	6	28	k__Bacteria; p__Actinobacteria; c__Rubrobacteria; o__Gaiellales; f__Gaiellaceae; g__Gaiella; s__Gaiella_occulta
ASV524	0	0	41	34	0	24	0	0	44	24	30	0	0	63	0	27	0	0	14	0	k__Bacteria; p__Acidobacteria; c__Acidobacteriia; o__Bryobacterales; f__Bryobacteraceae; g__uncultured_bacterium_f_Bryobacteraceae; s__uncultured_bacterium_f_Bryobacteraceae
ASV525	27	38	44	0	0	0	18	36	22	26	0	0	0	0	49	0	22	0	17	0	k__Bacteria; p__Actinobacteria; c__Rubrobacteria; o__Gaiellales; f__Gaiellaceae; g__Gaiella; s__Gaiella_occulta
ASV526	0	36	53	0	0	16	0	25	21	22	29	0	0	0	0	39	0	0	25	33	k__Bacteria; p__Proteobacteria; c__Betaproteobacteria; o__Burkholderiales; f__uncultured_bacterium_o_Burkholderiales; g__uncultured_bacterium_o_Burkholderiales; s__uncultured_bacterium_o_Burkholderiales
ASV527	29	18	0	0	0	0	0	0	15	0	5	51	99	20	0	0	8	53	0	0	k__Bacteria; p__uncultured_bacterium_k_Bacteria; c__uncultured_bacterium_k_Bacteria; o__uncultured_bacterium_k_Bacteria; f__uncultured_bacterium_k_Bacteria; g__uncultured_bacterium_k_Bacteria; s__uncultured_bacterium_k_Bacteria
ASV528	27	16	7	9	7	12	8	0	14	6	29	20	26	34	22	7	10	14	19	10	k__Bacteria; p__Firmicutes; c__uncultured_bacterium_p_Firmicutes; o__uncultured_bacterium_p_Firmicutes; f__uncultured_bacterium_p_Firmicutes; g__uncultured_bacterium_p_Firmicutes; s__uncultured_bacterium_p_Firmicutes
ASV529	0	0	0	0	0	10	0	0	0	0	21	24	41	49	43	15	16	78	0	0	k__Bacteria; p__Bacteroidetes; c__Sphingobacteriia; o__Sphingobacteriales; f__Sphingobacteriaceae; g__Mucilaginibacter; s__Mucilaginibacter_hankyongensis
ASV530	36	0	0	0	0	0	26	0	24	0	0	33	39	44	37	10	0	46	0	0	k__Bacteria; p__Bacteroidetes; c__Sphingobacteriia; o__Sphingobacteriales; f__Sphingobacteriaceae; g__Mucilaginibacter; s__Mucilaginibacter_yixingensis
ASV531	0	35	22	0	0	24	0	0	9	16	21	61	0	52	0	36	0	0	0	19	k__Bacteria; p__Proteobacteria; c__Betaproteobacteria; o__uncultured_bacterium_c_Betaproteobacteria; f__uncultured_bacterium_c_Betaproteobacteria; g__uncultured_bacterium_c_Betaproteobacteria; s__uncultured_bacterium_c_Betaproteobacteria
ASV532	0	19	0	0	196	14	0	0	0	0	0	0	0	0	0	17	19	0	0	29	k__Bacteria; p__Proteobacteria; c__Gammaproteobacteria; o__Enterobacterales; f__Enterobacteriaceae; g__uncultured_bacterium_f_Enterobacteriaceae; s__uncultured_bacterium_f_Enterobacteriaceae
ASV533	43	7	6	37	95	2	0	0	14	8	8	24	9	21	12	2	2	0	3	0	k__Bacteria; p__Acidobacteria; c__Acidobacteriia; o__Bryobacterales; f__Bryobacteraceae; g__uncultured_bacterium_f_Bryobacteraceae; s__uncultured_bacterium_f_Bryobacteraceae
ASV534	35	0	21	0	0	11	0	0	14	0	0	66	0	49	53	12	19	0	13	0	k__Bacteria; p__Proteobacteria; c__Alphaproteobacteria; o__Rhizobiales; f__uncultured_bacterium_o_Rhizobiales; g__uncultured_bacterium_o_Rhizobiales; s__uncultured_bacterium_o_Rhizobiales
ASV535	58	0	0	28	0	17	0	32	6	15	0	0	0	0	59	3	32	42	0	0	k__Bacteria; p__Actinobacteria; c__Rubrobacteria; o__Gaiellales; f__Gaiellaceae; g__Gaiella; s__Gaiella_occulta
ASV536	0	14	81	15	0	20	16	0	7	13	25	34	0	0	0	23	12	0	20	12	k__Bacteria; p__Actinobacteria; c__Actinobacteria; o__uncultured_bacterium_c_Actinobacteria; f__uncultured_bacterium_c_Actinobacteria; g__uncultured_bacterium_c_Actinobacteria; s__uncultured_bacterium_c_Actinobacteria
ASV537	0	0	25	0	0	30	0	39	15	23	14	0	0	0	44	27	13	32	16	14	k__Bacteria; p__Actinobacteria; c__Rubrobacteria; o__Gaiellales; f__Gaiellaceae; g__Gaiella; s__Gaiella_occulta
ASV538	35	41	32	34	18	13	0	0	0	11	18	0	38	0	0	0	14	0	0	37	k__Bacteria; p__Verrucomicrobia; c__Verrucomicrobiae; o__Verrucomicrobiales; f__Verrucomicrobia_subdivision_3; g__Limisphaera; s__Limisphaera_ngatamarikiensis
ASV539	0	0	0	0	0	0	0	0	0	18	64	70	0	0	0	0	57	44	11	27	k__Bacteria; p__Proteobacteria; c__Gammaproteobacteria; o__Xanthomonadales; f__Rhodanobacteraceae; g__Rhodanobacter; s__uncultured_bacterium_g_Rhodanobacter
ASV540	63	0	0	0	0	0	0	0	0	0	0	147	34	0	46	0	0	0	0	0	k__Bacteria; p__Firmicutes; c__Clostridia; o__Clostridiales; f__Lachnospiraceae; g__Lachnospira; s__Lachnospira_eligens
ASV541	0	44	18	0	0	19	36	0	0	0	37	65	0	45	0	0	11	0	0	15	k__Bacteria; p__Acidobacteria; c__Acidobacteriia; o__Bryobacterales; f__Bryobacteraceae; g__uncultured_bacterium_f_Bryobacteraceae; s__uncultured_bacterium_f_Bryobacteraceae
ASV542	21	16	13	0	0	0	0	0	0	0	0	40	41	66	29	11	19	32	0	0	k__Bacteria; p__Proteobacteria; c__Alphaproteobacteria; o__Caulobacterales; f__Caulobacteraceae; g__Asticcacaulis; s__Asticcacaulis_biprosthecium
ASV543	0	14	29	0	0	12	0	0	10	11	0	37	28	52	17	21	11	0	31	15	k__Bacteria; p__Acidobacteria; c__Acidobacteriia; o__Acidobacteriales; f__Acidobacteriaceae; g__uncultured_bacterium_f_Acidobacteriaceae; s__uncultured_bacterium_f_Acidobacteriaceae
ASV544	51	0	0	45	0	47	24	61	36	23	0	0	0	0	0	0	0	0	0	0	k__Bacteria; p__Proteobacteria; c__Gammaproteobacteria; o__Xanthomonadales; f__Rhodanobacteraceae; g__Rhodanobacter; s__uncultured_bacterium_g_Rhodanobacter
ASV545	0	42	0	0	0	74	0	0	0	0	0	0	0	79	91	0	0	0	0	0	k__Bacteria; p__Proteobacteria; c__Alphaproteobacteria; o__Micropepsales; f__Micropepsaceae; g__Rhizomicrobium; s__Rhizomicrobium_electricum
ASV546	0	0	44	11	0	40	14	40	29	32	23	0	0	0	0	16	19	13	0	4	k__Bacteria; p__Actinobacteria; c__uncultured_bacterium_p_Actinobacteria; o__uncultured_bacterium_p_Actinobacteria; f__uncultured_bacterium_p_Actinobacteria; g__uncultured_bacterium_p_Actinobacteria; s__uncultured_bacterium_p_Actinobacteria
ASV547	0	0	0	0	0	0	0	54	0	0	0	0	32	73	78	18	0	30	0	0	k__Bacteria; p__Acidobacteria; c__Acidobacteriia; o__Acidobacteriales; f__Acidobacteriaceae; g__Granulicella; s__Granulicella_acidiphila
ASV548	43	0	54	31	0	38	0	0	0	0	0	55	0	0	0	0	22	0	40	0	k__Bacteria; p__Verrucomicrobia; c__Verrucomicrobiae; o__Verrucomicrobiales; f__Verrucomicrobia_subdivision_3; g__Limisphaera; s__Limisphaera_ngatamarikiensis
ASV549	15	23	17	7	0	10	0	5	0	0	16	37	29	37	28	13	22	14	10	0	k__Bacteria; p__uncultured_bacterium_k_Bacteria; c__uncultured_bacterium_k_Bacteria; o__uncultured_bacterium_k_Bacteria; f__uncultured_bacterium_k_Bacteria; g__uncultured_bacterium_k_Bacteria; s__uncultured_bacterium_k_Bacteria
ASV550	52	0	20	0	0	19	12	0	0	0	24	0	50	28	0	15	9	0	36	17	k__Bacteria; p__uncultured_bacterium_k_Bacteria; c__uncultured_bacterium_k_Bacteria; o__uncultured_bacterium_k_Bacteria; f__uncultured_bacterium_k_Bacteria; g__uncultured_bacterium_k_Bacteria; s__uncultured_bacterium_k_Bacteria
ASV551	0	19	38	11	0	0	10	6	14	3	21	42	25	38	28	13	14	0	0	0	k__Bacteria; p__uncultured_bacterium_k_Bacteria; c__uncultured_bacterium_k_Bacteria; o__uncultured_bacterium_k_Bacteria; f__uncultured_bacterium_k_Bacteria; g__uncultured_bacterium_k_Bacteria; s__uncultured_bacterium_k_Bacteria
ASV552	0	41	27	0	0	0	0	0	0	0	54	57	0	0	0	48	27	0	28	0	k__Bacteria; p__Proteobacteria; c__Betaproteobacteria; o__uncultured_bacterium_c_Betaproteobacteria; f__uncultured_bacterium_c_Betaproteobacteria; g__uncultured_bacterium_c_Betaproteobacteria; s__uncultured_bacterium_c_Betaproteobacteria
ASV553	0	0	20	0	0	27	0	84	26	32	0	0	0	0	38	20	0	0	17	18	k__Bacteria; p__uncultured_bacterium_k_Bacteria; c__uncultured_bacterium_k_Bacteria; o__uncultured_bacterium_k_Bacteria; f__uncultured_bacterium_k_Bacteria; g__uncultured_bacterium_k_Bacteria; s__uncultured_bacterium_k_Bacteria
ASV554	15	0	0	28	0	10	25	105	27	17	13	8	0	0	0	18	15	0	0	0	k__Bacteria; p__Proteobacteria; c__Alphaproteobacteria; o__Rhodospirillales; f__Acetobacteraceae; g__Acidocella; s__Acidocella_aluminiidurans
ASV555	39	0	16	0	12	5	12	0	0	0	23	34	29	20	18	0	7	48	15	0	k__Bacteria; p__uncultured_bacterium_k_Bacteria; c__uncultured_bacterium_k_Bacteria; o__uncultured_bacterium_k_Bacteria; f__uncultured_bacterium_k_Bacteria; g__uncultured_bacterium_k_Bacteria; s__uncultured_bacterium_k_Bacteria
ASV556	48	0	33	0	0	0	26	0	0	0	14	36	54	29	0	11	16	0	10	0	k__Bacteria; p__uncultured_bacterium_k_Bacteria; c__uncultured_bacterium_k_Bacteria; o__uncultured_bacterium_k_Bacteria; f__uncultured_bacterium_k_Bacteria; g__uncultured_bacterium_k_Bacteria; s__uncultured_bacterium_k_Bacteria
ASV557	31	12	0	26	0	15	7	11	16	0	3	1	59	51	36	7	2	0	0	0	k__Bacteria; p__Proteobacteria; c__Gammaproteobacteria; o__Xanthomonadales; f__Rhodanobacteraceae; g__Rhodanobacter; s__Rhodanobacter_xiangquanii
ASV558	0	9	56	8	0	2	0	43	10	0	32	14	12	36	14	3	5	7	26	0	k__Bacteria; p__uncultured_bacterium_k_Bacteria; c__uncultured_bacterium_k_Bacteria; o__uncultured_bacterium_k_Bacteria; f__uncultured_bacterium_k_Bacteria; g__uncultured_bacterium_k_Bacteria; s__uncultured_bacterium_k_Bacteria
ASV559	0	35	43	15	0	29	30	41	19	12	0	21	0	0	0	20	0	0	0	12	k__Bacteria; p__Actinobacteria; c__Rubrobacteria; o__Gaiellales; f__Gaiellaceae; g__Gaiella; s__Gaiella_occulta
ASV560	0	23	23	12	0	0	0	0	0	0	39	90	0	41	0	5	0	30	0	13	k__Bacteria; p__uncultured_bacterium_k_Bacteria; c__uncultured_bacterium_k_Bacteria; o__uncultured_bacterium_k_Bacteria; f__uncultured_bacterium_k_Bacteria; g__uncultured_bacterium_k_Bacteria; s__uncultured_bacterium_k_Bacteria
ASV561	37	13	22	13	8	0	0	7	10	0	19	29	16	22	33	8	9	13	11	5	k__Bacteria; p__Firmicutes; c__uncultured_bacterium_p_Firmicutes; o__uncultured_bacterium_p_Firmicutes; f__uncultured_bacterium_p_Firmicutes; g__uncultured_bacterium_p_Firmicutes; s__uncultured_bacterium_p_Firmicutes
ASV562	31	23	0	12	22	12	0	0	0	16	23	31	0	50	0	0	0	36	0	19	k__Bacteria; p__uncultured_bacterium_k_Bacteria; c__uncultured_bacterium_k_Bacteria; o__uncultured_bacterium_k_Bacteria; f__uncultured_bacterium_k_Bacteria; g__uncultured_bacterium_k_Bacteria; s__uncultured_bacterium_k_Bacteria
ASV563	24	0	0	13	0	0	0	15	0	0	0	0	34	66	44	0	12	45	21	0	k__Bacteria; p__Proteobacteria; c__Betaproteobacteria; o__uncultured_bacterium_c_Betaproteobacteria; f__uncultured_bacterium_c_Betaproteobacteria; g__uncultured_bacterium_c_Betaproteobacteria; s__uncultured_bacterium_c_Betaproteobacteria
ASV564	14	5	8	15	8	32	9	15	16	14	8	31	19	28	0	27	0	0	4	21	k__Bacteria; p__Proteobacteria; c__Alphaproteobacteria; o__uncultured_bacterium_c_Alphaproteobacteria; f__uncultured_bacterium_c_Alphaproteobacteria; g__uncultured_bacterium_c_Alphaproteobacteria; s__uncultured_bacterium_c_Alphaproteobacteria
ASV565	0	0	20	10	0	11	0	9	15	17	24	27	40	29	46	7	0	0	0	19	k__Bacteria; p__uncultured_bacterium_k_Bacteria; c__uncultured_bacterium_k_Bacteria; o__uncultured_bacterium_k_Bacteria; f__uncultured_bacterium_k_Bacteria; g__uncultured_bacterium_k_Bacteria; s__uncultured_bacterium_k_Bacteria
ASV566	50	0	0	23	0	0	0	0	0	19	24	0	40	35	0	31	0	0	0	48	k__Bacteria; p__Proteobacteria; c__Alphaproteobacteria; o__Sphingomonadales; f__Sphingomonadaceae; g__Sphingomonas; s__uncultured_bacterium_g_Sphingomonas
ASV567	37	0	11	15	0	24	0	0	0	0	29	40	40	59	5	0	0	0	8	1	k__Bacteria; p__Verrucomicrobia; c__Verrucomicrobiae; o__Verrucomicrobiales; f__Verrucomicrobia_subdivision_3; g__Limisphaera; s__Limisphaera_ngatamarikiensis
ASV568	20	23	0	13	0	27	0	19	12	22	18	0	28	18	26	13	0	0	18	12	k__Bacteria; p__Proteobacteria; c__Alphaproteobacteria; o__Rhodospirillales; f__Acetobacteraceae; g__uncultured_bacterium_f_Acetobacteraceae; s__uncultured_bacterium_f_Acetobacteraceae
ASV569	0	26	13	0	0	12	0	0	0	11	33	106	0	0	35	0	11	0	0	21	k__Bacteria; p__Acidobacteria; c__Acidobacteriia; o__Acidobacteriales; f__Acidobacteriaceae; g__Acidobacterium; s__Acidobacterium_ailaaui
ASV570	0	33	13	0	17	0	0	0	8	11	16	23	0	33	0	23	16	26	38	11	k__Bacteria; p__Gemmatimonadetes; c__Gemmatimonadetes; o__Gemmatimonadales; f__Gemmatimonadaceae; g__Roseisolibacter; s__Roseisolibacter_agri
ASV571	0	40	10	7	0	0	16	6	0	0	81	13	29	14	0	9	21	9	0	12	k__Bacteria; p__uncultured_bacterium_k_Bacteria; c__uncultured_bacterium_k_Bacteria; o__uncultured_bacterium_k_Bacteria; f__uncultured_bacterium_k_Bacteria; g__uncultured_bacterium_k_Bacteria; s__uncultured_bacterium_k_Bacteria
ASV572	0	25	19	17	0	41	9	0	23	10	43	0	0	0	34	15	20	0	10	0	k__Bacteria; p__uncultured_bacterium_k_Bacteria; c__uncultured_bacterium_k_Bacteria; o__uncultured_bacterium_k_Bacteria; f__uncultured_bacterium_k_Bacteria; g__uncultured_bacterium_k_Bacteria; s__uncultured_bacterium_k_Bacteria
ASV573	12	17	6	0	0	13	0	0	0	9	9	42	19	28	50	0	0	49	0	11	k__Bacteria; p__Bacteroidetes; c__Cytophagia; o__Cytophagales; f__Fulvivirgaceae; g__Chryseolinea; s__uncultured_bacterium_g_Chryseolinea
ASV574	0	9	9	22	14	22	15	51	8	25	27	0	0	0	44	10	9	0	0	0	k__Bacteria; p__Proteobacteria; c__Gammaproteobacteria; o__uncultured_bacterium_c_Gammaproteobacteria; f__uncultured_bacterium_c_Gammaproteobacteria; g__uncultured_bacterium_c_Gammaproteobacteria; s__uncultured_bacterium_c_Gammaproteobacteria
ASV575	0	0	0	0	0	43	0	37	0	0	0	0	0	80	105	0	0	0	0	0	k__Bacteria; p__Proteobacteria; c__Deltaproteobacteria; o__Myxococcales; f__uncultured_bacterium_o_Myxococcales; g__uncultured_bacterium_o_Myxococcales; s__uncultured_bacterium_o_Myxococcales
ASV576	55	0	0	0	39	0	0	0	0	0	0	37	0	53	47	0	0	33	0	0	k__Bacteria; p__Bacteroidetes; c__Bacteroidia; o__Bacteroidales; f__Bacteroidaceae; g__Bacteroides; s__Bacteroides_stercoris
ASV577	0	20	15	30	0	26	6	20	9	26	46	0	0	0	0	17	16	0	19	14	k__Bacteria; p__Actinobacteria; c__Actinobacteria; o__uncultured_bacterium_c_Actinobacteria; f__uncultured_bacterium_c_Actinobacteria; g__uncultured_bacterium_c_Actinobacteria; s__uncultured_bacterium_c_Actinobacteria
ASV578	30	20	27	15	0	0	0	14	16	20	21	38	0	0	27	0	20	0	14	0	k__Bacteria; p__Actinobacteria; c__Rubrobacteria; o__Gaiellales; f__Gaiellaceae; g__Gaiella; s__Gaiella_occulta
ASV579	0	31	46	0	0	10	17	26	0	0	0	44	0	26	42	18	0	0	0	0	k__Bacteria; p__Proteobacteria; c__Alphaproteobacteria; o__Rhodospirillales; f__uncultured_bacterium_o_Rhodospirillales; g__uncultured_bacterium_o_Rhodospirillales; s__uncultured_bacterium_o_Rhodospirillales
ASV580	0	0	0	0	0	0	0	0	0	0	0	206	0	0	53	0	0	0	0	0	k__Bacteria; p__Actinobacteria; c__Actinobacteria; o__Bifidobacteriales; f__Bifidobacteriaceae; g__Bifidobacterium; s__Bifidobacterium_adolescentis
ASV581	0	21	15	10	0	21	0	53	8	11	13	0	0	32	30	9	11	0	10	14	k__Bacteria; p__Verrucomicrobia; c__uncultured_bacterium_p_Verrucomicrobia; o__uncultured_bacterium_p_Verrucomicrobia; f__uncultured_bacterium_p_Verrucomicrobia; g__uncultured_bacterium_p_Verrucomicrobia; s__uncultured_bacterium_p_Verrucomicrobia
ASV582	0	47	0	0	29	16	0	0	24	31	32	0	0	0	0	42	36	0	0	0	k__Bacteria; p__Proteobacteria; c__Alphaproteobacteria; o__uncultured_bacterium_c_Alphaproteobacteria; f__uncultured_bacterium_c_Alphaproteobacteria; g__uncultured_bacterium_c_Alphaproteobacteria; s__uncultured_bacterium_c_Alphaproteobacteria
ASV583	31	0	0	0	21	0	10	0	0	0	0	99	20	30	24	0	0	20	0	0	k__Bacteria; p__Firmicutes; c__Clostridia; o__Clostridiales; f__Lachnospiraceae; g__Coprococcus; s__Coprococcus_comes
ASV584	0	0	29	0	0	38	0	19	0	23	19	26	0	18	38	12	18	0	0	15	k__Bacteria; p__Proteobacteria; c__Alphaproteobacteria; o__Rhodospirillales; f__Rhodospirillaceae; g__uncultured_bacterium_f_Rhodospirillaceae; s__uncultured_bacterium_f_Rhodospirillaceae
ASV585	0	0	28	0	0	29	0	0	0	16	0	32	0	0	46	30	34	40	0	0	k__Bacteria; p__Proteobacteria; c__Alphaproteobacteria; o__Rhizobiales; f__uncultured_bacterium_o_Rhizobiales; g__uncultured_bacterium_o_Rhizobiales; s__uncultured_bacterium_o_Rhizobiales
ASV586	0	0	13	0	0	26	0	0	10	0	22	0	0	81	91	6	0	0	4	0	k__Bacteria; p__uncultured_bacterium_k_Bacteria; c__uncultured_bacterium_k_Bacteria; o__uncultured_bacterium_k_Bacteria; f__uncultured_bacterium_k_Bacteria; g__uncultured_bacterium_k_Bacteria; s__uncultured_bacterium_k_Bacteria
ASV587	0	0	0	0	0	0	0	0	0	0	31	92	56	63	0	0	0	0	0	11	k__Bacteria; p__uncultured_bacterium_k_Bacteria; c__uncultured_bacterium_k_Bacteria; o__uncultured_bacterium_k_Bacteria; f__uncultured_bacterium_k_Bacteria; g__uncultured_bacterium_k_Bacteria; s__uncultured_bacterium_k_Bacteria
ASV588	58	0	21	15	21	14	0	0	0	0	10	0	31	35	0	29	0	0	0	18	k__Bacteria; p__Verrucomicrobia; c__Verrucomicrobiae; o__Verrucomicrobiales; f__Verrucomicrobia_subdivision_3; g__Limisphaera; s__Limisphaera_ngatamarikiensis
ASV589	49	0	0	0	0	0	37	0	0	0	40	44	0	0	0	38	44	0	0	0	k__Bacteria; p__Proteobacteria; c__Alphaproteobacteria; o__Rhizobiales; f__uncultured_bacterium_o_Rhizobiales; g__uncultured_bacterium_o_Rhizobiales; s__uncultured_bacterium_o_Rhizobiales
ASV590	28	0	46	0	0	20	0	28	0	22	26	0	0	0	0	17	0	39	0	26	k__Bacteria; p__Proteobacteria; c__Alphaproteobacteria; o__Rhodospirillales; f__Rhodospirillaceae; g__uncultured_bacterium_f_Rhodospirillaceae; s__uncultured_bacterium_f_Rhodospirillaceae
ASV591	27	0	23	14	0	21	0	18	0	0	0	44	39	0	38	0	0	28	0	0	k__Bacteria; p__uncultured_bacterium_k_Bacteria; c__uncultured_bacterium_k_Bacteria; o__uncultured_bacterium_k_Bacteria; f__uncultured_bacterium_k_Bacteria; g__uncultured_bacterium_k_Bacteria; s__uncultured_bacterium_k_Bacteria
ASV592	22	0	0	0	16	0	0	0	0	0	0	122	18	20	31	0	0	23	0	0	k__Bacteria; p__Firmicutes; c__Negativicutes; o__Veillonellales; f__Veillonellaceae; g__Dialister; s__Dialister_succinatiphilus
ASV593	17	19	10	11	0	0	0	0	7	11	21	36	26	27	28	0	0	0	18	21	k__Bacteria; p__Planctomycetes; c__Phycisphaerae; o__Tepidisphaerales; f__Tepidisphaeraceae; g__Tepidisphaera; s__Tepidisphaera_mucosa
ASV594	0	0	13	0	0	0	0	0	0	0	36	58	77	23	0	0	25	0	0	19	k__Bacteria; p__Proteobacteria; c__Alphaproteobacteria; o__Rhodospirillales; f__uncultured_bacterium_o_Rhodospirillales; g__uncultured_bacterium_o_Rhodospirillales; s__uncultured_bacterium_o_Rhodospirillales
ASV595	0	19	0	6	0	0	0	0	0	0	33	39	43	22	0	8	27	49	5	0	k__Bacteria; p__Proteobacteria; c__Gammaproteobacteria; o__uncultured_bacterium_c_Gammaproteobacteria; f__uncultured_bacterium_c_Gammaproteobacteria; g__uncultured_bacterium_c_Gammaproteobacteria; s__uncultured_bacterium_c_Gammaproteobacteria
ASV596	0	17	28	0	0	19	0	28	0	29	31	0	0	0	0	28	30	0	40	0	k__Bacteria; p__Proteobacteria; c__Alphaproteobacteria; o__Rhizobiales; f__uncultured_bacterium_o_Rhizobiales; g__uncultured_bacterium_o_Rhizobiales; s__uncultured_bacterium_o_Rhizobiales
ASV597	0	0	27	0	0	37	0	36	31	0	0	0	0	0	84	0	0	0	0	35	k__Bacteria; p__Acidobacteria; c__Acidobacteriia; o__Bryobacterales; f__Bryobacteraceae; g__Paludibaculum; s__Paludibaculum_fermentans
ASV598	0	0	0	0	37	0	0	0	0	0	35	0	0	50	64	0	0	44	0	20	k__Bacteria; p__Chloroflexi; c__Ktedonobacteria; o__Ktedonobacterales; f__Dictyobacteraceae; g__Dictyobacter; s__Dictyobacter_aurantiacus
ASV599	0	26	44	28	0	35	0	0	0	0	36	0	0	0	64	0	13	0	0	0	k__Bacteria; p__Acidobacteria; c__Acidobacteriia; o__Bryobacterales; f__Bryobacteraceae; g__uncultured_bacterium_f_Bryobacteraceae; s__uncultured_bacterium_f_Bryobacteraceae
ASV600	17	11	29	10	0	16	0	0	17	10	22	0	0	31	49	14	0	0	12	7	k__Bacteria; p__uncultured_bacterium_k_Bacteria; c__uncultured_bacterium_k_Bacteria; o__uncultured_bacterium_k_Bacteria; f__uncultured_bacterium_k_Bacteria; g__uncultured_bacterium_k_Bacteria; s__uncultured_bacterium_k_Bacteria
ASV601	51	0	0	0	14	22	0	38	0	8	34	17	25	0	29	0	0	0	0	6	k__Bacteria; p__Proteobacteria; c__Alphaproteobacteria; o__Rhodospirillales; f__uncultured_bacterium_o_Rhodospirillales; g__uncultured_bacterium_o_Rhodospirillales; s__uncultured_bacterium_o_Rhodospirillales
ASV602	41	0	0	0	21	0	0	0	0	0	0	101	0	36	22	0	0	22	0	0	k__Bacteria; p__Firmicutes; c__uncultured_bacterium_p_Firmicutes; o__uncultured_bacterium_p_Firmicutes; f__uncultured_bacterium_p_Firmicutes; g__uncultured_bacterium_p_Firmicutes; s__uncultured_bacterium_p_Firmicutes
ASV603	16	7	48	0	9	0	0	8	0	0	0	0	27	45	22	0	9	30	0	22	k__Bacteria; p__uncultured_bacterium_k_Bacteria; c__uncultured_bacterium_k_Bacteria; o__uncultured_bacterium_k_Bacteria; f__uncultured_bacterium_k_Bacteria; g__uncultured_bacterium_k_Bacteria; s__uncultured_bacterium_k_Bacteria
ASV604	14	14	9	4	0	5	8	0	5	0	6	34	28	31	18	0	8	45	9	4	k__Bacteria; p__Spirochaetes; c__Spirochaetia; o__Spirochaetales; f__Spirochaetaceae; g__uncultured_bacterium_f_Spirochaetaceae; s__uncultured_bacterium_f_Spirochaetaceae
ASV605	0	0	21	0	15	0	11	0	9	9	19	0	23	28	28	15	17	27	10	10	k__Bacteria; p__Acidobacteria; c__Vicinamibacteria; o__uncultured_bacterium_c_Vicinamibacteria; f__uncultured_bacterium_c_Vicinamibacteria; g__uncultured_bacterium_c_Vicinamibacteria; s__uncultured_bacterium_c_Vicinamibacteria
ASV606	0	42	0	0	0	62	0	138	0	0	0	0	0	0	0	0	0	0	0	0	k__Bacteria; p__Verrucomicrobia; c__Verrucomicrobiae; o__Verrucomicrobiales; f__Verrucomicrobia_subdivision_3; g__Limisphaera; s__Limisphaera_ngatamarikiensis
ASV607	31	0	0	0	0	0	0	0	0	0	0	105	21	37	21	0	0	26	0	0	k__Bacteria; p__Firmicutes; c__Clostridia; o__Clostridiales; f__Lachnospiraceae; g__Dorea; s__Dorea_longicatena
ASV608	0	0	59	0	0	0	0	0	0	0	0	0	0	86	0	42	0	0	20	34	k__Bacteria; p__Actinobacteria; c__Rubrobacteria; o__Gaiellales; f__Gaiellaceae; g__Gaiella; s__Gaiella_occulta
ASV609	0	21	29	30	0	0	7	30	0	19	28	0	6	14	14	19	13	0	11	0	k__Bacteria; p__Proteobacteria; c__Betaproteobacteria; o__Burkholderiales; f__uncultured_bacterium_o_Burkholderiales; g__uncultured_bacterium_o_Burkholderiales; s__uncultured_bacterium_o_Burkholderiales
ASV610	0	30	19	0	0	32	0	27	28	0	0	39	0	0	34	19	0	0	0	12	k__Bacteria; p__Firmicutes; c__Clostridia; o__uncultured_bacterium_c_Clostridia; f__uncultured_bacterium_c_Clostridia; g__uncultured_bacterium_c_Clostridia; s__uncultured_bacterium_c_Clostridia
ASV611	0	0	18	21	0	0	0	12	13	20	12	37	23	22	26	10	0	0	11	15	k__Bacteria; p__Acidobacteria; c__Acidobacteriia; o__Acidobacteriales; f__Acidobacteriaceae; g__Acidobacterium; s__Acidobacterium_ailaaui
ASV612	0	0	0	0	0	0	0	87	0	41	14	59	39	0	0	0	0	0	0	0	k__Bacteria; p__Acidobacteria; c__Acidobacteriia; o__Bryobacterales; f__Bryobacteraceae; g__Paludibaculum; s__Paludibaculum_fermentans
ASV613	55	24	1	13	39	1	0	16	0	0	4	17	0	5	0	6	1	57	0	0	k__Bacteria; p__Proteobacteria; c__Alphaproteobacteria; o__Micropepsales; f__Micropepsaceae; g__Rhizomicrobium; s__uncultured_bacterium_g_Rhizomicrobium
ASV614	25	0	43	0	0	7	15	21	0	0	0	18	0	46	44	0	0	0	20	0	k__Bacteria; p__uncultured_bacterium_k_Bacteria; c__uncultured_bacterium_k_Bacteria; o__uncultured_bacterium_k_Bacteria; f__uncultured_bacterium_k_Bacteria; g__uncultured_bacterium_k_Bacteria; s__uncultured_bacterium_k_Bacteria
ASV615	19	17	25	0	0	8	11	0	0	7	17	35	0	34	19	7	0	13	15	11	k__Bacteria; p__Actinobacteria; c__Actinobacteria; o__uncultured_bacterium_c_Actinobacteria; f__uncultured_bacterium_c_Actinobacteria; g__uncultured_bacterium_c_Actinobacteria; s__uncultured_bacterium_c_Actinobacteria
ASV616	0	5	0	0	0	0	9	0	0	0	17	86	0	11	5	13	25	42	0	25	k__Bacteria; p__Actinobacteria; c__Acidimicrobiia; o__Acidimicrobiales; f__Ilumatobacteraceae; g__Ilumatobacter; s__Ilumatobacter_fluminis
ASV617	0	19	0	0	116	18	46	0	27	0	0	0	0	0	0	9	0	0	0	0	k__Bacteria; p__Proteobacteria; c__Alphaproteobacteria; o__Rhizobiales; f__uncultured_bacterium_o_Rhizobiales; g__uncultured_bacterium_o_Rhizobiales; s__uncultured_bacterium_o_Rhizobiales
ASV618	38	11	29	0	0	0	0	0	0	0	30	58	0	22	46	0	0	0	0	0	k__Bacteria; p__Gemmatimonadetes; c__Gemmatimonadetes; o__Gemmatimonadales; f__Gemmatimonadaceae; g__Roseisolibacter; s__Roseisolibacter_agri
ASV619	33	0	0	0	18	0	0	0	0	0	0	105	17	32	29	0	0	0	0	0	k__Bacteria; p__Firmicutes; c__Clostridia; o__Clostridiales; f__Eubacteriaceae; g__Eubacterium; s__Eubacterium_coprostanoligenes
ASV620	0	27	18	0	0	0	0	0	0	8	0	0	0	58	43	14	18	0	19	29	k__Bacteria; p__Acidobacteria; c__Acidobacteriia; o__Bryobacterales; f__Bryobacteraceae; g__Paludibaculum; s__Paludibaculum_fermentans
ASV621	19	0	24	0	0	33	11	0	0	17	13	20	12	23	20	5	21	15	0	0	k__Bacteria; p__Proteobacteria; c__Alphaproteobacteria; o__Sphingomonadales; f__Erythrobacteraceae; g__Altererythrobacter; s__uncultured_bacterium_g_Altererythrobacter
ASV622	0	0	68	0	0	0	0	0	0	0	44	0	82	0	0	0	0	0	0	39	k__Bacteria; p__Acidobacteria; c__Acidobacteriia; o__Acidobacteriales; f__Acidobacteriaceae; g__uncultured_bacterium_f_Acidobacteriaceae; s__uncultured_bacterium_f_Acidobacteriaceae
ASV623	0	0	31	0	0	20	0	20	0	12	0	32	0	55	47	0	6	0	0	10	k__Bacteria; p__Proteobacteria; c__Deltaproteobacteria; o__Myxococcales; f__Kofleriaceae; g__uncultured_bacterium_f_Kofleriaceae; s__uncultured_bacterium_f_Kofleriaceae
ASV624	0	0	8	13	0	19	22	47	0	20	0	0	0	28	29	14	0	0	16	17	k__Bacteria; p__Proteobacteria; c__Alphaproteobacteria; o__Caulobacterales; f__Caulobacteraceae; g__uncultured_bacterium_f_Caulobacteraceae; s__uncultured_bacterium_f_Caulobacteraceae
ASV625	50	33	0	0	0	0	0	0	15	0	0	70	0	47	0	0	0	0	0	17	k__Bacteria; p__Proteobacteria; c__Betaproteobacteria; o__uncultured_bacterium_c_Betaproteobacteria; f__uncultured_bacterium_c_Betaproteobacteria; g__uncultured_bacterium_c_Betaproteobacteria; s__uncultured_bacterium_c_Betaproteobacteria
ASV626	22	35	10	0	0	10	7	0	8	9	9	40	17	29	0	0	12	16	0	8	k__Bacteria; p__Proteobacteria; c__Betaproteobacteria; o__uncultured_bacterium_c_Betaproteobacteria; f__uncultured_bacterium_c_Betaproteobacteria; g__uncultured_bacterium_c_Betaproteobacteria; s__uncultured_bacterium_c_Betaproteobacteria
ASV627	25	19	10	30	0	11	37	0	21	3	10	2	13	5	3	19	15	2	5	0	k__Bacteria; p__Verrucomicrobia; c__Verrucomicrobiae; o__Verrucomicrobiales; f__Verrucomicrobia_subdivision_3; g__Limisphaera; s__Limisphaera_ngatamarikiensis
ASV628	19	0	12	18	0	17	13	54	21	13	0	0	0	25	29	9	0	0	0	0	k__Bacteria; p__Verrucomicrobia; c__Verrucomicrobiae; o__Verrucomicrobiales; f__Verrucomicrobia_subdivision_3; g__Limisphaera; s__Limisphaera_ngatamarikiensis
ASV629	0	0	14	14	0	37	0	0	17	12	43	0	0	40	0	29	0	0	24	0	k__Bacteria; p__Acidobacteria; c__Acidobacteriia; o__Bryobacterales; f__Bryobacteraceae; g__uncultured_bacterium_f_Bryobacteraceae; s__uncultured_bacterium_f_Bryobacteraceae
ASV630	16	19	15	0	0	0	0	0	0	0	12	28	25	25	15	10	13	39	12	0	k__Bacteria; p__Proteobacteria; c__uncultured_bacterium_p_Proteobacteria; o__uncultured_bacterium_p_Proteobacteria; f__uncultured_bacterium_p_Proteobacteria; g__uncultured_bacterium_p_Proteobacteria; s__uncultured_bacterium_p_Proteobacteria
ASV631	0	0	28	0	0	23	0	0	0	0	0	33	43	37	63	0	0	0	0	0	k__Bacteria; p__Acidobacteria; c__Acidobacteriia; o__Bryobacterales; f__Bryobacteraceae; g__uncultured_bacterium_f_Bryobacteraceae; s__uncultured_bacterium_f_Bryobacteraceae
ASV632	17	14	0	11	0	12	11	8	7	9	0	24	19	23	25	11	10	0	9	16	k__Bacteria; p__Actinobacteria; c__Rubrobacteria; o__Gaiellales; f__Gaiellaceae; g__Gaiella; s__Gaiella_occulta
ASV633	14	0	0	0	0	0	0	5	20	8	11	58	34	29	20	0	0	27	0	0	k__Bacteria; p__Bacteroidetes; c__Chitinophagia; o__Chitinophagales; f__Chitinophagaceae; g__Parafilimonas; s__Parafilimonas_terrae
ASV634	0	29	18	0	0	23	22	0	15	17	20	0	22	46	0	14	0	0	0	0	k__Bacteria; p__Actinobacteria; c__uncultured_bacterium_p_Actinobacteria; o__uncultured_bacterium_p_Actinobacteria; f__uncultured_bacterium_p_Actinobacteria; g__uncultured_bacterium_p_Actinobacteria; s__uncultured_bacterium_p_Actinobacteria
ASV635	0	22	0	0	0	31	0	10	0	0	0	0	0	42	56	0	20	30	15	0	k__Bacteria; p__Actinobacteria; c__Actinobacteria; o__uncultured_bacterium_c_Actinobacteria; f__uncultured_bacterium_c_Actinobacteria; g__uncultured_bacterium_c_Actinobacteria; s__uncultured_bacterium_c_Actinobacteria
ASV636	25	37	11	14	0	0	0	6	0	0	10	8	15	14	35	0	10	26	0	14	k__Bacteria; p__Proteobacteria; c__Gammaproteobacteria; o__Legionellales; f__Coxiellaceae; g__Aquicella; s__Aquicella_siphonis
ASV637	4	21	0	0	0	7	13	6	13	4	15	32	0	30	28	19	9	17	7	0	k__Bacteria; p__Proteobacteria; c__Alphaproteobacteria; o__Rhizobiales; f__uncultured_bacterium_o_Rhizobiales; g__uncultured_bacterium_o_Rhizobiales; s__uncultured_bacterium_o_Rhizobiales
ASV638	0	0	1	18	0	5	0	37	9	22	8	0	0	19	67	24	15	0	0	0	k__Bacteria; p__Actinobacteria; c__Thermoleophilia; o__Solirubrobacterales; f__Solirubrobacteraceae; g__Solirubrobacter; s__uncultured_bacterium_g_Solirubrobacter
ASV639	32	20	7	0	0	0	0	0	0	0	19	40	42	50	0	5	0	0	9	0	k__Bacteria; p__uncultured_bacterium_k_Bacteria; c__uncultured_bacterium_k_Bacteria; o__uncultured_bacterium_k_Bacteria; f__uncultured_bacterium_k_Bacteria; g__uncultured_bacterium_k_Bacteria; s__uncultured_bacterium_k_Bacteria
ASV640	0	49	0	0	0	0	40	0	0	0	51	0	0	35	0	0	49	0	0	0	k__Bacteria; p__Proteobacteria; c__Betaproteobacteria; o__uncultured_bacterium_c_Betaproteobacteria; f__uncultured_bacterium_c_Betaproteobacteria; g__uncultured_bacterium_c_Betaproteobacteria; s__uncultured_bacterium_c_Betaproteobacteria
ASV641	24	18	0	0	0	24	53	0	0	0	55	0	0	49	0	0	0	0	0	0	k__Bacteria; p__Acidobacteria; c__Acidobacteriia; o__Acidobacteriales; f__Acidobacteriaceae; g__Terracidiphilus; s__Terracidiphilus_gabretensis
ASV642	10	10	8	3	0	3	12	5	6	13	11	16	14	22	49	8	6	20	0	7	k__Bacteria; p__Proteobacteria; c__Gammaproteobacteria; o__uncultured_bacterium_c_Gammaproteobacteria; f__uncultured_bacterium_c_Gammaproteobacteria; g__uncultured_bacterium_c_Gammaproteobacteria; s__uncultured_bacterium_c_Gammaproteobacteria
ASV643	0	0	24	0	28	32	0	0	0	28	0	0	0	0	47	30	0	0	0	34	k__Bacteria; p__Actinobacteria; c__Actinobacteria; o__Streptosporangiales; f__Thermomonosporaceae; g__Actinocorallia; s__uncultured_bacterium_g_Actinocorallia
ASV644	0	9	14	0	0	0	8	0	4	0	27	51	19	15	0	15	24	22	7	8	k__Bacteria; p__Gemmatimonadetes; c__Gemmatimonadetes; o__Gemmatimonadales; f__Gemmatimonadaceae; g__uncultured_bacterium_f_Gemmatimonadaceae; s__uncultured_bacterium_f_Gemmatimonadaceae
ASV645	0	0	38	20	31	56	34	0	0	0	0	0	0	0	0	0	11	0	32	0	k__Bacteria; p__Bacteroidetes; c__Chitinophagia; o__Chitinophagales; f__Chitinophagaceae; g__Parafilimonas; s__Parafilimonas_terrae
ASV646	0	0	16	0	0	23	6	13	12	0	22	0	40	0	26	16	17	10	16	5	k__Bacteria; p__Acidobacteria; c__Vicinamibacteria; o__uncultured_bacterium_c_Vicinamibacteria; f__uncultured_bacterium_c_Vicinamibacteria; g__uncultured_bacterium_c_Vicinamibacteria; s__uncultured_bacterium_c_Vicinamibacteria
ASV647	0	33	0	48	0	25	24	48	0	29	0	0	0	0	0	15	0	0	0	0	k__Bacteria; p__Proteobacteria; c__Gammaproteobacteria; o__uncultured_bacterium_c_Gammaproteobacteria; f__uncultured_bacterium_c_Gammaproteobacteria; g__uncultured_bacterium_c_Gammaproteobacteria; s__uncultured_bacterium_c_Gammaproteobacteria
ASV648	0	0	35	0	0	59	0	0	0	0	0	0	0	0	75	17	23	0	0	12	k__Bacteria; p__uncultured_bacterium_k_Bacteria; c__uncultured_bacterium_k_Bacteria; o__uncultured_bacterium_k_Bacteria; f__uncultured_bacterium_k_Bacteria; g__uncultured_bacterium_k_Bacteria; s__uncultured_bacterium_k_Bacteria
ASV649	0	0	26	0	0	64	0	0	0	30	26	0	0	0	54	0	21	0	0	0	k__Bacteria; p__Proteobacteria; c__Alphaproteobacteria; o__Rhodospirillales; f__Acetobacteraceae; g__uncultured_bacterium_f_Acetobacteraceae; s__uncultured_bacterium_f_Acetobacteraceae
ASV650	0	0	46	0	0	33	58	0	0	24	0	0	0	0	0	0	0	59	0	0	k__Bacteria; p__Proteobacteria; c__Betaproteobacteria; o__Burkholderiales; f__Alcaligenaceae; g__Azohydromonas; s__Azohydromonas_lata
ASV651	0	0	0	11	0	17	0	0	0	0	0	0	21	0	23	22	7	0	58	61	k__Bacteria; p__Proteobacteria; c__Betaproteobacteria; o__Burkholderiales; f__Burkholderiaceae; g__Paraburkholderia; s__Paraburkholderia_phenazinium
ASV652	23	10	0	0	0	0	0	0	31	0	9	44	34	0	50	0	18	0	0	0	k__Bacteria; p__Bacteroidetes; c__Chitinophagia; o__Chitinophagales; f__Chitinophagaceae; g__Puia; s__Puia_dinghuensis
ASV653	0	0	28	0	0	34	0	36	0	26	0	0	0	0	43	11	17	0	0	24	k__Bacteria; p__Proteobacteria; c__Alphaproteobacteria; o__Rhodospirillales; f__Acetobacteraceae; g__uncultured_bacterium_f_Acetobacteraceae; s__uncultured_bacterium_f_Acetobacteraceae
ASV654	0	0	36	0	0	31	0	0	0	0	57	0	0	0	0	34	0	0	59	0	k__Bacteria; p__Proteobacteria; c__Alphaproteobacteria; o__Rhizobiales; f__Hyphomicrobiaceae; g__Rhodoplanes; s__uncultured_bacterium_g_Rhodoplanes
ASV655	0	50	0	0	0	0	27	0	0	0	58	30	52	0	0	0	0	0	0	0	k__Bacteria; p__uncultured_bacterium_k_Bacteria; c__uncultured_bacterium_k_Bacteria; o__uncultured_bacterium_k_Bacteria; f__uncultured_bacterium_k_Bacteria; g__uncultured_bacterium_k_Bacteria; s__uncultured_bacterium_k_Bacteria
ASV656	0	0	17	0	0	20	0	17	0	23	0	17	0	50	72	0	0	0	0	0	k__Bacteria; p__Acidobacteria; c__Acidobacteriia; o__Acidobacteriales; f__Acidobacteriaceae; g__Terracidiphilus; s__Terracidiphilus_gabretensis
ASV657	0	0	92	0	0	39	0	0	0	52	0	0	0	0	0	0	0	0	0	32	k__Bacteria; p__Proteobacteria; c__Alphaproteobacteria; o__Rhizobiales; f__uncultured_bacterium_o_Rhizobiales; g__uncultured_bacterium_o_Rhizobiales; s__uncultured_bacterium_o_Rhizobiales
ASV658	0	0	0	0	0	0	0	0	0	0	0	146	0	0	69	0	0	0	0	0	k__Bacteria; p__uncultured_bacterium_k_Bacteria; c__uncultured_bacterium_k_Bacteria; o__uncultured_bacterium_k_Bacteria; f__uncultured_bacterium_k_Bacteria; g__uncultured_bacterium_k_Bacteria; s__uncultured_bacterium_k_Bacteria
ASV659	0	0	45	13	17	3	13	13	15	10	8	0	0	0	8	10	10	49	0	0	k__Bacteria; p__Proteobacteria; c__Gammaproteobacteria; o__Legionellales; f__Coxiellaceae; g__Aquicella; s__uncultured_bacterium_g_Aquicella
ASV660	0	0	4	48	0	19	0	0	31	19	0	0	0	0	67	0	0	0	0	26	k__Bacteria; p__uncultured_bacterium_k_Bacteria; c__uncultured_bacterium_k_Bacteria; o__uncultured_bacterium_k_Bacteria; f__uncultured_bacterium_k_Bacteria; g__uncultured_bacterium_k_Bacteria; s__uncultured_bacterium_k_Bacteria
ASV661	25	19	0	0	0	32	0	0	20	22	28	37	0	0	0	0	29	0	0	0	k__Bacteria; p__Actinobacteria; c__Rubrobacteria; o__Gaiellales; f__Gaiellaceae; g__Gaiella; s__Gaiella_occulta
ASV662	25	0	0	0	42	0	0	0	0	0	0	58	0	0	56	0	0	30	0	0	k__Bacteria; p__uncultured_bacterium_k_Bacteria; c__uncultured_bacterium_k_Bacteria; o__uncultured_bacterium_k_Bacteria; f__uncultured_bacterium_k_Bacteria; g__uncultured_bacterium_k_Bacteria; s__uncultured_bacterium_k_Bacteria
ASV663	0	15	0	0	0	0	0	0	0	0	0	23	44	39	42	0	13	0	19	16	k__Bacteria; p__uncultured_bacterium_k_Bacteria; c__uncultured_bacterium_k_Bacteria; o__uncultured_bacterium_k_Bacteria; f__uncultured_bacterium_k_Bacteria; g__uncultured_bacterium_k_Bacteria; s__uncultured_bacterium_k_Bacteria
ASV664	0	0	0	0	0	30	0	0	0	34	20	49	0	0	0	32	0	0	0	46	k__Bacteria; p__Acidobacteria; c__Acidobacteriia; o__Bryobacterales; f__Bryobacteraceae; g__Paludibaculum; s__Paludibaculum_fermentans
ASV665	32	2	3	14	0	3	17	8	1	0	3	60	39	25	0	0	2	0	0	1	k__Bacteria; p__Proteobacteria; c__Betaproteobacteria; o__Burkholderiales; f__uncultured_bacterium_o_Burkholderiales; g__uncultured_bacterium_o_Burkholderiales; s__uncultured_bacterium_o_Burkholderiales
ASV666	0	0	47	0	0	18	0	0	0	16	0	0	35	0	21	0	25	0	32	16	k__Bacteria; p__Proteobacteria; c__Alphaproteobacteria; o__uncultured_bacterium_c_Alphaproteobacteria; f__uncultured_bacterium_c_Alphaproteobacteria; g__uncultured_bacterium_c_Alphaproteobacteria; s__uncultured_bacterium_c_Alphaproteobacteria
ASV667	0	0	0	0	0	0	0	44	0	0	38	67	0	0	61	0	0	0	0	0	k__Bacteria; p__Acidobacteria; c__Acidobacteriia; o__Bryobacterales; f__Bryobacteraceae; g__Paludibaculum; s__Paludibaculum_fermentans
ASV668	0	0	0	0	0	0	0	0	0	0	13	0	0	41	0	42	63	32	0	19	k__Bacteria; p__Proteobacteria; c__Gammaproteobacteria; o__Xanthomonadales; f__Rhodanobacteraceae; g__Rhodanobacter; s__Rhodanobacter_fulvus
ASV669	0	15	15	0	0	0	0	0	0	12	13	30	27	35	36	0	8	0	0	18	k__Bacteria; p__Acidobacteria; c__Acidobacteriia; o__Acidobacteriales; f__Acidobacteriaceae; g__uncultured_bacterium_f_Acidobacteriaceae; s__uncultured_bacterium_f_Acidobacteriaceae
ASV670	0	60	0	0	0	0	0	0	41	0	0	0	0	0	0	32	35	0	0	40	k__Bacteria; p__Proteobacteria; c__Betaproteobacteria; o__Burkholderiales; f__Alcaligenaceae; g__Azohydromonas; s__Azohydromonas_lata
ASV671	0	0	48	0	0	31	0	29	25	20	54	0	0	0	0	0	0	0	0	0	k__Bacteria; p__Actinobacteria; c__Rubrobacteria; o__Gaiellales; f__Gaiellaceae; g__Gaiella; s__Gaiella_occulta
ASV672	0	17	23	0	0	0	0	0	0	0	22	88	36	0	0	0	21	0	0	0	k__Bacteria; p__Proteobacteria; c__Betaproteobacteria; o__Nitrosomonadales; f__Nitrosomonadaceae; g__Nitrosospira; s__Nitrosospira_multiformis
ASV673	0	0	21	0	0	0	0	14	0	0	29	52	0	0	27	14	0	50	0	0	k__Bacteria; p__Proteobacteria; c__Alphaproteobacteria; o__uncultured_bacterium_c_Alphaproteobacteria; f__uncultured_bacterium_c_Alphaproteobacteria; g__uncultured_bacterium_c_Alphaproteobacteria; s__uncultured_bacterium_c_Alphaproteobacteria
ASV674	0	0	11	0	0	30	0	0	0	8	16	35	0	27	79	0	0	0	0	0	k__Bacteria; p__uncultured_bacterium_k_Bacteria; c__uncultured_bacterium_k_Bacteria; o__uncultured_bacterium_k_Bacteria; f__uncultured_bacterium_k_Bacteria; g__uncultured_bacterium_k_Bacteria; s__uncultured_bacterium_k_Bacteria
ASV675	0	22	5	0	0	0	0	0	0	0	0	45	58	45	0	0	9	22	0	0	k__Bacteria; p__Firmicutes; c__uncultured_bacterium_p_Firmicutes; o__uncultured_bacterium_p_Firmicutes; f__uncultured_bacterium_p_Firmicutes; g__uncultured_bacterium_p_Firmicutes; s__uncultured_bacterium_p_Firmicutes
ASV676	0	0	0	0	206	0	0	0	0	0	0	0	0	0	0	0	0	0	0	0	k__Bacteria; p__Proteobacteria; c__Betaproteobacteria; o__Burkholderiales; f__Oxalobacteraceae; g__Duganella; s__uncultured_bacterium_g_Duganella
ASV677	0	0	25	28	0	0	0	51	19	23	0	0	0	0	59	0	0	0	0	0	k__Bacteria; p__Proteobacteria; c__Alphaproteobacteria; o__uncultured_bacterium_c_Alphaproteobacteria; f__uncultured_bacterium_c_Alphaproteobacteria; g__uncultured_bacterium_c_Alphaproteobacteria; s__uncultured_bacterium_c_Alphaproteobacteria
ASV678	0	14	32	0	0	14	12	0	0	0	18	0	50	0	0	10	27	0	18	9	k__Bacteria; p__Acidobacteria; c__Vicinamibacteria; o__uncultured_bacterium_c_Vicinamibacteria; f__uncultured_bacterium_c_Vicinamibacteria; g__uncultured_bacterium_c_Vicinamibacteria; s__uncultured_bacterium_c_Vicinamibacteria
ASV679	0	6	23	8	0	4	10	0	0	5	20	24	22	24	11	8	15	17	0	7	k__Bacteria; p__Proteobacteria; c__Deltaproteobacteria; o__Myxococcales; f__Phaselicystidaceae; g__Phaselicystis; s__Phaselicystis_flava
ASV680	0	0	13	0	0	11	0	11	0	0	14	35	0	40	54	0	0	26	0	0	k__Bacteria; p__Bacteroidetes; c__Sphingobacteriia; o__Sphingobacteriales; f__Sphingobacteriaceae; g__Mucilaginibacter; s__Mucilaginibacter_frigoritolerans
ASV681	0	0	0	0	42	63	0	0	0	0	43	0	0	0	56	0	0	0	0	0	k__Bacteria; p__Gemmatimonadetes; c__Gemmatimonadetes; o__Gemmatimonadales; f__Gemmatimonadaceae; g__Gemmatirosa; s__Gemmatirosa_kalamazoonesis
ASV682	28	13	9	11	0	19	0	24	0	0	0	0	21	51	15	12	0	0	0	0	k__Bacteria; p__Proteobacteria; c__Alphaproteobacteria; o__Rhizobiales; f__uncultured_bacterium_o_Rhizobiales; g__uncultured_bacterium_o_Rhizobiales; s__uncultured_bacterium_o_Rhizobiales
ASV683	15	8	12	0	0	14	0	0	0	0	10	22	29	43	23	0	6	0	0	20	k__Bacteria; p__Bacteroidetes; c__Cytophagia; o__Cytophagales; f__Fulvivirgaceae; g__Chryseolinea; s__uncultured_bacterium_g_Chryseolinea
ASV684	14	39	19	0	0	8	0	12	0	0	0	0	27	31	17	17	0	0	0	18	k__Bacteria; p__Proteobacteria; c__Alphaproteobacteria; o__Rhodospirillales; f__uncultured_bacterium_o_Rhodospirillales; g__uncultured_bacterium_o_Rhodospirillales; s__uncultured_bacterium_o_Rhodospirillales
ASV685	36	0	0	0	25	0	0	0	0	0	0	48	26	42	24	0	0	0	0	0	k__Bacteria; p__Firmicutes; c__Clostridia; o__Clostridiales; f__Clostridiaceae; g__Clostridium; s__uncultured_bacterium_g_Clostridium
ASV686	0	0	46	0	0	46	0	29	0	17	0	29	0	34	0	0	0	0	0	0	k__Bacteria; p__uncultured_bacterium_k_Bacteria; c__uncultured_bacterium_k_Bacteria; o__uncultured_bacterium_k_Bacteria; f__uncultured_bacterium_k_Bacteria; g__uncultured_bacterium_k_Bacteria; s__uncultured_bacterium_k_Bacteria
ASV687	0	0	29	0	0	21	0	0	11	16	16	23	0	19	23	23	14	0	0	6	k__Bacteria; p__Actinobacteria; c__Actinobacteria; o__uncultured_bacterium_c_Actinobacteria; f__uncultured_bacterium_c_Actinobacteria; g__uncultured_bacterium_c_Actinobacteria; s__uncultured_bacterium_c_Actinobacteria
ASV688	0	21	0	7	0	0	0	0	0	0	0	52	39	42	26	0	0	0	0	14	k__Bacteria; p__uncultured_bacterium_k_Bacteria; c__uncultured_bacterium_k_Bacteria; o__uncultured_bacterium_k_Bacteria; f__uncultured_bacterium_k_Bacteria; g__uncultured_bacterium_k_Bacteria; s__uncultured_bacterium_k_Bacteria
ASV689	39	0	3	9	0	2	18	0	0	0	0	28	29	40	0	0	4	27	0	0	k__Bacteria; p__Actinobacteria; c__Actinobacteria; o__uncultured_bacterium_c_Actinobacteria; f__uncultured_bacterium_c_Actinobacteria; g__uncultured_bacterium_c_Actinobacteria; s__uncultured_bacterium_c_Actinobacteria
ASV690	0	5	14	0	0	5	0	3	7	4	14	45	23	18	15	15	14	7	0	10	k__Bacteria; p__uncultured_bacterium_k_Bacteria; c__uncultured_bacterium_k_Bacteria; o__uncultured_bacterium_k_Bacteria; f__uncultured_bacterium_k_Bacteria; g__uncultured_bacterium_k_Bacteria; s__uncultured_bacterium_k_Bacteria
ASV691	0	0	12	0	0	7	0	19	0	0	12	23	29	44	38	0	0	0	15	0	k__Bacteria; p__uncultured_bacterium_k_Bacteria; c__uncultured_bacterium_k_Bacteria; o__uncultured_bacterium_k_Bacteria; f__uncultured_bacterium_k_Bacteria; g__uncultured_bacterium_k_Bacteria; s__uncultured_bacterium_k_Bacteria
ASV692	28	0	0	0	6	0	0	0	0	0	0	57	13	39	33	0	0	22	0	0	k__Bacteria; p__Bacteroidetes; c__Bacteroidia; o__Bacteroidales; f__Prevotellaceae; g__Prevotella; s__Prevotella_copri
ASV693	0	0	0	0	0	0	0	0	0	0	0	0	29	88	0	24	32	0	18	7	k__Bacteria; p__Proteobacteria; c__Deltaproteobacteria; o__Myxococcales; f__Polyangiaceae; g__uncultured_bacterium_f_Polyangiaceae; s__uncultured_bacterium_f_Polyangiaceae
ASV694	24	18	18	12	0	24	0	7	10	14	0	0	0	19	1	22	17	0	0	11	k__Bacteria; p__Proteobacteria; c__Gammaproteobacteria; o__uncultured_bacterium_c_Gammaproteobacteria; f__uncultured_bacterium_c_Gammaproteobacteria; g__uncultured_bacterium_c_Gammaproteobacteria; s__uncultured_bacterium_c_Gammaproteobacteria
ASV695	17	8	10	8	0	7	10	8	0	10	10	32	38	28	0	0	0	0	0	11	k__Bacteria; p__uncultured_bacterium_k_Bacteria; c__uncultured_bacterium_k_Bacteria; o__uncultured_bacterium_k_Bacteria; f__uncultured_bacterium_k_Bacteria; g__uncultured_bacterium_k_Bacteria; s__uncultured_bacterium_k_Bacteria
ASV696	0	42	15	0	0	21	23	0	0	0	44	0	40	0	0	0	12	0	0	0	k__Bacteria; p__uncultured_bacterium_k_Bacteria; c__uncultured_bacterium_k_Bacteria; o__uncultured_bacterium_k_Bacteria; f__uncultured_bacterium_k_Bacteria; g__uncultured_bacterium_k_Bacteria; s__uncultured_bacterium_k_Bacteria
ASV697	0	0	0	0	0	0	0	0	0	0	27	82	39	49	0	0	0	0	0	0	k__Bacteria; p__Acidobacteria; c__uncultured_bacterium_p_Acidobacteria; o__uncultured_bacterium_p_Acidobacteria; f__uncultured_bacterium_p_Acidobacteria; g__uncultured_bacterium_p_Acidobacteria; s__uncultured_bacterium_p_Acidobacteria
ASV698	25	0	0	0	0	0	0	0	0	0	0	33	0	51	0	17	35	35	0	0	k__Bacteria; p__Proteobacteria; c__Alphaproteobacteria; o__Caulobacterales; f__Caulobacteraceae; g__Phenylobacterium; s__Phenylobacterium_koreense
ASV699	8	2	5	7	0	6	24	4	5	4	6	2	1	0	43	1	0	66	11	1	k__Bacteria; p__Acidobacteria; c__Acidobacteriia; o__Bryobacterales; f__Bryobacteraceae; g__uncultured_bacterium_f_Bryobacteraceae; s__uncultured_bacterium_f_Bryobacteraceae
ASV700	30	3	9	0	0	0	0	0	0	8	0	0	0	34	32	11	0	41	19	8	k__Bacteria; p__Acidobacteria; c__Acidobacteriia; o__Bryobacterales; f__Bryobacteraceae; g__Bryobacter; s__Bryobacter_aggregatus
ASV701	15	0	10	7	0	16	0	0	0	6	23	12	31	24	14	0	9	17	11	0	k__Bacteria; p__Proteobacteria; c__Alphaproteobacteria; o__Rhizobiales; f__uncultured_bacterium_o_Rhizobiales; g__uncultured_bacterium_o_Rhizobiales; s__uncultured_bacterium_o_Rhizobiales
ASV702	0	16	51	0	0	0	0	7	6	7	10	27	13	24	0	8	6	0	0	20	k__Bacteria; p__Armatimonadetes; c__Fimbriimonadia; o__Fimbriimonadales; f__Fimbriimonadaceae; g__Fimbriimonas; s__Fimbriimonas_ginsengisoli
ASV703	0	25	24	0	0	0	0	0	0	0	12	22	0	25	55	0	0	0	32	0	k__Bacteria; p__uncultured_bacterium_k_Bacteria; c__uncultured_bacterium_k_Bacteria; o__uncultured_bacterium_k_Bacteria; f__uncultured_bacterium_k_Bacteria; g__uncultured_bacterium_k_Bacteria; s__uncultured_bacterium_k_Bacteria
ASV704	0	0	0	10	0	0	15	0	24	24	10	19	19	12	17	15	14	16	0	0	k__Bacteria; p__Verrucomicrobia; c__Verrucomicrobiae; o__Verrucomicrobiales; f__Verrucomicrobia_subdivision_3; g__Limisphaera; s__Limisphaera_ngatamarikiensis
ASV705	31	83	8	0	0	0	0	0	10	0	0	19	21	0	0	5	12	0	5	0	k__Bacteria; p__Proteobacteria; c__Betaproteobacteria; o__Nitrosomonadales; f__Sterolibacteriaceae; g__Methyloversatilis; s__uncultured_bacterium_g_Methyloversatilis
ASV706	0	0	69	0	0	0	0	0	0	0	0	0	0	0	21	0	0	0	59	44	k__Bacteria; p__Proteobacteria; c__Alphaproteobacteria; o__Rhodospirillales; f__Rhodospirillaceae; g__uncultured_bacterium_f_Rhodospirillaceae; s__uncultured_bacterium_f_Rhodospirillaceae
ASV707	0	31	32	0	0	0	0	0	0	0	0	43	0	0	38	0	0	0	28	21	k__Bacteria; p__Verrucomicrobia; c__Verrucomicrobiae; o__Verrucomicrobiales; f__Verrucomicrobia_subdivision_3; g__Limisphaera; s__Limisphaera_ngatamarikiensis
ASV708	0	19	19	13	0	18	11	17	0	10	24	0	17	0	0	8	0	26	0	10	k__Bacteria; p__uncultured_bacterium_k_Bacteria; c__uncultured_bacterium_k_Bacteria; o__uncultured_bacterium_k_Bacteria; f__uncultured_bacterium_k_Bacteria; g__uncultured_bacterium_k_Bacteria; s__uncultured_bacterium_k_Bacteria
ASV709	0	21	15	8	0	14	0	17	0	7	29	43	12	0	0	9	17	0	0	0	k__Bacteria; p__uncultured_bacterium_k_Bacteria; c__uncultured_bacterium_k_Bacteria; o__uncultured_bacterium_k_Bacteria; f__uncultured_bacterium_k_Bacteria; g__uncultured_bacterium_k_Bacteria; s__uncultured_bacterium_k_Bacteria
ASV710	0	0	0	0	0	0	0	0	0	0	27	39	33	93	0	0	0	0	0	0	k__Bacteria; p__Firmicutes; c__Bacilli; o__Bacillales; f__Paenibacillaceae; g__Paenibacillus; s__Paenibacillus_cathormii
ASV711	0	27	42	30	0	37	0	0	0	28	0	0	0	0	0	0	0	0	7	20	k__Bacteria; p__Proteobacteria; c__Deltaproteobacteria; o__Myxococcales; f__uncultured_bacterium_o_Myxococcales; g__uncultured_bacterium_o_Myxococcales; s__uncultured_bacterium_o_Myxococcales
ASV712	0	0	0	0	0	0	0	0	0	10	87	51	0	0	43	0	0	0	0	0	k__Bacteria; p__Actinobacteria; c__Rubrobacteria; o__Gaiellales; f__Gaiellaceae; g__Gaiella; s__Gaiella_occulta
ASV713	0	20	0	0	0	0	0	0	14	0	25	0	57	0	0	10	12	47	0	5	k__Bacteria; p__Proteobacteria; c__Alphaproteobacteria; o__Rhizobiales; f__uncultured_bacterium_o_Rhizobiales; g__uncultured_bacterium_o_Rhizobiales; s__uncultured_bacterium_o_Rhizobiales
ASV714	0	0	0	0	0	0	0	40	0	0	0	0	0	0	0	0	0	150	0	0	k__Bacteria; p__Proteobacteria; c__Betaproteobacteria; o__Burkholderiales; f__Burkholderiaceae; g__Trinickia; s__uncultured_bacterium_g_Trinickia
ASV715	41	0	0	20	0	0	0	12	21	28	26	0	0	0	0	0	0	0	41	0	k__Bacteria; p__Proteobacteria; c__Alphaproteobacteria; o__Rhizobiales; f__Phyllobacteriaceae; g__Mesorhizobium; s__Mesorhizobium_amorphae
ASV716	0	0	0	0	0	0	0	0	0	0	53	104	0	0	0	32	0	0	0	0	k__Bacteria; p__Acidobacteria; c__Acidobacteriia; o__Bryobacterales; f__Bryobacteraceae; g__uncultured_bacterium_f_Bryobacteraceae; s__uncultured_bacterium_f_Bryobacteraceae
ASV717	0	38	36	34	42	0	0	0	0	0	0	0	0	0	0	38	0	0	0	0	k__Bacteria; p__Acidobacteria; c__Acidobacteriia; o__Acidobacteriales; f__Acidobacteriaceae; g__uncultured_bacterium_f_Acidobacteriaceae; s__uncultured_bacterium_f_Acidobacteriaceae
ASV718	0	0	0	8	0	0	0	0	0	0	0	44	67	68	0	0	0	0	0	0	k__Bacteria; p__Cyanobacteria; c__uncultured_bacterium_p_Cyanobacteria; o__uncultured_bacterium_p_Cyanobacteria; f__uncultured_bacterium_p_Cyanobacteria; g__uncultured_bacterium_p_Cyanobacteria; s__uncultured_bacterium_p_Cyanobacteria
ASV719	23	20	10	0	0	0	0	0	0	7	14	37	0	30	32	0	4	0	0	9	k__Bacteria; p__Planctomycetes; c__Phycisphaerae; o__Tepidisphaerales; f__Tepidisphaeraceae; g__Tepidisphaera; s__Tepidisphaera_mucosa
ASV720	15	12	10	0	0	0	31	0	21	0	20	21	26	19	0	0	11	0	0	0	k__Bacteria; p__Verrucomicrobia; c__Verrucomicrobiae; o__Verrucomicrobiales; f__Verrucomicrobia_subdivision_3; g__Limisphaera; s__Limisphaera_ngatamarikiensis
ASV721	0	0	31	0	0	0	0	0	0	0	29	40	31	0	41	0	0	0	0	14	k__Bacteria; p__Actinobacteria; c__Actinobacteria; o__Propionibacteriales; f__Nocardioidaceae; g__uncultured_bacterium_f_Nocardioidaceae; s__uncultured_bacterium_f_Nocardioidaceae
ASV722	0	14	16	11	0	11	7	11	0	19	9	14	26	0	20	9	6	0	0	13	k__Bacteria; p__uncultured_bacterium_k_Bacteria; c__uncultured_bacterium_k_Bacteria; o__uncultured_bacterium_k_Bacteria; f__uncultured_bacterium_k_Bacteria; g__uncultured_bacterium_k_Bacteria; s__uncultured_bacterium_k_Bacteria
ASV723	0	36	37	0	0	0	0	27	15	0	0	25	0	0	0	17	9	0	0	19	k__Bacteria; p__Verrucomicrobia; c__Verrucomicrobiae; o__Verrucomicrobiales; f__Verrucomicrobia_subdivision_3; g__Limisphaera; s__Limisphaera_ngatamarikiensis
ASV724	0	0	35	0	0	0	0	0	0	12	0	0	0	0	41	16	28	0	19	34	k__Bacteria; p__Proteobacteria; c__Alphaproteobacteria; o__Rhodospirillales; f__uncultured_bacterium_o_Rhodospirillales; g__uncultured_bacterium_o_Rhodospirillales; s__uncultured_bacterium_o_Rhodospirillales
ASV725	0	27	26	0	0	28	0	0	0	13	0	0	0	0	36	0	0	55	0	0	k__Bacteria; p__Proteobacteria; c__Deltaproteobacteria; o__Myxococcales; f__Kofleriaceae; g__uncultured_bacterium_f_Kofleriaceae; s__uncultured_bacterium_f_Kofleriaceae
ASV726	0	0	8	0	0	27	0	0	0	0	29	27	0	38	29	16	0	0	11	0	k__Bacteria; p__Proteobacteria; c__Alphaproteobacteria; o__Micropepsales; f__Micropepsaceae; g__uncultured_bacterium_f_Micropepsaceae; s__uncultured_bacterium_f_Micropepsaceae
ASV727	0	0	0	0	0	14	33	31	0	25	0	35	0	0	0	23	0	0	0	24	k__Bacteria; p__Proteobacteria; c__Deltaproteobacteria; o__Myxococcales; f__uncultured_bacterium_o_Myxococcales; g__uncultured_bacterium_o_Myxococcales; s__uncultured_bacterium_o_Myxococcales
ASV728	16	8	23	0	0	14	0	0	0	0	27	37	21	0	0	12	6	0	20	0	k__Bacteria; p__Proteobacteria; c__Alphaproteobacteria; o__Micropepsales; f__Micropepsaceae; g__Rhizomicrobium; s__uncultured_bacterium_g_Rhizomicrobium
ASV729	0	0	23	0	0	24	0	0	0	36	0	0	0	0	0	20	26	0	32	23	k__Bacteria; p__Proteobacteria; c__Alphaproteobacteria; o__Rhizobiales; f__uncultured_bacterium_o_Rhizobiales; g__uncultured_bacterium_o_Rhizobiales; s__uncultured_bacterium_o_Rhizobiales
ASV730	0	7	11	0	0	8	0	27	0	10	0	16	0	0	24	0	9	0	0	72	k__Bacteria; p__Verrucomicrobia; c__Verrucomicrobiae; o__Verrucomicrobiales; f__Verrucomicrobia_subdivision_3; g__Limisphaera; s__Limisphaera_ngatamarikiensis
ASV731	0	40	41	0	0	19	0	40	0	0	0	0	0	0	0	26	0	0	0	17	k__Bacteria; p__Acidobacteria; c__Acidobacteriia; o__Acidobacteriales; f__Acidobacteriaceae; g__uncultured_bacterium_f_Acidobacteriaceae; s__uncultured_bacterium_f_Acidobacteriaceae
ASV732	0	0	11	0	0	28	0	20	0	12	0	41	0	0	46	9	16	0	0	0	k__Bacteria; p__Bacteroidetes; c__Chitinophagia; o__Chitinophagales; f__Chitinophagaceae; g__Puia; s__Puia_dinghuensis
ASV733	0	0	0	0	0	0	0	0	0	0	55	64	20	44	0	0	0	0	0	0	k__Bacteria; p__uncultured_bacterium_k_Bacteria; c__uncultured_bacterium_k_Bacteria; o__uncultured_bacterium_k_Bacteria; f__uncultured_bacterium_k_Bacteria; g__uncultured_bacterium_k_Bacteria; s__uncultured_bacterium_k_Bacteria
ASV734	0	17	27	12	0	0	0	0	20	0	25	0	0	0	20	19	11	0	11	19	k__Bacteria; p__uncultured_bacterium_k_Bacteria; c__uncultured_bacterium_k_Bacteria; o__uncultured_bacterium_k_Bacteria; f__uncultured_bacterium_k_Bacteria; g__uncultured_bacterium_k_Bacteria; s__uncultured_bacterium_k_Bacteria
ASV735	0	0	14	0	0	55	0	0	0	28	0	0	0	44	40	0	0	0	0	0	k__Bacteria; p__uncultured_bacterium_k_Bacteria; c__uncultured_bacterium_k_Bacteria; o__uncultured_bacterium_k_Bacteria; f__uncultured_bacterium_k_Bacteria; g__uncultured_bacterium_k_Bacteria; s__uncultured_bacterium_k_Bacteria
ASV736	43	18	19	19	0	0	0	0	0	0	0	0	39	0	0	17	0	0	25	0	k__Bacteria; p__Proteobacteria; c__Alphaproteobacteria; o__Rhodospirillales; f__Rhodospirillaceae; g__uncultured_bacterium_f_Rhodospirillaceae; s__uncultured_bacterium_f_Rhodospirillaceae
ASV737	31	0	0	0	13	0	0	0	0	0	0	76	13	20	15	0	0	12	0	0	k__Bacteria; p__Bacteroidetes; c__Bacteroidia; o__Bacteroidales; f__Tannerellaceae; g__Parabacteroides; s__Parabacteroides_merdae
ASV738	0	0	59	0	0	39	0	0	0	40	0	0	0	0	0	0	0	0	0	42	k__Bacteria; p__Proteobacteria; c__Alphaproteobacteria; o__Rhizobiales; f__uncultured_bacterium_o_Rhizobiales; g__uncultured_bacterium_o_Rhizobiales; s__uncultured_bacterium_o_Rhizobiales
ASV739	0	0	0	0	0	0	0	0	0	0	0	31	22	0	0	36	37	0	45	9	k__Bacteria; p__Verrucomicrobia; c__Opitutae; o__Opitutales; f__Opitutaceae; g__Lacunisphaera; s__Lacunisphaera_parvula
ASV740	21	13	6	0	0	3	0	0	6	7	0	0	12	41	52	0	0	18	0	0	k__Bacteria; p__Proteobacteria; c__Gammaproteobacteria; o__uncultured_bacterium_c_Gammaproteobacteria; f__uncultured_bacterium_c_Gammaproteobacteria; g__uncultured_bacterium_c_Gammaproteobacteria; s__uncultured_bacterium_c_Gammaproteobacteria
ASV741	0	0	36	0	0	0	13	12	0	0	0	22	27	22	10	0	0	0	24	13	k__Bacteria; p__Proteobacteria; c__Gammaproteobacteria; o__Legionellales; f__Coxiellaceae; g__Aquicella; s__Aquicella_siphonis
ASV742	0	19	18	0	0	7	0	7	8	0	24	0	0	0	46	0	23	0	13	14	k__Bacteria; p__Proteobacteria; c__Betaproteobacteria; o__Burkholderiales; f__uncultured_bacterium_o_Burkholderiales; g__uncultured_bacterium_o_Burkholderiales; s__uncultured_bacterium_o_Burkholderiales
ASV743	0	0	99	0	0	0	0	0	0	0	0	0	0	0	0	9	26	0	44	0	k__Bacteria; p__Proteobacteria; c__Alphaproteobacteria; o__uncultured_bacterium_c_Alphaproteobacteria; f__uncultured_bacterium_c_Alphaproteobacteria; g__uncultured_bacterium_c_Alphaproteobacteria; s__uncultured_bacterium_c_Alphaproteobacteria
ASV744	0	0	46	0	0	8	0	0	0	0	0	22	22	24	22	0	19	0	0	15	k__Bacteria; p__Proteobacteria; c__Deltaproteobacteria; o__Myxococcales; f__Kofleriaceae; g__uncultured_bacterium_f_Kofleriaceae; s__uncultured_bacterium_f_Kofleriaceae
ASV745	0	0	16	0	0	34	0	0	0	6	0	0	43	46	0	0	0	0	16	17	k__Bacteria; p__Verrucomicrobia; c__uncultured_bacterium_p_Verrucomicrobia; o__uncultured_bacterium_p_Verrucomicrobia; f__uncultured_bacterium_p_Verrucomicrobia; g__uncultured_bacterium_p_Verrucomicrobia; s__uncultured_bacterium_p_Verrucomicrobia
ASV746	19	15	3	7	26	0	8	1	3	3	4	18	26	11	7	5	5	0	1	15	k__Bacteria; p__Actinobacteria; c__Rubrobacteria; o__Gaiellales; f__Gaiellaceae; g__Gaiella; s__Gaiella_occulta
ASV747	0	16	26	0	0	0	25	0	0	0	16	37	0	0	18	13	0	0	26	0	k__Bacteria; p__Verrucomicrobia; c__Spartobacteria; o__Chthoniobacterales; f__Chthoniobacteraceae; g__Chthoniobacter; s__Chthoniobacter_flavus
ASV748	21	0	7	0	0	6	0	0	0	0	13	28	0	49	42	0	7	0	0	3	k__Bacteria; p__uncultured_bacterium_k_Bacteria; c__uncultured_bacterium_k_Bacteria; o__uncultured_bacterium_k_Bacteria; f__uncultured_bacterium_k_Bacteria; g__uncultured_bacterium_k_Bacteria; s__uncultured_bacterium_k_Bacteria
ASV749	17	11	59	7	0	0	0	0	0	0	0	0	0	0	0	0	0	73	9	0	k__Bacteria; p__Proteobacteria; c__Gammaproteobacteria; o__Legionellales; f__Coxiellaceae; g__Aquicella; s__uncultured_bacterium_g_Aquicella
ASV750	0	0	47	0	0	0	0	0	47	0	0	0	0	0	0	31	0	0	0	51	k__Bacteria; p__Acidobacteria; c__Acidobacteriia; o__Acidobacteriales; f__Acidobacteriaceae; g__Acidobacterium; s__Acidobacterium_ailaaui
ASV751	0	0	31	0	0	29	0	12	14	18	32	0	0	0	0	15	24	0	0	0	k__Bacteria; p__Proteobacteria; c__Alphaproteobacteria; o__Rhodospirillales; f__Rhodospirillaceae; g__uncultured_bacterium_f_Rhodospirillaceae; s__uncultured_bacterium_f_Rhodospirillaceae
ASV752	0	0	9	17	0	3	12	0	19	8	0	26	0	22	17	0	11	24	0	7	k__Bacteria; p__Proteobacteria; c__Alphaproteobacteria; o__Sphingomonadales; f__Sphingomonadaceae; g__Sphingomonas; s__Sphingomonas_jaspsi
ASV753	36	0	0	0	0	0	0	0	0	0	19	0	0	43	42	0	0	34	0	0	k__Bacteria; p__Proteobacteria; c__Deltaproteobacteria; o__uncultured_bacterium_c_Deltaproteobacteria; f__uncultured_bacterium_c_Deltaproteobacteria; g__uncultured_bacterium_c_Deltaproteobacteria; s__uncultured_bacterium_c_Deltaproteobacteria
ASV754	27	0	22	0	0	0	0	0	0	0	0	37	0	0	58	30	0	0	0	0	k__Bacteria; p__Actinobacteria; c__Thermoleophilia; o__Solirubrobacterales; f__Solirubrobacteraceae; g__Solirubrobacter; s__uncultured_bacterium_g_Solirubrobacter
ASV755	0	13	16	0	0	10	0	0	0	0	0	28	0	55	19	12	13	0	8	0	k__Bacteria; p__Proteobacteria; c__Betaproteobacteria; o__Burkholderiales; f__Burkholderiaceae; g__uncultured_bacterium_f_Burkholderiaceae; s__uncultured_bacterium_f_Burkholderiaceae
ASV756	0	0	16	0	0	20	0	21	15	0	13	0	0	17	41	15	0	0	16	0	k__Bacteria; p__Proteobacteria; c__Alphaproteobacteria; o__uncultured_bacterium_c_Alphaproteobacteria; f__uncultured_bacterium_c_Alphaproteobacteria; g__uncultured_bacterium_c_Alphaproteobacteria; s__uncultured_bacterium_c_Alphaproteobacteria
ASV757	0	0	0	16	0	27	0	0	18	0	0	0	0	0	61	20	0	0	0	32	k__Bacteria; p__Proteobacteria; c__Alphaproteobacteria; o__Caulobacterales; f__Caulobacteraceae; g__Caulobacter; s__Caulobacter_daechungensis
ASV758	0	0	0	0	0	21	23	29	0	0	0	0	0	0	32	17	0	0	36	16	k__Bacteria; p__Acidobacteria; c__Acidobacteriia; o__Acidobacteriales; f__Acidobacteriaceae; g__Acidobacterium; s__Acidobacterium_ailaaui
ASV759	34	0	0	0	0	0	0	0	0	0	0	70	0	35	19	0	0	15	0	0	k__Bacteria; p__Firmicutes; c__Clostridia; o__Clostridiales; f__Lachnospiraceae; g__Mediterraneibacter; s__[Ruminococcus]_gnavus
ASV760	20	0	0	10	0	11	0	0	0	0	6	26	24	24	0	0	8	35	0	9	k__Bacteria; p__Firmicutes; c__uncultured_bacterium_p_Firmicutes; o__uncultured_bacterium_p_Firmicutes; f__uncultured_bacterium_p_Firmicutes; g__uncultured_bacterium_p_Firmicutes; s__uncultured_bacterium_p_Firmicutes
ASV761	0	0	22	0	0	15	0	15	0	20	0	37	0	0	27	16	21	0	0	0	k__Bacteria; p__Acidobacteria; c__Acidobacteriia; o__Acidobacteriales; f__Acidobacteriaceae; g__uncultured_bacterium_f_Acidobacteriaceae; s__uncultured_bacterium_f_Acidobacteriaceae
ASV762	0	12	0	13	0	0	0	0	0	0	0	0	0	58	0	37	30	0	0	23	k__Bacteria; p__Actinobacteria; c__Actinobacteria; o__Streptomycetales; f__Streptomycetaceae; g__Streptomyces; s__uncultured_bacterium_g_Streptomyces
ASV763	0	5	0	0	0	0	0	0	0	0	0	104	0	0	38	12	14	0	0	0	k__Bacteria; p__Bacteroidetes; c__Chitinophagia; o__Chitinophagales; f__Chitinophagaceae; g__uncultured_bacterium_f_Chitinophagaceae; s__uncultured_bacterium_f_Chitinophagaceae
ASV764	0	0	0	0	0	0	0	0	0	0	17	36	51	40	0	0	0	0	0	29	k__Bacteria; p__uncultured_bacterium_k_Bacteria; c__uncultured_bacterium_k_Bacteria; o__uncultured_bacterium_k_Bacteria; f__uncultured_bacterium_k_Bacteria; g__uncultured_bacterium_k_Bacteria; s__uncultured_bacterium_k_Bacteria
ASV765	0	29	16	0	0	13	0	0	0	22	16	0	33	0	0	9	17	0	9	8	k__Bacteria; p__Gemmatimonadetes; c__Gemmatimonadetes; o__Gemmatimonadales; f__Gemmatimonadaceae; g__Roseisolibacter; s__Roseisolibacter_agri
ASV766	0	0	15	20	0	0	0	15	12	7	3	0	45	0	29	26	0	0	0	0	k__Bacteria; p__Actinobacteria; c__Rubrobacteria; o__Gaiellales; f__Gaiellaceae; g__Gaiella; s__Gaiella_occulta
ASV767	0	0	0	0	0	0	0	0	0	0	0	171	0	0	0	0	0	0	0	0	k__Bacteria; p__Actinobacteria; c__Actinobacteria; o__Bifidobacteriales; f__Bifidobacteriaceae; g__Bifidobacterium; s__Bifidobacterium_longum
ASV768	18	14	52	8	0	13	0	0	0	5	0	0	0	19	0	11	0	0	14	16	k__Bacteria; p__Acidobacteria; c__Vicinamibacteria; o__uncultured_bacterium_c_Vicinamibacteria; f__uncultured_bacterium_c_Vicinamibacteria; g__uncultured_bacterium_c_Vicinamibacteria; s__uncultured_bacterium_c_Vicinamibacteria
ASV769	0	0	0	0	0	40	37	0	0	0	20	0	0	0	73	0	0	0	0	0	k__Bacteria; p__Proteobacteria; c__Gammaproteobacteria; o__Xanthomonadales; f__Rhodanobacteraceae; g__Dokdonella; s__Dokdonella_fugitiva
ASV770	31	19	0	15	0	0	15	0	0	0	34	24	0	0	0	17	14	0	0	0	k__Bacteria; p__Proteobacteria; c__Gammaproteobacteria; o__Xanthomonadales; f__uncultured_bacterium_o_Xanthomonadales; g__uncultured_bacterium_o_Xanthomonadales; s__uncultured_bacterium_o_Xanthomonadales
ASV771	21	0	12	3	0	9	0	9	0	14	0	27	0	27	34	0	0	0	0	13	k__Bacteria; p__uncultured_bacterium_k_Bacteria; c__uncultured_bacterium_k_Bacteria; o__uncultured_bacterium_k_Bacteria; f__uncultured_bacterium_k_Bacteria; g__uncultured_bacterium_k_Bacteria; s__uncultured_bacterium_k_Bacteria
ASV772	0	0	14	22	0	9	0	0	44	26	0	0	0	0	0	0	0	0	54	0	k__Bacteria; p__Proteobacteria; c__Betaproteobacteria; o__Burkholderiales; f__Burkholderiaceae; g__Burkholderia; s__Burkholderia_humptydooensis
ASV773	37	10	0	0	0	0	0	0	0	0	21	41	31	28	0	0	0	0	0	0	k__Bacteria; p__Bacteroidetes; c__Cytophagia; o__Cytophagales; f__Fulvivirgaceae; g__Chryseolinea; s__uncultured_bacterium_g_Chryseolinea
ASV774	0	0	0	0	6	18	0	24	14	14	6	21	0	0	38	11	7	9	0	0	k__Bacteria; p__Gemmatimonadetes; c__Gemmatimonadetes; o__Gemmatimonadales; f__Gemmatimonadaceae; g__Gemmatirosa; s__Gemmatirosa_kalamazoonesis
ASV775	123	0	0	0	0	0	0	0	0	0	0	0	0	0	0	0	0	0	44	0	k__Bacteria; p__uncultured_bacterium_k_Bacteria; c__uncultured_bacterium_k_Bacteria; o__uncultured_bacterium_k_Bacteria; f__uncultured_bacterium_k_Bacteria; g__uncultured_bacterium_k_Bacteria; s__uncultured_bacterium_k_Bacteria
ASV776	19	15	5	0	0	0	0	0	0	3	0	32	11	39	43	0	0	0	0	0	k__Bacteria; p__uncultured_bacterium_k_Bacteria; c__uncultured_bacterium_k_Bacteria; o__uncultured_bacterium_k_Bacteria; f__uncultured_bacterium_k_Bacteria; g__uncultured_bacterium_k_Bacteria; s__uncultured_bacterium_k_Bacteria
ASV777	0	0	0	0	0	0	0	0	0	0	0	0	0	55	57	12	21	0	22	0	k__Bacteria; p__Proteobacteria; c__Betaproteobacteria; o__Burkholderiales; f__Alcaligenaceae; g__Azohydromonas; s__Azohydromonas_lata
ASV778	36	0	0	0	0	0	14	0	9	0	8	25	0	18	32	0	18	0	0	6	k__Bacteria; p__Bacteroidetes; c__Chitinophagia; o__Chitinophagales; f__Chitinophagaceae; g__Compostibacter; s__Compostibacter_hankyongensis
ASV779	16	10	0	16	0	7	0	13	0	0	0	23	22	0	0	17	0	20	11	11	k__Bacteria; p__Firmicutes; c__Bacilli; o__Bacillales; f__uncultured_bacterium_o_Bacillales; g__uncultured_bacterium_o_Bacillales; s__uncultured_bacterium_o_Bacillales
ASV780	0	0	42	0	0	29	0	0	0	29	39	0	0	0	0	27	0	0	0	0	k__Bacteria; p__Proteobacteria; c__Alphaproteobacteria; o__Rhodospirillales; f__Rhodospirillaceae; g__uncultured_bacterium_f_Rhodospirillaceae; s__uncultured_bacterium_f_Rhodospirillaceae
ASV781	0	12	0	0	0	3	0	0	4	0	17	18	21	25	15	10	8	14	0	19	k__Bacteria; p__uncultured_bacterium_k_Bacteria; c__uncultured_bacterium_k_Bacteria; o__uncultured_bacterium_k_Bacteria; f__uncultured_bacterium_k_Bacteria; g__uncultured_bacterium_k_Bacteria; s__uncultured_bacterium_k_Bacteria
ASV782	10	0	0	28	0	8	20	33	0	4	0	19	0	0	43	0	0	0	0	0	k__Bacteria; p__uncultured_bacterium_k_Bacteria; c__uncultured_bacterium_k_Bacteria; o__uncultured_bacterium_k_Bacteria; f__uncultured_bacterium_k_Bacteria; g__uncultured_bacterium_k_Bacteria; s__uncultured_bacterium_k_Bacteria
ASV783	7	42	6	0	39	0	0	24	0	9	0	7	6	8	15	2	0	0	0	0	k__Bacteria; p__uncultured_bacterium_k_Bacteria; c__uncultured_bacterium_k_Bacteria; o__uncultured_bacterium_k_Bacteria; f__uncultured_bacterium_k_Bacteria; g__uncultured_bacterium_k_Bacteria; s__uncultured_bacterium_k_Bacteria
ASV784	0	0	57	33	0	20	0	11	13	0	0	0	0	30	0	0	0	0	0	0	k__Bacteria; p__Acidobacteria; c__Acidobacteriia; o__Bryobacterales; f__Bryobacteraceae; g__Paludibaculum; s__Paludibaculum_fermentans
ASV785	0	0	14	23	0	14	30	0	0	34	0	0	0	27	0	0	0	22	0	0	k__Bacteria; p__Acidobacteria; c__Acidobacteriia; o__Bryobacterales; f__Bryobacteraceae; g__Paludibaculum; s__Paludibaculum_fermentans
ASV786	0	20	6	0	0	0	0	10	0	10	12	0	0	23	42	8	0	33	0	0	k__Bacteria; p__Firmicutes; c__uncultured_bacterium_p_Firmicutes; o__uncultured_bacterium_p_Firmicutes; f__uncultured_bacterium_p_Firmicutes; g__uncultured_bacterium_p_Firmicutes; s__uncultured_bacterium_p_Firmicutes
ASV787	0	0	5	8	143	0	0	0	8	0	0	0	0	0	0	0	0	0	0	0	k__Bacteria; p__Proteobacteria; c__Alphaproteobacteria; o__Rhizobiales; f__uncultured_bacterium_o_Rhizobiales; g__uncultured_bacterium_o_Rhizobiales; s__uncultured_bacterium_o_Rhizobiales
ASV788	0	0	0	0	0	0	0	17	0	0	0	28	41	52	0	13	13	0	0	0	k__Bacteria; p__Verrucomicrobia; c__Opitutae; o__Opitutales; f__Opitutaceae; g__Opitutus; s__Opitutus_terrae
ASV789	31	0	14	0	0	0	0	0	0	9	28	21	44	0	3	0	13	0	0	0	k__Bacteria; p__Proteobacteria; c__Alphaproteobacteria; o__Rhizobiales; f__Hyphomicrobiaceae; g__Hyphomicrobium; s__Hyphomicrobium_facile
ASV790	14	17	0	0	0	0	0	6	0	0	16	43	16	23	10	13	0	0	0	5	k__Bacteria; p__Firmicutes; c__uncultured_bacterium_p_Firmicutes; o__uncultured_bacterium_p_Firmicutes; f__uncultured_bacterium_p_Firmicutes; g__uncultured_bacterium_p_Firmicutes; s__uncultured_bacterium_p_Firmicutes
ASV791	0	0	9	11	0	11	12	17	11	8	0	25	0	20	25	0	6	0	0	8	k__Bacteria; p__Firmicutes; c__uncultured_bacterium_p_Firmicutes; o__uncultured_bacterium_p_Firmicutes; f__uncultured_bacterium_p_Firmicutes; g__uncultured_bacterium_p_Firmicutes; s__uncultured_bacterium_p_Firmicutes
ASV792	0	0	25	0	0	0	0	0	0	0	0	0	34	31	49	0	23	0	0	0	k__Bacteria; p__Verrucomicrobia; c__Verrucomicrobiae; o__Verrucomicrobiales; f__Verrucomicrobia_subdivision_3; g__Limisphaera; s__Limisphaera_ngatamarikiensis
ASV793	0	0	0	7	0	0	14	0	0	0	0	32	0	43	46	0	0	20	0	0	k__Bacteria; p__Bacteroidetes; c__Chitinophagia; o__Chitinophagales; f__Chitinophagaceae; g__uncultured_bacterium_f_Chitinophagaceae; s__uncultured_bacterium_f_Chitinophagaceae
ASV794	21	0	22	0	0	10	17	0	7	0	0	0	0	48	12	0	0	0	0	24	k__Bacteria; p__Actinobacteria; c__Actinobacteria; o__Corynebacteriales; f__Mycobacteriaceae; g__Mycolicibacterium; s__uncultured_bacterium_g_Mycolicibacterium
ASV795	17	0	24	13	0	15	8	0	18	0	0	29	0	0	0	0	11	0	0	26	k__Bacteria; p__Gemmatimonadetes; c__Gemmatimonadetes; o__Gemmatimonadales; f__Gemmatimonadaceae; g__Roseisolibacter; s__Roseisolibacter_agri
ASV796	0	0	21	0	0	0	0	42	0	20	0	0	0	0	0	20	16	0	23	19	k__Bacteria; p__Proteobacteria; c__Alphaproteobacteria; o__Caulobacterales; f__Caulobacteraceae; g__uncultured_bacterium_f_Caulobacteraceae; s__uncultured_bacterium_f_Caulobacteraceae
ASV797	0	0	2	0	0	0	0	0	0	4	0	0	79	0	31	11	0	0	34	0	k__Bacteria; p__Proteobacteria; c__Deltaproteobacteria; o__Myxococcales; f__Kofleriaceae; g__uncultured_bacterium_f_Kofleriaceae; s__uncultured_bacterium_f_Kofleriaceae
ASV798	0	0	0	0	32	0	0	0	0	0	11	21	30	0	9	6	0	52	0	0	k__Bacteria; p__Bacteroidetes; c__Chitinophagia; o__Chitinophagales; f__Chitinophagaceae; g__Terrimonas; s__uncultured_bacterium_g_Terrimonas
ASV799	20	26	5	16	0	0	0	0	0	0	9	0	0	0	15	9	12	0	43	5	k__Bacteria; p__Proteobacteria; c__Gammaproteobacteria; o__uncultured_bacterium_c_Gammaproteobacteria; f__uncultured_bacterium_c_Gammaproteobacteria; g__uncultured_bacterium_c_Gammaproteobacteria; s__uncultured_bacterium_c_Gammaproteobacteria
ASV800	0	0	87	0	0	38	0	0	0	0	0	0	0	0	0	0	0	0	0	35	k__Bacteria; p__uncultured_bacterium_k_Bacteria; c__uncultured_bacterium_k_Bacteria; o__uncultured_bacterium_k_Bacteria; f__uncultured_bacterium_k_Bacteria; g__uncultured_bacterium_k_Bacteria; s__uncultured_bacterium_k_Bacteria
ASV801	0	0	43	0	23	28	0	0	0	0	0	66	0	0	0	0	0	0	0	0	k__Bacteria; p__Acidobacteria; c__Acidobacteriia; o__Bryobacterales; f__Bryobacteraceae; g__Paludibaculum; s__Paludibaculum_fermentans
ASV802	0	13	25	12	0	36	0	42	0	32	0	0	0	0	0	0	0	0	0	0	k__Bacteria; p__Proteobacteria; c__Alphaproteobacteria; o__Rhodospirillales; f__Rhodospirillaceae; g__Azospirillum; s__uncultured_bacterium_g_Azospirillum
ASV803	0	23	15	8	6	27	0	15	9	0	46	0	0	0	0	3	0	0	0	8	k__Bacteria; p__Firmicutes; c__Clostridia; o__uncultured_bacterium_c_Clostridia; f__uncultured_bacterium_c_Clostridia; g__uncultured_bacterium_c_Clostridia; s__uncultured_bacterium_c_Clostridia
ASV804	0	17	35	13	0	9	0	0	13	0	23	39	0	0	0	0	10	0	0	0	k__Bacteria; p__Proteobacteria; c__Betaproteobacteria; o__Burkholderiales; f__uncultured_bacterium_o_Burkholderiales; g__uncultured_bacterium_o_Burkholderiales; s__uncultured_bacterium_o_Burkholderiales
ASV805	0	0	25	0	0	30	0	0	21	26	18	0	0	0	0	20	0	0	0	19	k__Bacteria; p__Proteobacteria; c__Alphaproteobacteria; o__Rhizobiales; f__uncultured_bacterium_o_Rhizobiales; g__uncultured_bacterium_o_Rhizobiales; s__uncultured_bacterium_o_Rhizobiales
ASV806	0	0	20	0	0	0	105	0	0	6	0	0	0	0	0	9	0	0	19	0	k__Bacteria; p__Acidobacteria; c__Acidobacteriia; o__Acidobacteriales; f__Acidobacteriaceae; g__uncultured_bacterium_f_Acidobacteriaceae; s__uncultured_bacterium_f_Acidobacteriaceae
ASV807	0	44	0	0	0	0	0	0	0	0	69	0	0	0	0	0	0	46	0	0	k__Bacteria; p__Proteobacteria; c__Alphaproteobacteria; o__Rhizobiales; f__uncultured_bacterium_o_Rhizobiales; g__uncultured_bacterium_o_Rhizobiales; s__uncultured_bacterium_o_Rhizobiales
ASV808	16	0	24	6	0	0	0	4	0	0	0	19	37	28	0	0	15	0	0	9	k__Bacteria; p__Verrucomicrobia; c__Spartobacteria; o__Chthoniobacterales; f__Chthoniobacteraceae; g__Chthoniobacter; s__Chthoniobacter_flavus
ASV809	11	0	18	6	0	6	0	0	10	0	19	14	0	0	52	7	0	15	0	0	k__Bacteria; p__Acidobacteria; c__Acidobacteriia; o__Bryobacterales; f__Bryobacteraceae; g__uncultured_bacterium_f_Bryobacteraceae; s__uncultured_bacterium_f_Bryobacteraceae
ASV810	0	0	0	0	0	37	19	51	0	0	20	0	0	0	0	19	0	0	0	12	k__Bacteria; p__Proteobacteria; c__Alphaproteobacteria; o__Rhodospirillales; f__Acetobacteraceae; g__Rhodopila; s__Rhodopila_globiformis
ASV811	0	7	22	0	0	11	0	8	0	10	17	30	14	22	0	8	0	0	8	0	k__Bacteria; p__Firmicutes; c__uncultured_bacterium_p_Firmicutes; o__uncultured_bacterium_p_Firmicutes; f__uncultured_bacterium_p_Firmicutes; g__uncultured_bacterium_p_Firmicutes; s__uncultured_bacterium_p_Firmicutes
ASV812	0	9	6	0	0	28	0	29	5	11	0	0	0	0	65	0	0	0	0	4	k__Bacteria; p__Gemmatimonadetes; c__Gemmatimonadetes; o__Gemmatimonadales; f__Gemmatimonadaceae; g__uncultured_bacterium_f_Gemmatimonadaceae; s__uncultured_bacterium_f_Gemmatimonadaceae
ASV813	0	0	5	0	0	0	0	3	3	3	9	35	0	33	44	0	0	22	0	0	k__Bacteria; p__Proteobacteria; c__Betaproteobacteria; o__Burkholderiales; f__Burkholderiaceae; g__Mycoavidus; s__Mycoavidus_cysteinexigens
ASV814	0	7	5	3	0	1	3	2	1	1	15	24	40	0	33	4	12	0	3	2	k__Bacteria; p__Gemmatimonadetes; c__Gemmatimonadetes; o__Gemmatimonadales; f__Gemmatimonadaceae; g__Roseisolibacter; s__Roseisolibacter_agri
ASV815	0	28	0	10	15	0	0	0	0	0	22	0	21	18	15	11	0	0	0	16	k__Bacteria; p__uncultured_bacterium_k_Bacteria; c__uncultured_bacterium_k_Bacteria; o__uncultured_bacterium_k_Bacteria; f__uncultured_bacterium_k_Bacteria; g__uncultured_bacterium_k_Bacteria; s__uncultured_bacterium_k_Bacteria
ASV816	0	0	0	0	0	0	0	0	25	18	0	0	0	33	0	32	47	0	0	0	k__Bacteria; p__Proteobacteria; c__Alphaproteobacteria; o__Rhizobiales; f__Hyphomicrobiaceae; g__Devosia; s__uncultured_bacterium_g_Devosia
ASV817	22	0	0	0	0	7	14	9	0	0	38	0	14	0	17	9	11	0	6	7	k__Bacteria; p__uncultured_bacterium_k_Bacteria; c__uncultured_bacterium_k_Bacteria; o__uncultured_bacterium_k_Bacteria; f__uncultured_bacterium_k_Bacteria; g__uncultured_bacterium_k_Bacteria; s__uncultured_bacterium_k_Bacteria
ASV818	0	11	14	15	0	7	0	0	0	6	25	29	0	22	0	15	10	0	0	0	k__Bacteria; p__Actinobacteria; c__Actinobacteria; o__uncultured_bacterium_c_Actinobacteria; f__uncultured_bacterium_c_Actinobacteria; g__uncultured_bacterium_c_Actinobacteria; s__uncultured_bacterium_c_Actinobacteria
ASV819	28	0	4	0	0	0	0	6	0	0	8	17	32	18	25	0	15	0	0	0	k__Bacteria; p__Cyanobacteria; c__uncultured_bacterium_p_Cyanobacteria; o__uncultured_bacterium_p_Cyanobacteria; f__uncultured_bacterium_p_Cyanobacteria; g__uncultured_bacterium_p_Cyanobacteria; s__uncultured_bacterium_p_Cyanobacteria
ASV820	0	8	15	0	0	13	7	0	0	0	8	13	15	16	12	17	5	8	8	8	k__Bacteria; p__uncultured_bacterium_k_Bacteria; c__uncultured_bacterium_k_Bacteria; o__uncultured_bacterium_k_Bacteria; f__uncultured_bacterium_k_Bacteria; g__uncultured_bacterium_k_Bacteria; s__uncultured_bacterium_k_Bacteria
ASV821	41	0	0	1	0	14	0	3	6	3	14	0	0	35	0	12	0	22	1	0	k__Bacteria; p__Proteobacteria; c__Gammaproteobacteria; o__Xanthomonadales; f__Rhodanobacteraceae; g__Rhodanobacter; s__uncultured_bacterium_g_Rhodanobacter
ASV822	0	0	20	0	0	13	0	0	0	0	0	58	0	29	32	0	0	0	0	0	k__Bacteria; p__Acidobacteria; c__Acidobacteriia; o__Acidobacteriales; f__Acidobacteriaceae; g__uncultured_bacterium_f_Acidobacteriaceae; s__uncultured_bacterium_f_Acidobacteriaceae
ASV823	0	0	0	0	66	26	0	0	0	0	0	0	0	0	0	17	31	0	12	0	k__Bacteria; p__Proteobacteria; c__Gammaproteobacteria; o__Enterobacterales; f__Enterobacteriaceae; g__uncultured_bacterium_f_Enterobacteriaceae; s__uncultured_bacterium_f_Enterobacteriaceae
ASV824	0	0	0	0	0	0	0	11	0	0	0	21	0	39	69	0	0	0	12	0	k__Bacteria; p__Bacteroidetes; c__Chitinophagia; o__Chitinophagales; f__Chitinophagaceae; g__Puia; s__Puia_dinghuensis
ASV825	0	0	0	0	0	0	0	0	0	0	0	0	53	29	0	0	0	70	0	0	k__Bacteria; p__Acidobacteria; c__Vicinamibacteria; o__uncultured_bacterium_c_Vicinamibacteria; f__uncultured_bacterium_c_Vicinamibacteria; g__uncultured_bacterium_c_Vicinamibacteria; s__uncultured_bacterium_c_Vicinamibacteria
ASV826	19	0	0	11	0	0	11	16	11	10	12	0	0	0	0	13	0	17	14	17	k__Bacteria; p__Proteobacteria; c__Alphaproteobacteria; o__Sphingomonadales; f__Sphingomonadaceae; g__Sphingomonas; s__Sphingomonas_morindae
ASV827	7	0	6	0	0	0	0	0	23	0	13	0	0	0	31	0	5	44	22	0	k__Bacteria; p__Proteobacteria; c__Betaproteobacteria; o__uncultured_bacterium_c_Betaproteobacteria; f__uncultured_bacterium_c_Betaproteobacteria; g__uncultured_bacterium_c_Betaproteobacteria; s__uncultured_bacterium_c_Betaproteobacteria
ASV828	0	0	7	0	0	18	0	15	0	18	18	24	0	0	51	0	0	0	0	0	k__Bacteria; p__Acidobacteria; c__Acidobacteriia; o__Acidobacteriales; f__Acidobacteriaceae; g__uncultured_bacterium_f_Acidobacteriaceae; s__uncultured_bacterium_f_Acidobacteriaceae
ASV829	0	42	0	7	0	0	11	0	0	0	39	41	0	0	4	0	7	0	0	0	k__Bacteria; p__uncultured_bacterium_k_Bacteria; c__uncultured_bacterium_k_Bacteria; o__uncultured_bacterium_k_Bacteria; f__uncultured_bacterium_k_Bacteria; g__uncultured_bacterium_k_Bacteria; s__uncultured_bacterium_k_Bacteria
ASV830	0	18	0	0	0	0	25	60	0	0	0	0	0	0	48	0	0	0	0	0	k__Bacteria; p__Acidobacteria; c__Acidobacteriia; o__Acidobacteriales; f__Acidobacteriaceae; g__Acidobacterium; s__Acidobacterium_capsulatum
ASV831	44	0	0	23	0	0	21	0	0	13	14	0	0	0	35	0	0	0	0	0	k__Bacteria; p__Proteobacteria; c__Alphaproteobacteria; o__Rhodospirillales; f__Rhodospirillaceae; g__uncultured_bacterium_f_Rhodospirillaceae; s__uncultured_bacterium_f_Rhodospirillaceae
ASV832	0	0	49	0	8	37	0	0	0	23	0	0	0	0	0	33	0	0	0	0	k__Bacteria; p__uncultured_bacterium_k_Bacteria; c__uncultured_bacterium_k_Bacteria; o__uncultured_bacterium_k_Bacteria; f__uncultured_bacterium_k_Bacteria; g__uncultured_bacterium_k_Bacteria; s__uncultured_bacterium_k_Bacteria
ASV833	0	0	0	12	0	0	0	3	7	0	0	0	0	0	0	5	3	51	69	0	k__Bacteria; p__Chlamydiae; c__Chlamydiia; o__uncultured_bacterium_c_Chlamydiia; f__uncultured_bacterium_c_Chlamydiia; g__uncultured_bacterium_c_Chlamydiia; s__uncultured_bacterium_c_Chlamydiia
ASV834	0	0	0	0	0	11	15	0	0	0	29	22	34	0	0	20	19	0	0	0	k__Bacteria; p__Proteobacteria; c__Betaproteobacteria; o__Burkholderiales; f__uncultured_bacterium_o_Burkholderiales; g__uncultured_bacterium_o_Burkholderiales; s__uncultured_bacterium_o_Burkholderiales
ASV835	39	25	0	0	0	12	0	0	0	0	0	17	0	29	0	0	14	0	0	13	k__Bacteria; p__Verrucomicrobia; c__Opitutae; o__Opitutales; f__Opitutaceae; g__uncultured_bacterium_f_Opitutaceae; s__uncultured_bacterium_f_Opitutaceae
ASV836	24	0	0	0	0	0	0	0	9	9	0	68	0	25	14	0	0	0	0	0	k__Bacteria; p__Bacteroidetes; c__Chitinophagia; o__Chitinophagales; f__Chitinophagaceae; g__uncultured_bacterium_f_Chitinophagaceae; s__uncultured_bacterium_f_Chitinophagaceae
ASV837	21	0	0	0	0	0	12	6	0	0	7	7	0	11	0	10	10	40	19	6	k__Bacteria; p__uncultured_bacterium_k_Bacteria; c__uncultured_bacterium_k_Bacteria; o__uncultured_bacterium_k_Bacteria; f__uncultured_bacterium_k_Bacteria; g__uncultured_bacterium_k_Bacteria; s__uncultured_bacterium_k_Bacteria
ASV838	0	0	0	33	0	0	14	11	0	12	10	0	0	0	12	11	0	46	0	0	k__Bacteria; p__Verrucomicrobia; c__Verrucomicrobiae; o__Verrucomicrobiales; f__Verrucomicrobia_subdivision_3; g__Limisphaera; s__Limisphaera_ngatamarikiensis
ASV839	0	0	0	0	0	0	0	0	0	0	0	121	0	0	28	0	0	0	0	0	k__Bacteria; p__Firmicutes; c__Clostridia; o__Clostridiales; f__Lachnospiraceae; g__Roseburia; s__Roseburia_intestinalis
ASV840	0	0	0	0	0	0	0	0	0	0	0	120	0	0	0	0	0	0	0	29	k__Bacteria; p__Acidobacteria; c__Acidobacteriia; o__Bryobacterales; f__Bryobacteraceae; g__Bryobacter; s__Bryobacter_aggregatus
ASV841	27	0	0	6	0	5	0	5	0	0	0	0	29	28	18	5	0	20	0	5	k__Bacteria; p__uncultured_bacterium_k_Bacteria; c__uncultured_bacterium_k_Bacteria; o__uncultured_bacterium_k_Bacteria; f__uncultured_bacterium_k_Bacteria; g__uncultured_bacterium_k_Bacteria; s__uncultured_bacterium_k_Bacteria
ASV842	0	0	26	0	0	0	0	0	0	0	0	0	0	0	0	0	48	48	0	26	k__Bacteria; p__Proteobacteria; c__Alphaproteobacteria; o__Rhizobiales; f__uncultured_bacterium_o_Rhizobiales; g__uncultured_bacterium_o_Rhizobiales; s__uncultured_bacterium_o_Rhizobiales
ASV843	0	0	24	0	0	0	0	0	0	13	0	43	0	0	50	0	18	0	0	0	k__Bacteria; p__Proteobacteria; c__Alphaproteobacteria; o__Rhizobiales; f__Hyphomicrobiaceae; g__Hyphomicrobium; s__Hyphomicrobium_facile
ASV844	0	0	15	0	0	18	0	0	0	0	28	21	0	26	0	8	21	11	0	0	k__Bacteria; p__Actinobacteria; c__uncultured_bacterium_p_Actinobacteria; o__uncultured_bacterium_p_Actinobacteria; f__uncultured_bacterium_p_Actinobacteria; g__uncultured_bacterium_p_Actinobacteria; s__uncultured_bacterium_p_Actinobacteria
ASV845	0	0	4	8	0	5	0	0	0	0	13	20	11	31	51	0	4	0	0	0	k__Bacteria; p__Chloroflexi; c__Ktedonobacteria; o__Ktedonobacterales; f__Dictyobacteraceae; g__Dictyobacter; s__Dictyobacter_aurantiacus
ASV846	0	0	0	27	0	21	0	0	23	28	16	0	0	0	0	20	12	0	0	0	k__Bacteria; p__Acidobacteria; c__Acidobacteriia; o__Acidobacteriales; f__Acidobacteriaceae; g__Acidobacterium; s__uncultured_bacterium_g_Acidobacterium
ASV847	0	0	0	0	0	0	0	0	0	0	0	0	0	0	0	0	0	0	0	147	k__Bacteria; p__Proteobacteria; c__Gammaproteobacteria; o__uncultured_bacterium_c_Gammaproteobacteria; f__uncultured_bacterium_c_Gammaproteobacteria; g__uncultured_bacterium_c_Gammaproteobacteria; s__uncultured_bacterium_c_Gammaproteobacteria
ASV848	38	23	0	0	0	0	0	26	21	0	18	20	0	0	0	0	0	0	0	0	k__Bacteria; p__Proteobacteria; c__Alphaproteobacteria; o__Rhodospirillales; f__Rhodospirillaceae; g__uncultured_bacterium_f_Rhodospirillaceae; s__uncultured_bacterium_f_Rhodospirillaceae
ASV849	14	7	5	6	0	0	0	2	9	3	5	0	17	42	11	7	0	12	6	0	k__Bacteria; p__Chloroflexi; c__Ktedonobacteria; o__Ktedonobacterales; f__Thermosporotrichaceae; g__Thermosporothrix; s__Thermosporothrix_narukonensis
ASV850	0	0	0	0	0	0	0	0	16	0	0	0	15	0	0	0	21	48	33	13	k__Bacteria; p__Verrucomicrobia; c__Opitutae; o__Opitutales; f__Opitutaceae; g__Opitutus; s__Opitutus_terrae
ASV851	27	0	0	5	0	0	6	3	0	0	8	0	43	0	0	0	26	27	0	0	k__Bacteria; p__Bacteroidetes; c__uncultured_bacterium_p_Bacteroidetes; o__uncultured_bacterium_p_Bacteroidetes; f__uncultured_bacterium_p_Bacteroidetes; g__uncultured_bacterium_p_Bacteroidetes; s__uncultured_bacterium_p_Bacteroidetes
ASV852	26	39	46	0	0	0	0	0	19	0	0	0	0	0	0	0	0	0	0	15	k__Bacteria; p__Proteobacteria; c__Alphaproteobacteria; o__Rhodospirillales; f__Rhodospirillaceae; g__uncultured_bacterium_f_Rhodospirillaceae; s__uncultured_bacterium_f_Rhodospirillaceae
ASV853	0	18	31	0	0	0	0	28	22	0	13	0	0	0	33	0	0	0	0	0	k__Bacteria; p__Actinobacteria; c__Actinobacteria; o__Streptosporangiales; f__Thermomonosporaceae; g__Actinocorallia; s__uncultured_bacterium_g_Actinocorallia
ASV854	23	2	9	11	33	0	0	8	12	1	0	0	0	5	0	0	2	33	0	5	k__Bacteria; p__Acidobacteria; c__Acidobacteriia; o__Acidobacteriales; f__Acidobacteriaceae; g__Acidobacterium; s__Acidobacterium_ailaaui
ASV855	13	5	0	0	0	0	0	16	22	0	0	15	13	21	18	0	0	0	0	21	k__Bacteria; p__Acidobacteria; c__Acidobacteriia; o__Acidobacteriales; f__Acidobacteriaceae; g__Occallatibacter; s__uncultured_bacterium_g_Occallatibacter
ASV856	0	24	26	0	0	17	0	0	0	0	20	0	27	14	0	8	0	0	0	8	k__Bacteria; p__Proteobacteria; c__Alphaproteobacteria; o__Rhodospirillales; f__Rhodospirillaceae; g__Dongia; s__uncultured_bacterium_g_Dongia
ASV857	0	20	26	0	0	10	0	0	13	0	18	0	0	0	0	8	9	9	17	14	k__Bacteria; p__Acidobacteria; c__Vicinamibacteria; o__uncultured_bacterium_c_Vicinamibacteria; f__uncultured_bacterium_c_Vicinamibacteria; g__uncultured_bacterium_c_Vicinamibacteria; s__uncultured_bacterium_c_Vicinamibacteria
ASV858	35	0	0	0	0	14	0	0	0	8	0	15	11	0	10	10	0	24	16	0	k__Bacteria; p__uncultured_bacterium_k_Bacteria; c__uncultured_bacterium_k_Bacteria; o__uncultured_bacterium_k_Bacteria; f__uncultured_bacterium_k_Bacteria; g__uncultured_bacterium_k_Bacteria; s__uncultured_bacterium_k_Bacteria
ASV859	15	0	23	7	0	0	0	0	0	0	18	23	0	22	0	16	11	0	0	8	k__Bacteria; p__Acidobacteria; c__Acidobacteriia; o__Bryobacterales; f__Bryobacteraceae; g__uncultured_bacterium_f_Bryobacteraceae; s__uncultured_bacterium_f_Bryobacteraceae
ASV860	0	0	42	0	0	0	0	0	0	12	0	0	0	0	0	21	0	37	31	0	k__Bacteria; p__Proteobacteria; c__Alphaproteobacteria; o__Rhodospirillales; f__Rhodospirillaceae; g__uncultured_bacterium_f_Rhodospirillaceae; s__uncultured_bacterium_f_Rhodospirillaceae
ASV861	0	31	0	0	0	0	0	0	0	24	0	0	0	44	0	44	0	0	0	0	k__Bacteria; p__Actinobacteria; c__Actinobacteria; o__Propionibacteriales; f__Nocardioidaceae; g__uncultured_bacterium_f_Nocardioidaceae; s__uncultured_bacterium_f_Nocardioidaceae
ASV862	0	0	0	0	0	0	0	0	0	0	0	0	74	0	0	37	32	0	0	0	k__Bacteria; p__Proteobacteria; c__Alphaproteobacteria; o__Rhizobiales; f__Phyllobacteriaceae; g__Mesorhizobium; s__Mesorhizobium_amorphae
ASV863	0	0	0	0	0	0	0	0	0	0	0	0	0	79	0	0	0	0	64	0	k__Bacteria; p__Proteobacteria; c__Alphaproteobacteria; o__uncultured_bacterium_c_Alphaproteobacteria; f__uncultured_bacterium_c_Alphaproteobacteria; g__uncultured_bacterium_c_Alphaproteobacteria; s__uncultured_bacterium_c_Alphaproteobacteria
ASV864	0	0	0	0	0	0	0	0	0	0	0	0	0	0	0	0	0	0	0	143	k__Bacteria; p__Proteobacteria; c__Gammaproteobacteria; o__Xanthomonadales; f__Rhodanobacteraceae; g__Dyella; s__uncultured_bacterium_g_Dyella
ASV865	0	0	0	0	43	0	28	0	0	0	0	6	0	65	0	0	0	0	0	0	k__Bacteria; p__Firmicutes; c__Clostridia; o__Clostridiales; f__Lachnospiraceae; g__uncultured_bacterium_f_Lachnospiraceae; s__uncultured_bacterium_f_Lachnospiraceae
ASV866	0	1	0	0	0	0	0	0	0	0	0	0	0	0	0	13	0	113	15	0	k__Bacteria; p__uncultured_bacterium_k_Bacteria; c__uncultured_bacterium_k_Bacteria; o__uncultured_bacterium_k_Bacteria; f__uncultured_bacterium_k_Bacteria; g__uncultured_bacterium_k_Bacteria; s__uncultured_bacterium_k_Bacteria
ASV867	0	0	0	0	0	0	0	0	0	0	0	79	0	63	0	0	0	0	0	0	k__Bacteria; p__Acidobacteria; c__Acidobacteriia; o__Acidobacteriales; f__Acidobacteriaceae; g__uncultured_bacterium_f_Acidobacteriaceae; s__uncultured_bacterium_f_Acidobacteriaceae
ASV868	0	46	0	23	0	0	0	0	0	0	52	0	0	0	0	0	20	0	0	0	k__Bacteria; p__Acidobacteria; c__Vicinamibacteria; o__uncultured_bacterium_c_Vicinamibacteria; f__uncultured_bacterium_c_Vicinamibacteria; g__uncultured_bacterium_c_Vicinamibacteria; s__uncultured_bacterium_c_Vicinamibacteria
ASV869	0	0	0	0	0	0	0	11	0	0	0	12	0	0	99	0	10	0	9	0	k__Bacteria; p__Armatimonadetes; c__Fimbriimonadia; o__Fimbriimonadales; f__Fimbriimonadaceae; g__Fimbriimonas; s__Fimbriimonas_ginsengisoli
ASV870	0	0	0	0	0	0	0	0	0	0	0	19	48	27	37	0	10	0	0	0	k__Bacteria; p__Proteobacteria; c__Alphaproteobacteria; o__Micropepsales; f__Micropepsaceae; g__Rhizomicrobium; s__uncultured_bacterium_g_Rhizomicrobium
ASV871	0	0	28	0	0	0	0	0	21	0	47	0	0	0	0	0	0	0	0	44	k__Bacteria; p__Proteobacteria; c__Alphaproteobacteria; o__Rhodospirillales; f__Rhodospirillaceae; g__uncultured_bacterium_f_Rhodospirillaceae; s__uncultured_bacterium_f_Rhodospirillaceae
ASV872	0	0	26	22	0	31	0	0	0	0	0	22	0	0	0	15	0	0	0	24	k__Bacteria; p__Proteobacteria; c__Alphaproteobacteria; o__Rhodospirillales; f__Acetobacteraceae; g__uncultured_bacterium_f_Acetobacteraceae; s__uncultured_bacterium_f_Acetobacteraceae
ASV873	0	15	6	0	0	9	0	0	12	0	0	21	31	16	12	0	11	0	7	0	k__Bacteria; p__uncultured_bacterium_k_Bacteria; c__uncultured_bacterium_k_Bacteria; o__uncultured_bacterium_k_Bacteria; f__uncultured_bacterium_k_Bacteria; g__uncultured_bacterium_k_Bacteria; s__uncultured_bacterium_k_Bacteria
ASV874	0	0	0	0	0	0	0	0	0	7	19	45	0	40	29	0	0	0	0	0	k__Bacteria; p__Planctomycetes; c__Phycisphaerae; o__Tepidisphaerales; f__Tepidisphaeraceae; g__Tepidisphaera; s__Tepidisphaera_mucosa
ASV875	0	0	12	11	0	6	8	36	9	0	0	9	0	13	16	0	0	19	0	0	k__Bacteria; p__Bacteroidetes; c__Cytophagia; o__Cytophagales; f__uncultured_bacterium_o_Cytophagales; g__uncultured_bacterium_o_Cytophagales; s__uncultured_bacterium_o_Cytophagales
ASV876	0	0	0	0	0	0	0	0	0	0	18	53	52	0	0	0	16	0	0	0	k__Bacteria; p__Proteobacteria; c__Betaproteobacteria; o__Nitrosomonadales; f__uncultured_bacterium_o_Nitrosomonadales; g__uncultured_bacterium_o_Nitrosomonadales; s__uncultured_bacterium_o_Nitrosomonadales
ASV877	0	0	0	0	0	0	0	0	0	0	0	66	0	32	23	0	0	18	0	0	k__Bacteria; p__Bacteroidetes; c__Bacteroidia; o__Bacteroidales; f__Bacteroidaceae; g__Bacteroides; s__Bacteroides_uniformis
ASV878	19	35	10	0	19	6	0	0	0	0	0	11	23	0	15	0	0	0	0	0	k__Bacteria; p__Verrucomicrobia; c__Opitutae; o__Opitutales; f__Opitutaceae; g__Opitutus; s__Opitutus_terrae
ASV879	0	6	0	13	0	0	0	0	0	0	5	28	51	18	0	0	0	13	0	4	k__Bacteria; p__uncultured_bacterium_k_Bacteria; c__uncultured_bacterium_k_Bacteria; o__uncultured_bacterium_k_Bacteria; f__uncultured_bacterium_k_Bacteria; g__uncultured_bacterium_k_Bacteria; s__uncultured_bacterium_k_Bacteria
ASV880	0	0	14	0	7	0	0	5	8	0	0	0	10	20	33	7	12	0	7	14	k__Bacteria; p__uncultured_bacterium_k_Bacteria; c__uncultured_bacterium_k_Bacteria; o__uncultured_bacterium_k_Bacteria; f__uncultured_bacterium_k_Bacteria; g__uncultured_bacterium_k_Bacteria; s__uncultured_bacterium_k_Bacteria
ASV881	0	15	13	0	0	0	0	11	0	0	35	45	0	0	0	0	18	0	0	0	k__Bacteria; p__Actinobacteria; c__uncultured_bacterium_p_Actinobacteria; o__uncultured_bacterium_p_Actinobacteria; f__uncultured_bacterium_p_Actinobacteria; g__uncultured_bacterium_p_Actinobacteria; s__uncultured_bacterium_p_Actinobacteria
ASV882	0	0	10	0	0	14	0	0	0	0	0	0	0	44	48	0	0	0	12	9	k__Bacteria; p__Proteobacteria; c__Gammaproteobacteria; o__Xanthomonadales; f__Rhodanobacteraceae; g__uncultured_bacterium_f_Rhodanobacteraceae; s__uncultured_bacterium_f_Rhodanobacteraceae
ASV883	0	0	0	5	132	0	0	0	0	0	0	0	0	0	0	0	0	0	0	0	k__Bacteria; p__uncultured_bacterium_k_Bacteria; c__uncultured_bacterium_k_Bacteria; o__uncultured_bacterium_k_Bacteria; f__uncultured_bacterium_k_Bacteria; g__uncultured_bacterium_k_Bacteria; s__uncultured_bacterium_k_Bacteria
ASV884	23	2	3	7	0	1	7	14	3	6	12	0	28	2	22	0	0	4	0	2	k__Bacteria; p__Acidobacteria; c__Acidobacteriia; o__Bryobacterales; f__Bryobacteraceae; g__Paludibaculum; s__Paludibaculum_fermentans
ASV885	0	30	35	0	0	46	0	0	0	0	25	0	0	0	0	0	0	0	0	0	k__Bacteria; p__Acidobacteria; c__Acidobacteriia; o__Bryobacterales; f__Bryobacteraceae; g__uncultured_bacterium_f_Bryobacteraceae; s__uncultured_bacterium_f_Bryobacteraceae
ASV886	0	0	23	7	0	0	0	0	0	7	18	28	0	32	0	12	9	0	0	0	k__Bacteria; p__Proteobacteria; c__Alphaproteobacteria; o__Caulobacterales; f__Caulobacteraceae; g__Phenylobacterium; s__uncultured_bacterium_g_Phenylobacterium
ASV887	0	0	0	0	0	0	0	87	0	0	0	0	0	0	49	0	0	0	0	0	k__Bacteria; p__Verrucomicrobia; c__Verrucomicrobiae; o__Verrucomicrobiales; f__Verrucomicrobia_subdivision_3; g__Limisphaera; s__Limisphaera_ngatamarikiensis
ASV888	0	0	0	0	0	0	0	0	0	0	0	19	25	54	0	0	0	38	0	0	k__Bacteria; p__Proteobacteria; c__Alphaproteobacteria; o__Rhizobiales; f__uncultured_bacterium_o_Rhizobiales; g__uncultured_bacterium_o_Rhizobiales; s__uncultured_bacterium_o_Rhizobiales
ASV889	0	0	10	0	0	25	0	12	0	0	0	19	0	24	15	0	0	30	0	0	k__Bacteria; p__Proteobacteria; c__Alphaproteobacteria; o__Micropepsales; f__Micropepsaceae; g__Rhizomicrobium; s__Rhizomicrobium_electricum
ASV890	0	0	0	0	0	33	0	0	0	0	0	0	0	0	0	0	0	102	0	0	k__Bacteria; p__Acidobacteria; c__uncultured_bacterium_p_Acidobacteria; o__uncultured_bacterium_p_Acidobacteria; f__uncultured_bacterium_p_Acidobacteria; g__uncultured_bacterium_p_Acidobacteria; s__uncultured_bacterium_p_Acidobacteria
ASV891	0	0	0	0	0	0	0	0	0	0	0	0	64	0	0	17	21	33	0	0	k__Bacteria; p__Proteobacteria; c__Alphaproteobacteria; o__Caulobacterales; f__Caulobacteraceae; g__Brevundimonas; s__uncultured_bacterium_g_Brevundimonas
ASV892	28	0	16	4	0	0	0	9	0	0	0	19	0	28	15	5	0	10	0	0	k__Bacteria; p__uncultured_bacterium_k_Bacteria; c__uncultured_bacterium_k_Bacteria; o__uncultured_bacterium_k_Bacteria; f__uncultured_bacterium_k_Bacteria; g__uncultured_bacterium_k_Bacteria; s__uncultured_bacterium_k_Bacteria
ASV893	23	0	1	0	0	0	0	16	19	0	0	22	0	0	0	0	0	34	0	19	k__Bacteria; p__Gemmatimonadetes; c__Gemmatimonadetes; o__Gemmatimonadales; f__Gemmatimonadaceae; g__uncultured_bacterium_f_Gemmatimonadaceae; s__uncultured_bacterium_f_Gemmatimonadaceae
ASV894	0	0	19	0	0	0	0	10	9	7	0	0	0	0	50	0	0	0	20	19	k__Bacteria; p__Proteobacteria; c__Betaproteobacteria; o__Burkholderiales; f__uncultured_bacterium_o_Burkholderiales; g__uncultured_bacterium_o_Burkholderiales; s__uncultured_bacterium_o_Burkholderiales
ASV895	0	0	19	0	0	7	0	0	0	0	10	26	46	0	0	0	12	0	14	0	k__Bacteria; p__Proteobacteria; c__Alphaproteobacteria; o__Rhizobiales; f__uncultured_bacterium_o_Rhizobiales; g__uncultured_bacterium_o_Rhizobiales; s__uncultured_bacterium_o_Rhizobiales
ASV896	0	0	17	0	0	76	0	0	0	0	0	0	0	0	0	17	24	0	0	0	k__Bacteria; p__Proteobacteria; c__Alphaproteobacteria; o__Micropepsales; f__Micropepsaceae; g__uncultured_bacterium_f_Micropepsaceae; s__uncultured_bacterium_f_Micropepsaceae
ASV897	0	0	6	16	0	2	0	0	0	8	7	8	0	6	13	3	8	52	0	5	k__Bacteria; p__Proteobacteria; c__Gammaproteobacteria; o__uncultured_bacterium_c_Gammaproteobacteria; f__uncultured_bacterium_c_Gammaproteobacteria; g__uncultured_bacterium_c_Gammaproteobacteria; s__uncultured_bacterium_c_Gammaproteobacteria
ASV898	0	17	0	0	31	0	0	0	0	0	0	50	0	0	0	0	13	23	0	0	k__Bacteria; p__Planctomycetes; c__Phycisphaerae; o__Tepidisphaerales; f__Tepidisphaeraceae; g__Tepidisphaera; s__Tepidisphaera_mucosa
ASV899	60	0	0	0	0	0	0	0	0	0	0	20	0	23	30	0	0	0	0	0	k__Bacteria; p__uncultured_bacterium_k_Bacteria; c__uncultured_bacterium_k_Bacteria; o__uncultured_bacterium_k_Bacteria; f__uncultured_bacterium_k_Bacteria; g__uncultured_bacterium_k_Bacteria; s__uncultured_bacterium_k_Bacteria
ASV900	22	0	0	0	0	0	0	0	11	0	0	0	0	0	100	0	0	0	0	0	k__Bacteria; p__Bacteroidetes; c__Chitinophagia; o__Chitinophagales; f__Chitinophagaceae; g__uncultured_bacterium_f_Chitinophagaceae; s__uncultured_bacterium_f_Chitinophagaceae
ASV901	0	0	36	0	0	0	0	9	0	21	0	0	0	0	40	10	0	0	17	0	k__Bacteria; p__Acidobacteria; c__Vicinamibacteria; o__uncultured_bacterium_c_Vicinamibacteria; f__uncultured_bacterium_c_Vicinamibacteria; g__uncultured_bacterium_c_Vicinamibacteria; s__uncultured_bacterium_c_Vicinamibacteria
ASV902	0	0	13	0	0	0	0	0	0	0	24	30	0	0	0	21	24	0	0	21	k__Bacteria; p__Proteobacteria; c__Betaproteobacteria; o__uncultured_bacterium_c_Betaproteobacteria; f__uncultured_bacterium_c_Betaproteobacteria; g__uncultured_bacterium_c_Betaproteobacteria; s__uncultured_bacterium_c_Betaproteobacteria
ASV903	0	40	0	0	0	0	0	34	0	0	0	0	0	0	0	0	0	59	0	0	k__Bacteria; p__Acidobacteria; c__Acidobacteriia; o__Bryobacterales; f__Bryobacteraceae; g__uncultured_bacterium_f_Bryobacteraceae; s__uncultured_bacterium_f_Bryobacteraceae
ASV904	0	0	0	0	0	42	0	33	22	20	0	0	0	0	0	16	0	0	0	0	k__Bacteria; p__Proteobacteria; c__uncultured_bacterium_p_Proteobacteria; o__uncultured_bacterium_p_Proteobacteria; f__uncultured_bacterium_p_Proteobacteria; g__uncultured_bacterium_p_Proteobacteria; s__uncultured_bacterium_p_Proteobacteria
ASV905	0	0	92	0	0	0	0	0	0	24	0	0	0	0	0	0	0	0	0	16	k__Bacteria; p__Acidobacteria; c__Acidobacteriia; o__Acidobacteriales; f__Acidobacteriaceae; g__Acidobacterium; s__Acidobacterium_ailaaui
ASV906	0	17	36	16	0	13	13	18	0	0	0	0	0	0	0	0	0	0	0	19	k__Bacteria; p__Acidobacteria; c__Vicinamibacteria; o__uncultured_bacterium_c_Vicinamibacteria; f__uncultured_bacterium_c_Vicinamibacteria; g__uncultured_bacterium_c_Vicinamibacteria; s__uncultured_bacterium_c_Vicinamibacteria
ASV907	0	0	27	0	0	11	0	0	0	0	10	33	27	0	0	0	10	14	0	0	k__Bacteria; p__Acidobacteria; c__Acidobacteriia; o__Bryobacterales; f__Bryobacteraceae; g__Paludibaculum; s__Paludibaculum_fermentans
ASV908	0	0	0	25	107	0	0	0	0	0	0	0	0	0	0	0	0	0	0	0	k__Bacteria; p__Proteobacteria; c__Gammaproteobacteria; o__Enterobacterales; f__Enterobacteriaceae; g__Buttiauxella; s__uncultured_bacterium_g_Buttiauxella
ASV909	0	13	0	0	0	24	0	0	18	0	26	0	0	0	0	15	14	0	0	22	k__Bacteria; p__Gemmatimonadetes; c__Gemmatimonadetes; o__Gemmatimonadales; f__Gemmatimonadaceae; g__Roseisolibacter; s__Roseisolibacter_agri
ASV910	0	0	0	0	0	0	0	0	0	0	0	0	132	0	0	0	0	0	0	0	k__Bacteria; p__Acidobacteria; c__Acidobacteriia; o__Acidobacteriales; f__Acidobacteriaceae; g__uncultured_bacterium_f_Acidobacteriaceae; s__uncultured_bacterium_f_Acidobacteriaceae
ASV911	0	0	13	0	25	0	0	0	0	0	23	29	0	0	0	21	0	20	0	0	k__Bacteria; p__Proteobacteria; c__Alphaproteobacteria; o__Rhodospirillales; f__Rhodospirillaceae; g__uncultured_bacterium_f_Rhodospirillaceae; s__uncultured_bacterium_f_Rhodospirillaceae
ASV912	0	0	0	0	43	0	0	0	45	0	43	0	0	0	0	0	0	0	0	0	k__Bacteria; p__Proteobacteria; c__Alphaproteobacteria; o__Rhodospirillales; f__Rhodospirillaceae; g__uncultured_bacterium_f_Rhodospirillaceae; s__uncultured_bacterium_f_Rhodospirillaceae
ASV913	0	11	0	0	0	17	0	0	0	0	0	12	45	0	23	0	0	23	0	0	k__Bacteria; p__Acidobacteria; c__Acidobacteriia; o__Bryobacterales; f__Bryobacteraceae; g__uncultured_bacterium_f_Bryobacteraceae; s__uncultured_bacterium_f_Bryobacteraceae
ASV914	0	0	0	0	0	0	131	0	0	0	0	0	0	0	0	0	0	0	0	0	k__Bacteria; p__Proteobacteria; c__Alphaproteobacteria; o__Micropepsales; f__Micropepsaceae; g__uncultured_bacterium_f_Micropepsaceae; s__uncultured_bacterium_f_Micropepsaceae
ASV915	12	9	44	7	0	0	13	0	0	0	13	0	0	0	0	0	0	0	9	23	k__Bacteria; p__Proteobacteria; c__Betaproteobacteria; o__Burkholderiales; f__uncultured_bacterium_o_Burkholderiales; g__uncultured_bacterium_o_Burkholderiales; s__uncultured_bacterium_o_Burkholderiales
ASV916	0	0	7	0	0	0	0	12	22	26	0	0	11	16	0	0	9	27	0	0	k__Bacteria; p__Proteobacteria; c__Gammaproteobacteria; o__uncultured_bacterium_c_Gammaproteobacteria; f__uncultured_bacterium_c_Gammaproteobacteria; g__uncultured_bacterium_c_Gammaproteobacteria; s__uncultured_bacterium_c_Gammaproteobacteria
ASV917	0	20	0	0	0	0	0	16	0	11	11	0	0	0	30	4	0	26	11	1	k__Bacteria; p__Gemmatimonadetes; c__Gemmatimonadetes; o__Gemmatimonadales; f__Gemmatimonadaceae; g__Roseisolibacter; s__Roseisolibacter_agri
ASV918	0	0	0	0	0	0	23	0	27	0	0	0	42	2	0	0	0	36	0	0	k__Bacteria; p__Acidobacteria; c__Acidobacteriia; o__Acidobacteriales; f__Acidobacteriaceae; g__Granulicella; s__Granulicella_acidiphila
ASV919	0	0	0	0	0	0	0	0	0	0	0	0	34	44	52	0	0	0	0	0	k__Bacteria; p__Bacteroidetes; c__Chitinophagia; o__Chitinophagales; f__Chitinophagaceae; g__uncultured_bacterium_f_Chitinophagaceae; s__uncultured_bacterium_f_Chitinophagaceae
ASV920	0	0	0	0	0	0	0	0	0	0	19	52	0	21	0	23	0	0	0	14	k__Bacteria; p__Firmicutes; c__Bacilli; o__uncultured_bacterium_c_Bacilli; f__uncultured_bacterium_c_Bacilli; g__uncultured_bacterium_c_Bacilli; s__uncultured_bacterium_c_Bacilli
ASV921	0	0	0	0	0	0	0	0	0	0	0	0	0	44	71	0	14	0	0	0	k__Bacteria; p__Acidobacteria; c__Acidobacteriia; o__Acidobacteriales; f__Acidobacteriaceae; g__Edaphobacter; s__Edaphobacter_dinghuensis
ASV922	0	0	47	0	0	34	0	0	0	0	0	0	0	0	0	0	0	0	0	47	k__Bacteria; p__Verrucomicrobia; c__Verrucomicrobiae; o__Verrucomicrobiales; f__Verrucomicrobia_subdivision_3; g__Limisphaera; s__Limisphaera_ngatamarikiensis
ASV923	0	0	21	0	0	13	0	9	0	19	0	26	0	13	27	0	0	0	0	0	k__Bacteria; p__Actinobacteria; c__Rubrobacteria; o__Gaiellales; f__Gaiellaceae; g__Gaiella; s__Gaiella_occulta
ASV924	0	0	16	0	0	12	0	16	0	17	0	0	0	0	44	0	0	0	0	23	k__Bacteria; p__Verrucomicrobia; c__Opitutae; o__Opitutales; f__Opitutaceae; g__Opitutus; s__Opitutus_terrae
ASV925	0	16	13	10	0	14	5	11	0	8	17	0	17	0	0	7	2	0	0	8	k__Bacteria; p__uncultured_bacterium_k_Bacteria; c__uncultured_bacterium_k_Bacteria; o__uncultured_bacterium_k_Bacteria; f__uncultured_bacterium_k_Bacteria; g__uncultured_bacterium_k_Bacteria; s__uncultured_bacterium_k_Bacteria
ASV926	0	0	9	0	12	0	9	0	0	0	7	0	15	15	0	7	0	54	0	0	k__Bacteria; p__uncultured_bacterium_k_Bacteria; c__uncultured_bacterium_k_Bacteria; o__uncultured_bacterium_k_Bacteria; f__uncultured_bacterium_k_Bacteria; g__uncultured_bacterium_k_Bacteria; s__uncultured_bacterium_k_Bacteria
ASV927	0	0	0	0	0	0	0	0	0	0	0	77	0	0	51	0	0	0	0	0	k__Bacteria; p__Proteobacteria; c__Betaproteobacteria; o__Burkholderiales; f__Alcaligenaceae; g__Achromobacter; s__Achromobacter_marplatensis
ASV928	26	17	23	0	0	43	0	0	0	0	13	0	0	0	0	5	0	0	0	0	k__Bacteria; p__Acidobacteria; c__Acidobacteriia; o__Bryobacterales; f__Bryobacteraceae; g__uncultured_bacterium_f_Bryobacteraceae; s__uncultured_bacterium_f_Bryobacteraceae
ASV929	25	0	0	0	0	0	0	7	10	0	10	17	0	0	36	4	8	0	0	10	k__Bacteria; p__Proteobacteria; c__Deltaproteobacteria; o__Myxococcales; f__Kofleriaceae; g__uncultured_bacterium_f_Kofleriaceae; s__uncultured_bacterium_f_Kofleriaceae
ASV930	10	5	0	0	0	0	0	0	0	0	0	0	0	112	0	0	0	0	0	0	k__Bacteria; p__Proteobacteria; c__Betaproteobacteria; o__Burkholderiales; f__uncultured_bacterium_o_Burkholderiales; g__uncultured_bacterium_o_Burkholderiales; s__uncultured_bacterium_o_Burkholderiales
ASV931	0	22	36	0	0	0	0	0	0	0	23	0	0	0	0	29	0	0	17	0	k__Bacteria; p__Proteobacteria; c__Alphaproteobacteria; o__Rhizobiales; f__uncultured_bacterium_o_Rhizobiales; g__uncultured_bacterium_o_Rhizobiales; s__uncultured_bacterium_o_Rhizobiales
ASV932	0	9	7	16	0	0	0	6	11	3	6	32	0	0	0	0	20	0	5	12	k__Bacteria; p__Proteobacteria; c__Betaproteobacteria; o__Burkholderiales; f__uncultured_bacterium_o_Burkholderiales; g__uncultured_bacterium_o_Burkholderiales; s__uncultured_bacterium_o_Burkholderiales
ASV933	0	0	0	5	109	0	0	5	0	0	0	0	0	0	0	0	8	0	0	0	k__Bacteria; p__Bacteroidetes; c__Cytophagia; o__Cytophagales; f__Cytophagaceae; g__Dyadobacter; s__Dyadobacter_koreensis
ASV934	0	0	0	0	0	0	0	0	0	0	0	0	0	39	0	0	18	44	0	26	k__Bacteria; p__Gemmatimonadetes; c__Gemmatimonadetes; o__Gemmatimonadales; f__Gemmatimonadaceae; g__uncultured_bacterium_f_Gemmatimonadaceae; s__uncultured_bacterium_f_Gemmatimonadaceae
ASV935	27	0	0	0	0	0	0	0	0	0	0	0	0	0	0	20	0	79	0	0	k__Bacteria; p__Bacteroidetes; c__Chitinophagia; o__Chitinophagales; f__Chitinophagaceae; g__uncultured_bacterium_f_Chitinophagaceae; s__uncultured_bacterium_f_Chitinophagaceae
ASV936	18	0	0	0	18	0	0	0	0	0	0	72	0	0	18	0	0	0	0	0	k__Bacteria; p__Firmicutes; c__Clostridia; o__Clostridiales; f__Lachnospiraceae; g__Blautia; s__Blautia_luti
ASV937	14	0	0	0	0	0	0	0	0	0	0	15	24	28	0	0	24	21	0	0	k__Bacteria; p__Bacteroidetes; c__Chitinophagia; o__Chitinophagales; f__Chitinophagaceae; g__uncultured_bacterium_f_Chitinophagaceae; s__uncultured_bacterium_f_Chitinophagaceae
ASV938	9	25	33	5	0	0	24	0	20	0	6	0	0	0	0	4	0	0	0	0	k__Bacteria; p__Proteobacteria; c__Gammaproteobacteria; o__uncultured_bacterium_c_Gammaproteobacteria; f__uncultured_bacterium_c_Gammaproteobacteria; g__uncultured_bacterium_c_Gammaproteobacteria; s__uncultured_bacterium_c_Gammaproteobacteria
ASV939	0	13	23	0	0	17	0	0	8	0	0	0	0	0	22	9	0	0	13	21	k__Bacteria; p__Proteobacteria; c__Alphaproteobacteria; o__Rhodospirillales; f__uncultured_bacterium_o_Rhodospirillales; g__uncultured_bacterium_o_Rhodospirillales; s__uncultured_bacterium_o_Rhodospirillales
ASV940	0	0	12	0	0	13	0	9	0	14	9	0	0	26	31	12	0	0	0	0	k__Bacteria; p__Proteobacteria; c__Alphaproteobacteria; o__Rhodospirillales; f__Acetobacteraceae; g__uncultured_bacterium_f_Acetobacteraceae; s__uncultured_bacterium_f_Acetobacteraceae
ASV941	0	18	0	0	0	0	0	0	0	13	23	0	46	0	0	12	0	0	0	14	k__Bacteria; p__Proteobacteria; c__Alphaproteobacteria; o__Rhizobiales; f__uncultured_bacterium_o_Rhizobiales; g__uncultured_bacterium_o_Rhizobiales; s__uncultured_bacterium_o_Rhizobiales
ASV942	0	0	20	0	0	0	0	0	0	14	0	30	31	0	30	0	0	0	0	0	k__Bacteria; p__Firmicutes; c__uncultured_bacterium_p_Firmicutes; o__uncultured_bacterium_p_Firmicutes; f__uncultured_bacterium_p_Firmicutes; g__uncultured_bacterium_p_Firmicutes; s__uncultured_bacterium_p_Firmicutes
ASV943	0	25	16	0	0	12	0	0	18	14	13	0	0	0	0	6	7	0	0	14	k__Bacteria; p__Acidobacteria; c__Acidobacteriia; o__Bryobacterales; f__Bryobacteraceae; g__Paludibaculum; s__Paludibaculum_fermentans
ASV944	0	0	11	0	0	26	0	0	0	0	24	31	0	0	33	0	0	0	0	0	k__Bacteria; p__Proteobacteria; c__Alphaproteobacteria; o__Rhizobiales; f__uncultured_bacterium_o_Rhizobiales; g__uncultured_bacterium_o_Rhizobiales; s__uncultured_bacterium_o_Rhizobiales
ASV945	0	15	9	15	0	22	0	31	0	14	19	0	0	0	0	0	0	0	0	0	k__Bacteria; p__Proteobacteria; c__Betaproteobacteria; o__Burkholderiales; f__Comamonadaceae; g__Acidovorax; s__Acidovorax_delafieldii
ASV946	0	0	9	0	0	6	0	0	8	0	0	22	14	20	33	13	0	0	0	0	k__Bacteria; p__Planctomycetes; c__Phycisphaerae; o__Tepidisphaerales; f__Tepidisphaeraceae; g__Tepidisphaera; s__Tepidisphaera_mucosa
ASV947	0	0	0	0	12	45	0	0	0	0	0	0	0	30	38	0	0	0	0	0	k__Bacteria; p__Proteobacteria; c__Alphaproteobacteria; o__Rhizobiales; f__Methylocystaceae; g__uncultured_bacterium_f_Methylocystaceae; s__uncultured_bacterium_f_Methylocystaceae
ASV948	29	16	23	0	0	0	0	0	0	0	15	0	0	19	0	16	0	0	0	6	k__Bacteria; p__Proteobacteria; c__Betaproteobacteria; o__Burkholderiales; f__uncultured_bacterium_o_Burkholderiales; g__uncultured_bacterium_o_Burkholderiales; s__uncultured_bacterium_o_Burkholderiales
ASV949	20	0	0	0	0	11	15	0	25	0	0	0	0	0	0	0	19	0	13	21	k__Bacteria; p__Gemmatimonadetes; c__Gemmatimonadetes; o__Gemmatimonadales; f__Gemmatimonadaceae; g__uncultured_bacterium_f_Gemmatimonadaceae; s__uncultured_bacterium_f_Gemmatimonadaceae
ASV950	0	12	6	0	0	0	0	0	0	6	21	23	0	20	0	0	0	18	0	18	k__Bacteria; p__Firmicutes; c__Bacilli; o__Bacillales; f__uncultured_bacterium_o_Bacillales; g__uncultured_bacterium_o_Bacillales; s__uncultured_bacterium_o_Bacillales
ASV951	0	0	0	0	0	0	6	0	0	0	0	37	11	43	4	0	0	15	8	0	k__Bacteria; p__uncultured_bacterium_k_Bacteria; c__uncultured_bacterium_k_Bacteria; o__uncultured_bacterium_k_Bacteria; f__uncultured_bacterium_k_Bacteria; g__uncultured_bacterium_k_Bacteria; s__uncultured_bacterium_k_Bacteria
ASV952	0	0	0	0	0	31	0	0	22	0	29	0	0	0	42	0	0	0	0	0	k__Bacteria; p__Proteobacteria; c__Gammaproteobacteria; o__uncultured_bacterium_c_Gammaproteobacteria; f__uncultured_bacterium_c_Gammaproteobacteria; g__uncultured_bacterium_c_Gammaproteobacteria; s__uncultured_bacterium_c_Gammaproteobacteria
ASV953	33	0	0	0	0	12	0	9	17	7	9	0	0	19	0	0	0	0	0	17	k__Bacteria; p__Proteobacteria; c__Deltaproteobacteria; o__uncultured_bacterium_c_Deltaproteobacteria; f__uncultured_bacterium_c_Deltaproteobacteria; g__uncultured_bacterium_c_Deltaproteobacteria; s__uncultured_bacterium_c_Deltaproteobacteria
ASV954	31	0	0	14	0	15	0	14	22	6	0	0	0	0	0	0	0	21	0	0	k__Bacteria; p__Bacteroidetes; c__Chitinophagia; o__Chitinophagales; f__Chitinophagaceae; g__uncultured_bacterium_f_Chitinophagaceae; s__uncultured_bacterium_f_Chitinophagaceae
ASV955	18	11	12	7	0	0	0	8	7	0	0	0	16	20	0	0	0	14	10	0	k__Bacteria; p__Firmicutes; c__Clostridia; o__uncultured_bacterium_c_Clostridia; f__uncultured_bacterium_c_Clostridia; g__uncultured_bacterium_c_Clostridia; s__uncultured_bacterium_c_Clostridia
ASV956	0	13	11	1	0	2	20	0	0	0	8	0	0	38	7	0	4	19	0	0	k__Bacteria; p__Actinobacteria; c__Thermoleophilia; o__Solirubrobacterales; f__uncultured_bacterium_o_Solirubrobacterales; g__uncultured_bacterium_o_Solirubrobacterales; s__uncultured_bacterium_o_Solirubrobacterales
ASV957	0	0	0	0	0	0	15	0	0	0	0	0	0	107	1	0	0	0	0	0	k__Bacteria; p__Actinobacteria; c__Actinobacteria; o__Bifidobacteriales; f__Bifidobacteriaceae; g__Bifidobacterium; s__Bifidobacterium_catenulatum
ASV958	0	0	0	0	0	0	0	0	0	0	0	22	0	43	16	0	42	0	0	0	k__Bacteria; p__Gemmatimonadetes; c__Gemmatimonadetes; o__Gemmatimonadales; f__Gemmatimonadaceae; g__Gemmatimonas; s__Gemmatimonas_phototrophica
ASV959	24	19	0	0	0	0	13	0	0	11	0	0	0	0	0	0	0	37	0	18	k__Bacteria; p__Proteobacteria; c__Alphaproteobacteria; o__Rhizobiales; f__uncultured_bacterium_o_Rhizobiales; g__uncultured_bacterium_o_Rhizobiales; s__uncultured_bacterium_o_Rhizobiales
ASV960	23	0	0	0	0	0	0	0	0	0	0	99	0	0	0	0	0	0	0	0	k__Bacteria; p__Firmicutes; c__Clostridia; o__Clostridiales; f__uncultured_bacterium_o_Clostridiales; g__uncultured_bacterium_o_Clostridiales; s__uncultured_bacterium_o_Clostridiales
ASV961	0	0	16	0	0	27	0	7	7	0	0	0	0	0	38	10	8	9	0	0	k__Bacteria; p__Verrucomicrobia; c__Opitutae; o__Opitutales; f__Opitutaceae; g__Opitutus; s__Opitutus_terrae
ASV962	0	0	14	0	0	14	0	0	0	7	0	34	0	0	26	12	15	0	0	0	k__Bacteria; p__Proteobacteria; c__Alphaproteobacteria; o__Rhizobiales; f__Hyphomicrobiaceae; g__Hyphomicrobium; s__Hyphomicrobium_facile
ASV963	0	14	14	14	0	16	0	0	0	5	25	0	11	0	13	6	0	0	4	0	k__Bacteria; p__uncultured_bacterium_k_Bacteria; c__uncultured_bacterium_k_Bacteria; o__uncultured_bacterium_k_Bacteria; f__uncultured_bacterium_k_Bacteria; g__uncultured_bacterium_k_Bacteria; s__uncultured_bacterium_k_Bacteria
ASV964	0	34	11	0	0	0	0	0	0	13	35	0	0	0	0	0	0	0	0	29	k__Bacteria; p__Actinobacteria; c__Rubrobacteria; o__Gaiellales; f__Gaiellaceae; g__Gaiella; s__Gaiella_occulta
ASV965	43	0	36	0	0	0	0	0	0	19	0	0	0	0	0	23	0	0	0	0	k__Bacteria; p__Proteobacteria; c__Deltaproteobacteria; o__Myxococcales; f__Kofleriaceae; g__uncultured_bacterium_f_Kofleriaceae; s__uncultured_bacterium_f_Kofleriaceae
ASV966	41	0	0	0	0	0	0	0	0	0	0	60	0	20	0	0	0	0	0	0	k__Bacteria; p__Proteobacteria; c__Alphaproteobacteria; o__Sphingomonadales; f__Sphingomonadaceae; g__Novosphingobium; s__uncultured_bacterium_g_Novosphingobium
ASV967	22	5	0	0	0	0	0	0	6	0	0	21	55	12	0	0	0	0	0	0	k__Bacteria; p__Proteobacteria; c__Betaproteobacteria; o__uncultured_bacterium_c_Betaproteobacteria; f__uncultured_bacterium_c_Betaproteobacteria; g__uncultured_bacterium_c_Betaproteobacteria; s__uncultured_bacterium_c_Betaproteobacteria
ASV968	15	0	0	16	0	0	0	0	0	7	9	24	10	17	21	0	2	0	0	0	k__Bacteria; p__Verrucomicrobia; c__Verrucomicrobiae; o__Verrucomicrobiales; f__Verrucomicrobia_subdivision_3; g__Limisphaera; s__Limisphaera_ngatamarikiensis
ASV969	4	3	7	3	24	18	3	0	22	0	5	2	3	5	0	1	5	0	16	0	k__Bacteria; p__Verrucomicrobia; c__Verrucomicrobiae; o__Verrucomicrobiales; f__Verrucomicrobia_subdivision_3; g__Limisphaera; s__Limisphaera_ngatamarikiensis
ASV970	0	8	22	0	0	17	0	0	0	24	0	0	25	0	0	10	5	0	0	10	k__Bacteria; p__Actinobacteria; c__uncultured_bacterium_p_Actinobacteria; o__uncultured_bacterium_p_Actinobacteria; f__uncultured_bacterium_p_Actinobacteria; g__uncultured_bacterium_p_Actinobacteria; s__uncultured_bacterium_p_Actinobacteria
ASV971	0	0	0	0	121	0	0	0	0	0	0	0	0	0	0	0	0	0	0	0	k__Bacteria; p__Proteobacteria; c__Gammaproteobacteria; o__Enterobacterales; f__Enterobacteriaceae; g__Kluyvera; s__Kluyvera_cryocrescens
ASV972	0	0	0	0	0	0	0	9	0	14	0	0	26	28	0	0	17	18	0	9	k__Bacteria; p__Acidobacteria; c__Holophagae; o__Holophagales; f__Holophagaceae; g__Geothrix; s__Geothrix_fermentans
ASV973	0	0	0	0	0	121	0	0	0	0	0	0	0	0	0	0	0	0	0	0	k__Bacteria; p__Gemmatimonadetes; c__Gemmatimonadetes; o__Gemmatimonadales; f__Gemmatimonadaceae; g__uncultured_bacterium_f_Gemmatimonadaceae; s__uncultured_bacterium_f_Gemmatimonadaceae
ASV974	0	0	0	0	0	0	0	0	0	0	43	0	42	0	0	0	18	0	0	18	k__Bacteria; p__Proteobacteria; c__Alphaproteobacteria; o__Rhodospirillales; f__uncultured_bacterium_o_Rhodospirillales; g__uncultured_bacterium_o_Rhodospirillales; s__uncultured_bacterium_o_Rhodospirillales
ASV975	4	9	13	0	0	21	0	12	6	14	10	4	0	0	0	10	8	3	0	6	k__Bacteria; p__Planctomycetes; c__Planctomycetia; o__uncultured_bacterium_c_Planctomycetia; f__uncultured_bacterium_c_Planctomycetia; g__uncultured_bacterium_c_Planctomycetia; s__uncultured_bacterium_c_Planctomycetia
ASV976	0	19	0	0	0	0	0	0	0	0	0	0	0	29	52	0	20	0	0	0	k__Bacteria; p__Proteobacteria; c__Deltaproteobacteria; o__Myxococcales; f__Kofleriaceae; g__uncultured_bacterium_f_Kofleriaceae; s__uncultured_bacterium_f_Kofleriaceae
ASV977	0	0	0	0	0	0	0	0	0	0	28	0	0	17	18	13	20	17	0	7	k__Bacteria; p__Proteobacteria; c__Alphaproteobacteria; o__Caulobacterales; f__Caulobacteraceae; g__Phenylobacterium; s__uncultured_bacterium_g_Phenylobacterium
ASV978	0	0	36	36	0	0	27	0	0	0	0	0	0	0	0	0	0	0	0	20	k__Bacteria; p__Proteobacteria; c__Alphaproteobacteria; o__Rhizobiales; f__Hyphomicrobiaceae; g__Hyphomicrobium; s__Hyphomicrobium_facile
ASV979	0	0	7	0	0	5	47	0	0	0	0	0	0	0	43	17	0	0	0	0	k__Bacteria; p__Proteobacteria; c__Alphaproteobacteria; o__Rhizobiales; f__Hyphomicrobiaceae; g__Hyphomicrobium; s__Hyphomicrobium_facile
ASV980	0	0	87	0	0	0	0	0	0	0	31	0	0	0	0	0	0	0	0	0	k__Bacteria; p__Proteobacteria; c__Alphaproteobacteria; o__uncultured_bacterium_c_Alphaproteobacteria; f__uncultured_bacterium_c_Alphaproteobacteria; g__uncultured_bacterium_c_Alphaproteobacteria; s__uncultured_bacterium_c_Alphaproteobacteria
ASV981	0	8	0	0	0	0	0	0	0	0	0	25	27	24	19	15	0	0	0	0	k__Bacteria; p__Proteobacteria; c__Betaproteobacteria; o__uncultured_bacterium_c_Betaproteobacteria; f__uncultured_bacterium_c_Betaproteobacteria; g__uncultured_bacterium_c_Betaproteobacteria; s__uncultured_bacterium_c_Betaproteobacteria
ASV982	0	0	0	0	0	0	0	25	0	0	0	26	0	0	37	0	0	30	0	0	k__Bacteria; p__Bacteroidetes; c__Chitinophagia; o__Chitinophagales; f__Chitinophagaceae; g__Puia; s__Puia_dinghuensis
ASV983	57	0	12	0	0	0	0	0	0	0	0	0	0	0	48	0	0	0	0	0	k__Bacteria; p__Bacteroidetes; c__Chitinophagia; o__Chitinophagales; f__Chitinophagaceae; g__Parafilimonas; s__Parafilimonas_terrae
ASV984	20	0	10	0	0	0	14	0	0	0	17	0	0	9	31	0	8	0	0	8	k__Bacteria; p__uncultured_bacterium_k_Bacteria; c__uncultured_bacterium_k_Bacteria; o__uncultured_bacterium_k_Bacteria; f__uncultured_bacterium_k_Bacteria; g__uncultured_bacterium_k_Bacteria; s__uncultured_bacterium_k_Bacteria
ASV985	0	15	32	17	0	6	0	11	0	5	8	0	0	0	0	6	12	0	0	5	k__Bacteria; p__uncultured_bacterium_k_Bacteria; c__uncultured_bacterium_k_Bacteria; o__uncultured_bacterium_k_Bacteria; f__uncultured_bacterium_k_Bacteria; g__uncultured_bacterium_k_Bacteria; s__uncultured_bacterium_k_Bacteria
ASV986	0	22	16	0	0	0	0	7	10	7	19	0	0	0	0	0	13	0	14	9	k__Bacteria; p__uncultured_bacterium_k_Bacteria; c__uncultured_bacterium_k_Bacteria; o__uncultured_bacterium_k_Bacteria; f__uncultured_bacterium_k_Bacteria; g__uncultured_bacterium_k_Bacteria; s__uncultured_bacterium_k_Bacteria
ASV987	0	7	13	0	0	9	9	0	0	10	0	29	0	0	26	0	0	14	0	0	k__Bacteria; p__Actinobacteria; c__uncultured_bacterium_p_Actinobacteria; o__uncultured_bacterium_p_Actinobacteria; f__uncultured_bacterium_p_Actinobacteria; g__uncultured_bacterium_p_Actinobacteria; s__uncultured_bacterium_p_Actinobacteria
ASV988	0	22	0	0	0	8	0	0	0	0	0	52	0	22	0	13	0	0	0	0	k__Bacteria; p__Proteobacteria; c__Betaproteobacteria; o__Burkholderiales; f__uncultured_bacterium_o_Burkholderiales; g__uncultured_bacterium_o_Burkholderiales; s__uncultured_bacterium_o_Burkholderiales
ASV989	0	6	0	0	0	9	7	0	0	0	12	58	0	15	0	0	0	10	0	0	k__Bacteria; p__uncultured_bacterium_k_Bacteria; c__uncultured_bacterium_k_Bacteria; o__uncultured_bacterium_k_Bacteria; f__uncultured_bacterium_k_Bacteria; g__uncultured_bacterium_k_Bacteria; s__uncultured_bacterium_k_Bacteria
ASV990	0	0	0	0	0	0	0	43	12	0	0	0	0	0	0	15	0	0	0	47	k__Bacteria; p__Acidobacteria; c__Acidobacteriia; o__Acidobacteriales; f__Acidobacteriaceae; g__Acidobacterium; s__Acidobacterium_ailaaui
ASV991	77	4	0	3	29	0	0	0	0	0	0	1	0	0	0	0	2	0	0	0	k__Bacteria; p__Acidobacteria; c__Acidobacteriia; o__Bryobacterales; f__Bryobacteraceae; g__uncultured_bacterium_f_Bryobacteraceae; s__uncultured_bacterium_f_Bryobacteraceae
ASV992	29	0	12	0	0	0	0	0	0	0	11	11	0	0	28	0	0	0	15	10	k__Bacteria; p__uncultured_bacterium_k_Bacteria; c__uncultured_bacterium_k_Bacteria; o__uncultured_bacterium_k_Bacteria; f__uncultured_bacterium_k_Bacteria; g__uncultured_bacterium_k_Bacteria; s__uncultured_bacterium_k_Bacteria
ASV993	8	0	17	9	8	0	0	0	0	0	9	22	0	22	10	0	0	0	0	11	k__Bacteria; p__Proteobacteria; c__Alphaproteobacteria; o__uncultured_bacterium_c_Alphaproteobacteria; f__uncultured_bacterium_c_Alphaproteobacteria; g__uncultured_bacterium_c_Alphaproteobacteria; s__uncultured_bacterium_c_Alphaproteobacteria
ASV994	0	0	0	0	0	36	0	27	0	15	0	0	0	0	0	0	38	0	0	0	k__Bacteria; p__Actinobacteria; c__Actinobacteria; o__Frankiales; f__Frankiaceae; g__Jatrophihabitans; s__Jatrophihabitans_soli
ASV995	0	0	0	0	0	15	0	26	0	9	0	0	18	0	48	0	0	0	0	0	k__Bacteria; p__Bacteroidetes; c__Chitinophagia; o__Chitinophagales; f__Chitinophagaceae; g__uncultured_bacterium_f_Chitinophagaceae; s__uncultured_bacterium_f_Chitinophagaceae
ASV996	19	0	24	9	0	16	0	13	0	0	0	22	0	0	0	12	0	0	0	0	k__Bacteria; p__Gemmatimonadetes; c__Gemmatimonadetes; o__Gemmatimonadales; f__Gemmatimonadaceae; g__uncultured_bacterium_f_Gemmatimonadaceae; s__uncultured_bacterium_f_Gemmatimonadaceae
ASV997	0	0	40	0	0	37	0	0	0	0	0	0	0	0	0	0	0	0	0	38	k__Bacteria; p__Proteobacteria; c__Alphaproteobacteria; o__Rhizobiales; f__uncultured_bacterium_o_Rhizobiales; g__uncultured_bacterium_o_Rhizobiales; s__uncultured_bacterium_o_Rhizobiales
ASV998	0	0	0	0	10	0	14	0	0	0	1	21	29	13	3	0	11	0	9	4	k__Bacteria; p__Proteobacteria; c__Alphaproteobacteria; o__Caulobacterales; f__Caulobacteraceae; g__Phenylobacterium; s__Phenylobacterium_koreense
ASV999	0	18	0	0	0	0	0	0	14	7	14	23	33	0	0	0	0	0	0	6	k__Bacteria; p__Proteobacteria; c__Alphaproteobacteria; o__uncultured_bacterium_c_Alphaproteobacteria; f__uncultured_bacterium_c_Alphaproteobacteria; g__uncultured_bacterium_c_Alphaproteobacteria; s__uncultured_bacterium_c_Alphaproteobacteria
ASV1000	0	0	0	0	0	0	0	0	0	0	0	0	28	24	24	0	39	0	0	0	k__Bacteria; p__Proteobacteria; c__Gammaproteobacteria; o__Xanthomonadales; f__Xanthomonadaceae; g__Lysobacter; s__Lysobacter_lycopersici
ASV1001	66	0	0	0	31	0	0	0	0	0	0	14	0	0	3	0	0	0	0	0	k__Bacteria; p__Actinobacteria; c__Actinobacteria; o__Bifidobacteriales; f__Bifidobacteriaceae; g__Bifidobacterium; s__Bifidobacterium_adolescentis
ASV1002	30	0	0	48	0	0	0	0	0	0	21	0	0	0	0	0	0	0	15	0	k__Bacteria; p__Verrucomicrobia; c__Verrucomicrobiae; o__Verrucomicrobiales; f__Verrucomicrobia_subdivision_3; g__Limisphaera; s__Limisphaera_ngatamarikiensis
ASV1003	28	0	0	0	0	0	0	37	0	0	0	18	18	0	0	7	0	0	0	6	k__Bacteria; p__Proteobacteria; c__Betaproteobacteria; o__Burkholderiales; f__Alcaligenaceae; g__uncultured_bacterium_f_Alcaligenaceae; s__uncultured_bacterium_f_Alcaligenaceae
ASV1004	21	24	0	0	0	11	20	0	0	0	0	16	0	0	0	0	0	0	0	22	k__Bacteria; p__Proteobacteria; c__Alphaproteobacteria; o__Rhodospirillales; f__Rhodospirillaceae; g__Azospirillum; s__uncultured_bacterium_g_Azospirillum
ASV1005	0	19	12	0	0	0	0	14	12	0	0	0	0	29	0	0	14	0	0	14	k__Bacteria; p__Proteobacteria; c__Alphaproteobacteria; o__Rhizobiales; f__Roseiarcaceae; g__Roseiarcus; s__Roseiarcus_fermentans
ASV1006	0	0	0	33	0	0	8	0	0	0	0	0	0	0	0	18	42	0	13	0	k__Bacteria; p__Proteobacteria; c__Alphaproteobacteria; o__Rhodospirillales; f__Acetobacteraceae; g__Roseomonas; s__Roseomonas_riguiloci
ASV1007	0	16	0	0	0	0	0	0	0	0	0	0	79	19	0	0	0	0	0	0	k__Bacteria; p__uncultured_bacterium_k_Bacteria; c__uncultured_bacterium_k_Bacteria; o__uncultured_bacterium_k_Bacteria; f__uncultured_bacterium_k_Bacteria; g__uncultured_bacterium_k_Bacteria; s__uncultured_bacterium_k_Bacteria
ASV1008	0	0	0	0	0	0	0	0	0	0	0	0	0	0	114	0	0	0	0	0	k__Bacteria; p__Acidobacteria; c__Acidobacteriia; o__Acidobacteriales; f__Acidobacteriaceae; g__Edaphobacter; s__Edaphobacter_dinghuensis
ASV1009	0	0	0	0	0	0	0	0	0	0	0	0	0	0	0	11	0	0	0	103	k__Bacteria; p__Proteobacteria; c__Gammaproteobacteria; o__uncultured_bacterium_c_Gammaproteobacteria; f__uncultured_bacterium_c_Gammaproteobacteria; g__uncultured_bacterium_c_Gammaproteobacteria; s__uncultured_bacterium_c_Gammaproteobacteria
ASV1010	22	0	0	0	0	0	0	0	0	0	0	24	0	32	12	0	0	23	0	0	k__Bacteria; p__Bacteroidetes; c__Chitinophagia; o__Chitinophagales; f__Chitinophagaceae; g__Parafilimonas; s__Parafilimonas_terrae
ASV1011	18	18	14	0	0	0	0	0	0	0	27	32	0	0	0	4	0	0	0	0	k__Bacteria; p__uncultured_bacterium_k_Bacteria; c__uncultured_bacterium_k_Bacteria; o__uncultured_bacterium_k_Bacteria; f__uncultured_bacterium_k_Bacteria; g__uncultured_bacterium_k_Bacteria; s__uncultured_bacterium_k_Bacteria
ASV1012	6	15	9	18	0	0	0	0	9	0	11	0	11	0	11	0	12	0	0	11	k__Bacteria; p__uncultured_bacterium_k_Bacteria; c__uncultured_bacterium_k_Bacteria; o__uncultured_bacterium_k_Bacteria; f__uncultured_bacterium_k_Bacteria; g__uncultured_bacterium_k_Bacteria; s__uncultured_bacterium_k_Bacteria
ASV1013	0	0	17	0	0	0	0	0	29	0	19	0	0	0	48	0	0	0	0	0	k__Bacteria; p__Actinobacteria; c__Actinobacteria; o__Streptomycetales; f__Streptomycetaceae; g__Streptomyces; s__uncultured_bacterium_g_Streptomyces
ASV1014	0	2	5	3	0	2	2	3	4	3	3	14	6	0	31	4	5	16	4	6	k__Bacteria; p__Gemmatimonadetes; c__Gemmatimonadetes; o__Gemmatimonadales; f__Gemmatimonadaceae; g__Roseisolibacter; s__Roseisolibacter_agri
ASV1015	0	13	0	0	0	11	0	0	0	0	0	15	41	0	33	0	0	0	0	0	k__Bacteria; p__Bacteroidetes; c__Chitinophagia; o__Chitinophagales; f__Chitinophagaceae; g__uncultured_bacterium_f_Chitinophagaceae; s__uncultured_bacterium_f_Chitinophagaceae
ASV1016	0	7	0	0	0	0	0	0	0	0	23	83	0	0	0	0	0	0	0	0	k__Bacteria; p__Proteobacteria; c__Betaproteobacteria; o__uncultured_bacterium_c_Betaproteobacteria; f__uncultured_bacterium_c_Betaproteobacteria; g__uncultured_bacterium_c_Betaproteobacteria; s__uncultured_bacterium_c_Betaproteobacteria
ASV1017	0	0	0	0	0	0	0	3	0	7	0	72	0	0	0	20	0	0	8	3	k__Bacteria; p__Proteobacteria; c__Deltaproteobacteria; o__Myxococcales; f__uncultured_bacterium_o_Myxococcales; g__uncultured_bacterium_o_Myxococcales; s__uncultured_bacterium_o_Myxococcales
ASV1018	0	0	0	0	0	0	0	0	0	0	0	60	10	8	35	0	0	0	0	0	k__Bacteria; p__uncultured_bacterium_k_Bacteria; c__uncultured_bacterium_k_Bacteria; o__uncultured_bacterium_k_Bacteria; f__uncultured_bacterium_k_Bacteria; g__uncultured_bacterium_k_Bacteria; s__uncultured_bacterium_k_Bacteria
ASV1019	0	0	0	0	0	0	0	0	0	0	0	48	33	32	0	0	0	0	0	0	k__Bacteria; p__Proteobacteria; c__Deltaproteobacteria; o__Myxococcales; f__Polyangiaceae; g__uncultured_bacterium_f_Polyangiaceae; s__uncultured_bacterium_f_Polyangiaceae
ASV1020	1	4	0	5	13	10	2	7	0	2	2	3	3	14	1	1	5	26	13	0	k__Bacteria; p__Actinobacteria; c__Rubrobacteria; o__Gaiellales; f__Gaiellaceae; g__Gaiella; s__Gaiella_occulta
ASV1021	0	0	25	0	0	17	0	58	0	12	0	0	0	0	0	0	0	0	0	0	k__Bacteria; p__Actinobacteria; c__Rubrobacteria; o__Gaiellales; f__Gaiellaceae; g__Gaiella; s__Gaiella_occulta
ASV1022	0	9	20	6	0	13	0	0	0	0	0	0	28	0	0	10	0	0	16	10	k__Bacteria; p__Proteobacteria; c__Alphaproteobacteria; o__Rhodospirillales; f__Rhodospirillaceae; g__uncultured_bacterium_f_Rhodospirillaceae; s__uncultured_bacterium_f_Rhodospirillaceae
ASV1023	0	17	10	0	0	7	0	0	9	0	13	0	0	21	0	0	12	23	0	0	k__Bacteria; p__Proteobacteria; c__Betaproteobacteria; o__Burkholderiales; f__uncultured_bacterium_o_Burkholderiales; g__uncultured_bacterium_o_Burkholderiales; s__uncultured_bacterium_o_Burkholderiales
ASV1024	0	8	10	0	0	6	12	9	0	0	22	18	5	0	0	0	12	0	0	10	k__Bacteria; p__uncultured_bacterium_k_Bacteria; c__uncultured_bacterium_k_Bacteria; o__uncultured_bacterium_k_Bacteria; f__uncultured_bacterium_k_Bacteria; g__uncultured_bacterium_k_Bacteria; s__uncultured_bacterium_k_Bacteria
ASV1025	0	0	0	0	0	27	22	0	0	0	0	63	0	0	0	0	0	0	0	0	k__Bacteria; p__Actinobacteria; c__Actinobacteria; o__uncultured_bacterium_c_Actinobacteria; f__uncultured_bacterium_c_Actinobacteria; g__uncultured_bacterium_c_Actinobacteria; s__uncultured_bacterium_c_Actinobacteria
ASV1026	0	0	0	0	0	0	13	0	0	14	0	57	0	0	0	0	19	0	9	0	k__Bacteria; p__Actinobacteria; c__Actinobacteria; o__Micrococcales; f__Micrococcaceae; g__Pseudarthrobacter; s__uncultured_bacterium_g_Pseudarthrobacter
ASV1027	0	0	0	0	0	0	8	0	0	0	0	0	0	65	39	0	0	0	0	0	k__Bacteria; p__Actinobacteria; c__Actinobacteria; o__Bifidobacteriales; f__Bifidobacteriaceae; g__Bifidobacterium; s__Bifidobacterium_longum
ASV1028	36	0	0	0	0	0	0	0	0	0	0	0	0	28	47	0	0	0	0	0	k__Bacteria; p__Proteobacteria; c__Alphaproteobacteria; o__uncultured_bacterium_c_Alphaproteobacteria; f__uncultured_bacterium_c_Alphaproteobacteria; g__uncultured_bacterium_c_Alphaproteobacteria; s__uncultured_bacterium_c_Alphaproteobacteria
ASV1029	0	3	22	0	0	25	0	0	0	22	12	0	0	0	0	0	0	0	0	27	k__Bacteria; p__Actinobacteria; c__Rubrobacteria; o__Gaiellales; f__Gaiellaceae; g__Gaiella; s__Gaiella_occulta
ASV1030	0	0	6	0	0	0	0	8	0	11	24	0	14	0	26	13	0	0	0	9	k__Bacteria; p__Chloroflexi; c__Ktedonobacteria; o__uncultured_bacterium_c_Ktedonobacteria; f__uncultured_bacterium_c_Ktedonobacteria; g__uncultured_bacterium_c_Ktedonobacteria; s__uncultured_bacterium_c_Ktedonobacteria
ASV1031	0	0	0	18	0	0	0	14	0	14	26	0	0	0	0	24	15	0	0	0	k__Bacteria; p__Actinobacteria; c__Actinobacteria; o__Corynebacteriales; f__Mycobacteriaceae; g__Mycolicibacterium; s__uncultured_bacterium_g_Mycolicibacterium
ASV1032	0	13	0	4	0	0	13	18	0	0	0	0	0	29	17	9	0	0	0	8	k__Bacteria; p__uncultured_bacterium_k_Bacteria; c__uncultured_bacterium_k_Bacteria; o__uncultured_bacterium_k_Bacteria; f__uncultured_bacterium_k_Bacteria; g__uncultured_bacterium_k_Bacteria; s__uncultured_bacterium_k_Bacteria
ASV1033	0	33	0	0	0	0	0	9	0	6	10	0	0	0	41	0	12	0	0	0	k__Bacteria; p__Proteobacteria; c__Alphaproteobacteria; o__Rhizobiales; f__Hyphomicrobiaceae; g__Rhodoplanes; s__uncultured_bacterium_g_Rhodoplanes
ASV1034	0	0	0	0	0	0	0	43	0	0	0	0	68	0	0	0	0	0	0	0	k__Bacteria; p__Actinobacteria; c__Thermoleophilia; o__Solirubrobacterales; f__Solirubrobacteraceae; g__Solirubrobacter; s__uncultured_bacterium_g_Solirubrobacter
ASV1035	0	0	0	0	0	0	0	0	0	0	0	61	9	17	24	0	0	0	0	0	k__Bacteria; p__Actinobacteria; c__Coriobacteriia; o__Coriobacteriales; f__Coriobacteriaceae; g__Collinsella; s__Collinsella_aerofaciens
ASV1036	57	0	0	0	0	0	0	0	53	0	0	0	0	0	0	0	0	0	0	0	k__Bacteria; p__Proteobacteria; c__Alphaproteobacteria; o__Rhizobiales; f__uncultured_bacterium_o_Rhizobiales; g__uncultured_bacterium_o_Rhizobiales; s__uncultured_bacterium_o_Rhizobiales
ASV1037	54	8	0	7	0	0	0	0	9	15	0	0	0	0	0	0	17	0	0	0	k__Bacteria; p__Bacteroidetes; c__Chitinophagia; o__Chitinophagales; f__Chitinophagaceae; g__uncultured_bacterium_f_Chitinophagaceae; s__uncultured_bacterium_f_Chitinophagaceae
ASV1038	21	4	7	4	0	0	11	0	0	2	0	0	0	0	23	3	9	26	0	0	k__Bacteria; p__Proteobacteria; c__Gammaproteobacteria; o__Xanthomonadales; f__Rhodanobacteraceae; g__Rhodanobacter; s__uncultured_bacterium_g_Rhodanobacter
ASV1039	21	0	0	0	0	0	0	0	0	0	0	52	0	18	19	0	0	0	0	0	k__Bacteria; p__Firmicutes; c__Clostridia; o__Clostridiales; f__Lachnospiraceae; g__Mediterraneibacter; s__[Ruminococcus]_lactaris
ASV1040	0	0	39	0	0	0	0	0	0	0	0	0	0	0	0	18	16	0	21	16	k__Bacteria; p__Proteobacteria; c__Alphaproteobacteria; o__Rhodospirillales; f__Rhodospirillaceae; g__Azospirillum; s__uncultured_bacterium_g_Azospirillum
ASV1041	0	0	14	0	0	0	0	0	0	0	0	31	0	0	27	21	0	0	17	0	k__Bacteria; p__Proteobacteria; c__Alphaproteobacteria; o__Caulobacterales; f__Caulobacteraceae; g__Phenylobacterium; s__uncultured_bacterium_g_Phenylobacterium
ASV1042	0	10	0	12	0	13	15	9	10	18	14	0	0	0	0	9	0	0	0	0	k__Bacteria; p__Gemmatimonadetes; c__Gemmatimonadetes; o__Gemmatimonadales; f__Gemmatimonadaceae; g__Gemmatirosa; s__Gemmatirosa_kalamazoonesis
ASV1043	0	8	0	0	0	9	0	18	12	8	0	19	0	0	29	0	0	0	0	7	k__Bacteria; p__uncultured_bacterium_k_Bacteria; c__uncultured_bacterium_k_Bacteria; o__uncultured_bacterium_k_Bacteria; f__uncultured_bacterium_k_Bacteria; g__uncultured_bacterium_k_Bacteria; s__uncultured_bacterium_k_Bacteria
ASV1044	0	0	0	0	0	24	22	0	0	0	0	0	0	53	0	11	0	0	0	0	k__Bacteria; p__Proteobacteria; c__Betaproteobacteria; o__Burkholderiales; f__Burkholderiaceae; g__Paraburkholderia; s__Paraburkholderia_caribensis
ASV1045	0	0	0	0	0	12	0	8	17	73	0	0	0	0	0	0	0	0	0	0	k__Bacteria; p__Proteobacteria; c__Gammaproteobacteria; o__uncultured_bacterium_c_Gammaproteobacteria; f__uncultured_bacterium_c_Gammaproteobacteria; g__uncultured_bacterium_c_Gammaproteobacteria; s__uncultured_bacterium_c_Gammaproteobacteria
ASV1046	18	10	4	0	0	6	0	0	0	0	7	19	11	15	8	0	0	0	11	0	k__Bacteria; p__uncultured_bacterium_k_Bacteria; c__uncultured_bacterium_k_Bacteria; o__uncultured_bacterium_k_Bacteria; f__uncultured_bacterium_k_Bacteria; g__uncultured_bacterium_k_Bacteria; s__uncultured_bacterium_k_Bacteria
ASV1047	0	43	8	0	0	0	0	0	9	0	0	0	0	0	0	16	19	0	0	14	k__Bacteria; p__Verrucomicrobia; c__Verrucomicrobiae; o__Verrucomicrobiales; f__Verrucomicrobia_subdivision_3; g__Limisphaera; s__Limisphaera_ngatamarikiensis
ASV1048	0	0	3	0	13	13	0	0	23	0	0	0	0	22	27	0	0	0	0	8	k__Bacteria; p__Proteobacteria; c__Gammaproteobacteria; o__Xanthomonadales; f__uncultured_bacterium_o_Xanthomonadales; g__uncultured_bacterium_o_Xanthomonadales; s__uncultured_bacterium_o_Xanthomonadales
ASV1049	0	0	0	0	51	0	0	0	0	0	0	58	0	0	0	0	0	0	0	0	k__Bacteria; p__Proteobacteria; c__Gammaproteobacteria; o__Pseudomonadales; f__Pseudomonadaceae; g__Pseudomonas; s__Pseudomonas_veronii
ASV1050	0	66	0	0	0	0	0	0	0	0	43	0	0	0	0	0	0	0	0	0	k__Bacteria; p__Gemmatimonadetes; c__Gemmatimonadetes; o__Gemmatimonadales; f__Gemmatimonadaceae; g__uncultured_bacterium_f_Gemmatimonadaceae; s__uncultured_bacterium_f_Gemmatimonadaceae
ASV1051	18	4	1	8	0	4	29	0	0	0	7	6	15	1	3	12	0	0	0	0	k__Bacteria; p__Acidobacteria; c__Acidobacteriia; o__Acidobacteriales; f__Acidobacteriaceae; g__Acidobacterium; s__Acidobacterium_ailaaui
ASV1052	0	0	62	10	0	22	0	0	0	0	0	0	0	0	0	14	0	0	0	0	k__Bacteria; p__Verrucomicrobia; c__Verrucomicrobiae; o__Verrucomicrobiales; f__Verrucomicrobia_subdivision_3; g__Limisphaera; s__Limisphaera_ngatamarikiensis
ASV1053	0	22	10	0	0	0	7	0	0	7	13	0	19	12	0	8	0	10	0	0	k__Bacteria; p__Actinobacteria; c__Actinobacteria; o__uncultured_bacterium_c_Actinobacteria; f__uncultured_bacterium_c_Actinobacteria; g__uncultured_bacterium_c_Actinobacteria; s__uncultured_bacterium_c_Actinobacteria
ASV1054	0	39	0	26	0	0	0	8	7	0	28	0	0	0	0	0	0	0	0	0	k__Bacteria; p__Proteobacteria; c__Alphaproteobacteria; o__Rhizobiales; f__uncultured_bacterium_o_Rhizobiales; g__uncultured_bacterium_o_Rhizobiales; s__uncultured_bacterium_o_Rhizobiales
ASV1055	0	16	0	0	0	0	0	0	0	0	40	0	0	52	0	0	0	0	0	0	k__Bacteria; p__Acidobacteria; c__Acidobacteriia; o__Acidobacteriales; f__Acidobacteriaceae; g__Acidobacterium; s__Acidobacterium_ailaaui
ASV1056	0	0	0	0	0	0	0	0	0	0	19	27	0	0	33	16	13	0	0	0	k__Bacteria; p__Proteobacteria; c__Alphaproteobacteria; o__Rhizobiales; f__uncultured_bacterium_o_Rhizobiales; g__uncultured_bacterium_o_Rhizobiales; s__uncultured_bacterium_o_Rhizobiales
ASV1057	0	0	0	0	0	0	0	0	0	0	13	30	0	0	42	0	23	0	0	0	k__Bacteria; p__Proteobacteria; c__Deltaproteobacteria; o__Myxococcales; f__Kofleriaceae; g__uncultured_bacterium_f_Kofleriaceae; s__uncultured_bacterium_f_Kofleriaceae
ASV1058	15	9	0	0	0	0	0	0	0	0	0	0	0	0	0	0	8	47	28	0	k__Bacteria; p__Bacteroidetes; c__uncultured_bacterium_p_Bacteroidetes; o__uncultured_bacterium_p_Bacteroidetes; f__uncultured_bacterium_p_Bacteroidetes; g__uncultured_bacterium_p_Bacteroidetes; s__uncultured_bacterium_p_Bacteroidetes
ASV1059	0	0	12	0	0	26	0	4	0	0	20	20	0	20	0	0	5	0	0	0	k__Bacteria; p__Proteobacteria; c__Deltaproteobacteria; o__Myxococcales; f__Kofleriaceae; g__uncultured_bacterium_f_Kofleriaceae; s__uncultured_bacterium_f_Kofleriaceae
ASV1060	0	15	0	0	0	0	0	0	0	0	0	18	18	23	32	1	0	0	0	0	k__Bacteria; p__Actinobacteria; c__uncultured_bacterium_p_Actinobacteria; o__uncultured_bacterium_p_Actinobacteria; f__uncultured_bacterium_p_Actinobacteria; g__uncultured_bacterium_p_Actinobacteria; s__uncultured_bacterium_p_Actinobacteria
ASV1061	0	14	0	0	0	0	0	0	0	0	0	32	23	22	0	0	0	0	0	16	k__Bacteria; p__Bacteroidetes; c__Cytophagia; o__Cytophagales; f__Fulvivirgaceae; g__Chryseolinea; s__uncultured_bacterium_g_Chryseolinea
ASV1062	0	12	0	0	0	0	0	12	0	0	0	0	0	0	0	0	13	31	0	39	k__Bacteria; p__Proteobacteria; c__Gammaproteobacteria; o__Legionellales; f__Legionellaceae; g__Legionella; s__uncultured_bacterium_g_Legionella
ASV1063	0	0	0	0	0	8	0	0	25	0	0	0	0	22	26	0	0	13	0	13	k__Bacteria; p__Proteobacteria; c__Betaproteobacteria; o__Burkholderiales; f__uncultured_bacterium_o_Burkholderiales; g__uncultured_bacterium_o_Burkholderiales; s__uncultured_bacterium_o_Burkholderiales
ASV1064	0	0	0	0	0	0	0	0	0	0	0	0	0	10	97	0	0	0	0	0	k__Bacteria; p__Proteobacteria; c__Gammaproteobacteria; o__uncultured_bacterium_c_Gammaproteobacteria; f__uncultured_bacterium_c_Gammaproteobacteria; g__uncultured_bacterium_c_Gammaproteobacteria; s__uncultured_bacterium_c_Gammaproteobacteria
ASV1065	0	0	0	0	0	0	0	0	0	0	0	0	0	0	0	0	0	107	0	0	k__Bacteria; p__Proteobacteria; c__Alphaproteobacteria; o__Rhodospirillales; f__Rhodospirillaceae; g__uncultured_bacterium_f_Rhodospirillaceae; s__uncultured_bacterium_f_Rhodospirillaceae
ASV1066	17	0	0	0	0	0	0	0	0	0	0	37	0	22	12	0	0	18	0	0	k__Bacteria; p__Firmicutes; c__Clostridia; o__Clostridiales; f__Ruminococcaceae; g__Ruminococcus; s__uncultured_bacterium_g_Ruminococcus
ASV1067	0	0	51	0	0	0	0	0	0	29	0	0	0	0	0	13	0	0	0	13	k__Bacteria; p__Proteobacteria; c__Alphaproteobacteria; o__uncultured_bacterium_c_Alphaproteobacteria; f__uncultured_bacterium_c_Alphaproteobacteria; g__uncultured_bacterium_c_Alphaproteobacteria; s__uncultured_bacterium_c_Alphaproteobacteria
ASV1068	0	22	22	0	0	17	0	0	0	15	21	0	0	0	0	0	0	0	0	9	k__Bacteria; p__Actinobacteria; c__uncultured_bacterium_p_Actinobacteria; o__uncultured_bacterium_p_Actinobacteria; f__uncultured_bacterium_p_Actinobacteria; g__uncultured_bacterium_p_Actinobacteria; s__uncultured_bacterium_p_Actinobacteria
ASV1069	0	0	7	0	0	0	0	0	0	0	11	0	0	0	0	0	41	47	0	0	k__Bacteria; p__Proteobacteria; c__Deltaproteobacteria; o__Myxococcales; f__Polyangiaceae; g__uncultured_bacterium_f_Polyangiaceae; s__uncultured_bacterium_f_Polyangiaceae
ASV1070	0	13	0	0	10	0	0	0	0	5	20	16	16	0	9	6	11	0	0	0	k__Bacteria; p__Proteobacteria; c__Deltaproteobacteria; o__Myxococcales; f__Kofleriaceae; g__uncultured_bacterium_f_Kofleriaceae; s__uncultured_bacterium_f_Kofleriaceae
ASV1071	0	0	0	0	0	0	14	12	0	0	0	0	0	0	12	15	20	33	0	0	k__Bacteria; p__Proteobacteria; c__Betaproteobacteria; o__Burkholderiales; f__uncultured_bacterium_o_Burkholderiales; g__uncultured_bacterium_o_Burkholderiales; s__uncultured_bacterium_o_Burkholderiales
ASV1072	0	0	0	0	0	0	0	0	0	0	21	0	41	29	15	0	0	0	0	0	k__Bacteria; p__Proteobacteria; c__Betaproteobacteria; o__Burkholderiales; f__Oxalobacteraceae; g__Massilia; s__uncultured_bacterium_g_Massilia
ASV1073	0	0	0	0	0	0	0	0	0	0	0	60	11	12	23	0	0	0	0	0	k__Bacteria; p__uncultured_bacterium_k_Bacteria; c__uncultured_bacterium_k_Bacteria; o__uncultured_bacterium_k_Bacteria; f__uncultured_bacterium_k_Bacteria; g__uncultured_bacterium_k_Bacteria; s__uncultured_bacterium_k_Bacteria
ASV1074	0	0	47	0	0	0	0	0	22	0	0	0	36	0	0	0	0	0	0	0	k__Bacteria; p__Acidobacteria; c__Acidobacteriia; o__Bryobacterales; f__Bryobacteraceae; g__Paludibaculum; s__Paludibaculum_fermentans
ASV1075	0	0	43	0	0	23	0	10	0	0	0	0	0	0	29	0	0	0	0	0	k__Bacteria; p__Proteobacteria; c__Alphaproteobacteria; o__Rhodospirillales; f__Rhodospirillaceae; g__uncultured_bacterium_f_Rhodospirillaceae; s__uncultured_bacterium_f_Rhodospirillaceae
ASV1076	0	0	1	0	0	9	23	14	0	0	41	0	0	0	0	13	4	0	0	0	k__Bacteria; p__Proteobacteria; c__Betaproteobacteria; o__uncultured_bacterium_c_Betaproteobacteria; f__uncultured_bacterium_c_Betaproteobacteria; g__uncultured_bacterium_c_Betaproteobacteria; s__uncultured_bacterium_c_Betaproteobacteria
ASV1077	11	12	0	8	10	0	0	0	0	0	13	0	0	12	0	0	14	14	7	3	k__Bacteria; p__uncultured_bacterium_k_Bacteria; c__uncultured_bacterium_k_Bacteria; o__uncultured_bacterium_k_Bacteria; f__uncultured_bacterium_k_Bacteria; g__uncultured_bacterium_k_Bacteria; s__uncultured_bacterium_k_Bacteria
ASV1078	0	0	0	0	34	0	26	0	0	0	0	0	0	0	0	0	8	36	0	0	k__Bacteria; p__Bacteroidetes; c__Cytophagia; o__Cytophagales; f__Fulvivirgaceae; g__Chryseolinea; s__uncultured_bacterium_g_Chryseolinea
ASV1079	0	10	0	0	5	4	15	0	6	10	11	0	0	0	0	6	11	26	0	0	k__Bacteria; p__Gemmatimonadetes; c__Gemmatimonadetes; o__Gemmatimonadales; f__Gemmatimonadaceae; g__Gemmatimonas; s__Gemmatimonas_phototrophica
ASV1080	0	0	0	0	0	0	12	0	8	0	16	0	24	27	0	1	2	14	0	0	k__Bacteria; p__Acidobacteria; c__Vicinamibacteria; o__uncultured_bacterium_c_Vicinamibacteria; f__uncultured_bacterium_c_Vicinamibacteria; g__uncultured_bacterium_c_Vicinamibacteria; s__uncultured_bacterium_c_Vicinamibacteria
ASV1081	0	0	0	0	0	31	0	0	18	0	0	0	0	0	31	0	0	0	0	24	k__Bacteria; p__Proteobacteria; c__Alphaproteobacteria; o__uncultured_bacterium_c_Alphaproteobacteria; f__uncultured_bacterium_c_Alphaproteobacteria; g__uncultured_bacterium_c_Alphaproteobacteria; s__uncultured_bacterium_c_Alphaproteobacteria
ASV1082	0	0	0	0	0	0	0	0	0	0	0	104	0	0	0	0	0	0	0	0	k__Bacteria; p__Proteobacteria; c__Gammaproteobacteria; o__Pseudomonadales; f__Pseudomonadaceae; g__Pseudomonas; s__Pseudomonas_frederiksbergensis
ASV1083	24	0	0	0	0	0	0	0	0	0	12	35	32	0	0	0	0	0	0	0	k__Bacteria; p__Bacteroidetes; c__Chitinophagia; o__Chitinophagales; f__Chitinophagaceae; g__Arachidicoccus; s__Arachidicoccus_ginsenosidivorans
ASV1084	21	0	0	0	0	0	0	0	0	0	0	24	19	28	0	0	0	11	0	0	k__Bacteria; p__uncultured_bacterium_k_Bacteria; c__uncultured_bacterium_k_Bacteria; o__uncultured_bacterium_k_Bacteria; f__uncultured_bacterium_k_Bacteria; g__uncultured_bacterium_k_Bacteria; s__uncultured_bacterium_k_Bacteria
ASV1085	0	30	42	0	0	0	0	0	0	31	0	0	0	0	0	0	0	0	0	0	k__Bacteria; p__Actinobacteria; c__Rubrobacteria; o__Gaiellales; f__Gaiellaceae; g__Gaiella; s__Gaiella_occulta
ASV1086	0	12	0	0	0	8	0	0	0	0	10	12	14	15	21	3	3	0	5	0	k__Bacteria; p__uncultured_bacterium_k_Bacteria; c__uncultured_bacterium_k_Bacteria; o__uncultured_bacterium_k_Bacteria; f__uncultured_bacterium_k_Bacteria; g__uncultured_bacterium_k_Bacteria; s__uncultured_bacterium_k_Bacteria
ASV1087	0	0	0	0	0	0	40	0	0	12	16	35	0	0	0	0	0	0	0	0	k__Bacteria; p__uncultured_bacterium_k_Bacteria; c__uncultured_bacterium_k_Bacteria; o__uncultured_bacterium_k_Bacteria; f__uncultured_bacterium_k_Bacteria; g__uncultured_bacterium_k_Bacteria; s__uncultured_bacterium_k_Bacteria
ASV1088	0	0	0	0	0	0	0	0	0	6	24	0	0	0	0	9	0	43	21	0	k__Bacteria; p__Proteobacteria; c__Gammaproteobacteria; o__Cellvibrionales; f__Cellvibrionaceae; g__Cellvibrio; s__Cellvibrio_zantedeschiae
ASV1089	0	0	0	0	0	0	0	0	0	0	0	103	0	0	0	0	0	0	0	0	k__Bacteria; p__Bacteroidetes; c__Bacteroidia; o__Bacteroidales; f__Bacteroidaceae; g__Bacteroides; s__Bacteroides_stercoris
ASV1090	49	0	16	0	0	0	0	0	0	0	0	30	0	0	0	7	0	0	0	0	k__Bacteria; p__uncultured_bacterium_k_Bacteria; c__uncultured_bacterium_k_Bacteria; o__uncultured_bacterium_k_Bacteria; f__uncultured_bacterium_k_Bacteria; g__uncultured_bacterium_k_Bacteria; s__uncultured_bacterium_k_Bacteria
ASV1091	0	0	29	0	0	0	0	0	31	0	0	0	0	0	0	0	0	0	42	0	k__Bacteria; p__Proteobacteria; c__Alphaproteobacteria; o__Caulobacterales; f__Caulobacteraceae; g__Caulobacter; s__Caulobacter_daechungensis
ASV1092	0	0	14	0	0	0	0	0	0	0	30	47	0	0	0	0	11	0	0	0	k__Bacteria; p__Acidobacteria; c__Acidobacteriia; o__Bryobacterales; f__Bryobacteraceae; g__Paludibaculum; s__Paludibaculum_fermentans
ASV1093	0	0	0	0	0	0	21	0	0	0	35	0	46	0	0	0	0	0	0	0	k__Bacteria; p__Acidobacteria; c__Acidobacteriia; o__Acidobacteriales; f__Acidobacteriaceae; g__Acidobacterium; s__Acidobacterium_ailaaui
ASV1094	0	0	0	0	0	0	0	0	38	27	0	0	0	0	0	0	0	0	0	37	k__Bacteria; p__Gemmatimonadetes; c__Gemmatimonadetes; o__Gemmatimonadales; f__Gemmatimonadaceae; g__Roseisolibacter; s__Roseisolibacter_agri
ASV1095	41	0	0	0	15	0	0	0	0	0	0	2	24	0	0	0	0	19	0	0	k__Bacteria; p__Actinobacteria; c__Actinobacteria; o__Bifidobacteriales; f__Bifidobacteriaceae; g__Bifidobacterium; s__Bifidobacterium_longum
ASV1096	25	0	0	0	0	0	0	0	0	0	0	0	40	36	0	0	0	0	0	0	k__Bacteria; p__uncultured_bacterium_k_Bacteria; c__uncultured_bacterium_k_Bacteria; o__uncultured_bacterium_k_Bacteria; f__uncultured_bacterium_k_Bacteria; g__uncultured_bacterium_k_Bacteria; s__uncultured_bacterium_k_Bacteria
ASV1097	0	0	23	0	0	0	0	0	0	0	0	0	54	0	0	11	0	0	0	13	k__Bacteria; p__Proteobacteria; c__Alphaproteobacteria; o__Rhizobiales; f__Methylocystaceae; g__uncultured_bacterium_f_Methylocystaceae; s__uncultured_bacterium_f_Methylocystaceae
ASV1098	0	0	15	0	60	12	0	0	14	0	0	0	0	0	0	0	0	0	0	0	k__Bacteria; p__Proteobacteria; c__Gammaproteobacteria; o__Pseudomonadales; f__Pseudomonadaceae; g__Pseudomonas; s__uncultured_bacterium_g_Pseudomonas
ASV1099	0	0	10	0	0	69	0	0	0	12	0	0	0	0	0	0	0	0	0	10	k__Bacteria; p__Proteobacteria; c__Gammaproteobacteria; o__uncultured_bacterium_c_Gammaproteobacteria; f__uncultured_bacterium_c_Gammaproteobacteria; g__uncultured_bacterium_c_Gammaproteobacteria; s__uncultured_bacterium_c_Gammaproteobacteria
ASV1100	0	0	3	0	0	4	0	0	0	8	0	0	5	11	4	0	0	57	8	1	k__Bacteria; p__Verrucomicrobia; c__Verrucomicrobiae; o__Verrucomicrobiales; f__uncultured_bacterium_o_Verrucomicrobiales; g__uncultured_bacterium_o_Verrucomicrobiales; s__uncultured_bacterium_o_Verrucomicrobiales
ASV1101	0	4	3	15	0	4	6	0	1	1	14	1	0	3	26	0	8	0	15	0	k__Bacteria; p__Proteobacteria; c__Alphaproteobacteria; o__Rhodospirillales; f__Acetobacteraceae; g__uncultured_bacterium_f_Acetobacteraceae; s__uncultured_bacterium_f_Acetobacteraceae
ASV1102	0	0	0	39	25	0	0	37	0	0	0	0	0	0	0	0	0	0	0	0	k__Bacteria; p__Proteobacteria; c__Gammaproteobacteria; o__Enterobacterales; f__Enterobacteriaceae; g__Klebsiella; s__Klebsiella_aerogenes
ASV1103	0	21	0	12	0	12	0	22	0	0	12	0	0	0	22	0	0	0	0	0	k__Bacteria; p__Proteobacteria; c__Alphaproteobacteria; o__Rhodospirillales; f__Rhodospirillaceae; g__uncultured_bacterium_f_Rhodospirillaceae; s__uncultured_bacterium_f_Rhodospirillaceae
ASV1104	0	0	0	11	0	0	6	8	0	0	0	38	0	0	17	13	8	0	0	0	k__Bacteria; p__Proteobacteria; c__Betaproteobacteria; o__Burkholderiales; f__Burkholderiaceae; g__Burkholderia; s__Burkholderia_australis
ASV1105	0	0	0	8	0	0	0	0	0	0	0	28	14	45	0	0	6	0	0	0	k__Bacteria; p__uncultured_bacterium_k_Bacteria; c__uncultured_bacterium_k_Bacteria; o__uncultured_bacterium_k_Bacteria; f__uncultured_bacterium_k_Bacteria; g__uncultured_bacterium_k_Bacteria; s__uncultured_bacterium_k_Bacteria
ASV1106	0	23	0	0	0	0	0	0	12	0	25	0	0	28	0	13	0	0	0	0	k__Bacteria; p__Acidobacteria; c__Acidobacteriia; o__Acidobacteriales; f__Acidobacteriaceae; g__uncultured_bacterium_f_Acidobacteriaceae; s__uncultured_bacterium_f_Acidobacteriaceae
ASV1107	0	0	0	0	0	0	0	0	0	0	0	0	0	0	0	0	24	77	0	0	k__Bacteria; p__Proteobacteria; c__Alphaproteobacteria; o__Micropepsales; f__Micropepsaceae; g__uncultured_bacterium_f_Micropepsaceae; s__uncultured_bacterium_f_Micropepsaceae
ASV1108	16	2	8	0	0	0	0	1	17	5	10	14	0	20	0	0	0	6	1	0	k__Bacteria; p__Verrucomicrobia; c__Verrucomicrobiae; o__Verrucomicrobiales; f__Verrucomicrobia_subdivision_3; g__Limisphaera; s__Limisphaera_ngatamarikiensis
ASV1109	0	11	7	0	0	0	7	14	0	10	7	16	0	0	15	0	13	0	0	0	k__Bacteria; p__uncultured_bacterium_k_Bacteria; c__uncultured_bacterium_k_Bacteria; o__uncultured_bacterium_k_Bacteria; f__uncultured_bacterium_k_Bacteria; g__uncultured_bacterium_k_Bacteria; s__uncultured_bacterium_k_Bacteria
ASV1110	0	12	0	0	0	18	0	0	0	13	12	14	0	0	21	0	10	0	0	0	k__Bacteria; p__Proteobacteria; c__Alphaproteobacteria; o__Rhizobiales; f__uncultured_bacterium_o_Rhizobiales; g__uncultured_bacterium_o_Rhizobiales; s__uncultured_bacterium_o_Rhizobiales
ASV1111	0	0	0	0	0	9	0	0	0	0	0	28	26	23	0	0	0	0	0	14	k__Bacteria; p__uncultured_bacterium_k_Bacteria; c__uncultured_bacterium_k_Bacteria; o__uncultured_bacterium_k_Bacteria; f__uncultured_bacterium_k_Bacteria; g__uncultured_bacterium_k_Bacteria; s__uncultured_bacterium_k_Bacteria
ASV1112	0	0	0	0	0	0	0	0	0	0	6	0	0	12	0	23	29	30	0	0	k__Bacteria; p__Acidobacteria; c__Vicinamibacteria; o__uncultured_bacterium_c_Vicinamibacteria; f__uncultured_bacterium_c_Vicinamibacteria; g__uncultured_bacterium_c_Vicinamibacteria; s__uncultured_bacterium_c_Vicinamibacteria
ASV1113	0	0	0	8	0	70	0	0	0	21	0	0	0	0	0	0	0	0	0	0	k__Bacteria; p__Actinobacteria; c__Thermoleophilia; o__Solirubrobacterales; f__Solirubrobacteraceae; g__Solirubrobacter; s__uncultured_bacterium_g_Solirubrobacter
ASV1114	0	0	0	0	0	1	22	0	0	0	0	76	0	0	0	0	0	0	0	0	k__Bacteria; p__Actinobacteria; c__Actinobacteria; o__uncultured_bacterium_c_Actinobacteria; f__uncultured_bacterium_c_Actinobacteria; g__uncultured_bacterium_c_Actinobacteria; s__uncultured_bacterium_c_Actinobacteria
ASV1115	0	0	0	0	0	0	0	0	0	23	0	0	60	0	0	0	16	0	0	0	k__Bacteria; p__Proteobacteria; c__Alphaproteobacteria; o__Micropepsales; f__Micropepsaceae; g__Rhizomicrobium; s__uncultured_bacterium_g_Rhizomicrobium
ASV1116	0	0	0	0	0	0	0	0	0	0	0	51	0	48	0	0	0	0	0	0	k__Archaea; p__Thaumarchaeota; c__Nitrososphaeria; o__Nitrososphaerales; f__Nitrososphaeraceae; g__Nitrososphaera; s__Nitrososphaera_viennensis
ASV1117	0	0	0	0	0	0	0	0	0	0	0	0	0	67	0	0	0	32	0	0	k__Bacteria; p__Firmicutes; c__Clostridia; o__Clostridiales; f__Lachnospiraceae; g__Lachnospira; s__Lachnospira_eligens
ASV1118	15	0	42	0	0	0	0	0	0	0	0	0	0	0	9	0	0	32	0	0	k__Bacteria; p__Proteobacteria; c__Gammaproteobacteria; o__Nevskiales; f__Sinobacteraceae; g__Nevskia; s__uncultured_bacterium_g_Nevskia
ASV1119	7	0	15	0	0	0	0	14	0	9	0	0	0	24	21	0	0	0	0	8	k__Bacteria; p__Proteobacteria; c__Deltaproteobacteria; o__Myxococcales; f__Archangiaceae; g__uncultured_bacterium_f_Archangiaceae; s__uncultured_bacterium_f_Archangiaceae
ASV1120	0	0	9	0	0	0	0	0	10	9	30	0	0	4	23	13	0	0	0	0	k__Bacteria; p__Proteobacteria; c__Alphaproteobacteria; o__Rhodospirillales; f__Rhodospirillaceae; g__uncultured_bacterium_f_Rhodospirillaceae; s__uncultured_bacterium_f_Rhodospirillaceae
ASV1121	0	0	8	0	0	5	0	3	13	0	19	19	0	14	17	0	0	0	0	0	k__Bacteria; p__uncultured_bacterium_k_Bacteria; c__uncultured_bacterium_k_Bacteria; o__uncultured_bacterium_k_Bacteria; f__uncultured_bacterium_k_Bacteria; g__uncultured_bacterium_k_Bacteria; s__uncultured_bacterium_k_Bacteria
ASV1122	0	0	0	29	0	21	0	17	0	4	0	0	0	0	27	0	0	0	0	0	k__Bacteria; p__Firmicutes; c__Bacilli; o__Bacillales; f__Bacillaceae; g__Geobacillus; s__Geobacillus_thermodenitrificans
ASV1123	0	0	10	0	0	21	0	0	0	0	25	0	0	0	24	10	7	0	0	0	k__Bacteria; p__uncultured_bacterium_k_Bacteria; c__uncultured_bacterium_k_Bacteria; o__uncultured_bacterium_k_Bacteria; f__uncultured_bacterium_k_Bacteria; g__uncultured_bacterium_k_Bacteria; s__uncultured_bacterium_k_Bacteria
ASV1124	0	11	2	0	0	10	0	10	0	8	0	14	22	0	1	3	0	0	12	4	k__Bacteria; p__Proteobacteria; c__Gammaproteobacteria; o__uncultured_bacterium_c_Gammaproteobacteria; f__uncultured_bacterium_c_Gammaproteobacteria; g__uncultured_bacterium_c_Gammaproteobacteria; s__uncultured_bacterium_c_Gammaproteobacteria
ASV1125	0	0	0	0	0	0	0	10	0	0	12	0	0	0	62	13	0	0	0	0	k__Bacteria; p__Proteobacteria; c__Alphaproteobacteria; o__Rhizobiales; f__Beijerinckiaceae; g__Methylocapsa; s__uncultured_bacterium_g_Methylocapsa
ASV1126	0	0	0	0	0	0	0	0	0	4	0	30	16	0	0	11	36	0	0	0	k__Bacteria; p__Bacteroidetes; c__uncultured_bacterium_p_Bacteroidetes; o__uncultured_bacterium_p_Bacteroidetes; f__uncultured_bacterium_p_Bacteroidetes; g__uncultured_bacterium_p_Bacteroidetes; s__uncultured_bacterium_p_Bacteroidetes
ASV1127	0	0	0	0	0	0	0	0	0	0	0	0	0	97	0	0	0	0	0	0	k__Bacteria; p__Proteobacteria; c__Betaproteobacteria; o__Burkholderiales; f__uncultured_bacterium_o_Burkholderiales; g__uncultured_bacterium_o_Burkholderiales; s__uncultured_bacterium_o_Burkholderiales
ASV1128	20	3	1	0	14	0	0	2	0	0	0	11	7	0	20	0	0	18	0	0	k__Bacteria; p__Bacteroidetes; c__Bacteroidia; o__Marinilabiliales; f__Marinilabiliaceae; g__uncultured_bacterium_f_Marinilabiliaceae; s__uncultured_bacterium_f_Marinilabiliaceae
ASV1129	0	0	26	0	0	0	0	49	0	0	0	0	0	0	0	0	0	0	0	21	k__Bacteria; p__Proteobacteria; c__Alphaproteobacteria; o__Rhodospirillales; f__Rhodospirillaceae; g__uncultured_bacterium_f_Rhodospirillaceae; s__uncultured_bacterium_f_Rhodospirillaceae
ASV1130	0	9	20	14	0	9	0	0	0	7	12	0	0	0	0	0	10	0	7	8	k__Bacteria; p__Actinobacteria; c__uncultured_bacterium_p_Actinobacteria; o__uncultured_bacterium_p_Actinobacteria; f__uncultured_bacterium_p_Actinobacteria; g__uncultured_bacterium_p_Actinobacteria; s__uncultured_bacterium_p_Actinobacteria
ASV1131	0	0	13	0	0	24	0	0	12	14	10	0	0	0	0	12	0	0	0	11	k__Bacteria; p__Proteobacteria; c__Alphaproteobacteria; o__Rhizobiales; f__Hyphomicrobiaceae; g__Rhodoplanes; s__uncultured_bacterium_g_Rhodoplanes
ASV1132	0	0	4	17	0	0	0	0	0	0	11	0	0	0	34	4	6	0	20	0	k__Bacteria; p__Proteobacteria; c__Betaproteobacteria; o__uncultured_bacterium_c_Betaproteobacteria; f__uncultured_bacterium_c_Betaproteobacteria; g__uncultured_bacterium_c_Betaproteobacteria; s__uncultured_bacterium_c_Betaproteobacteria
ASV1133	0	28	0	0	0	27	0	0	0	0	0	0	0	0	0	27	0	0	0	14	k__Bacteria; p__Proteobacteria; c__Alphaproteobacteria; o__Rhodospirillales; f__Rhodospirillaceae; g__uncultured_bacterium_f_Rhodospirillaceae; s__uncultured_bacterium_f_Rhodospirillaceae
ASV1134	0	0	0	0	0	0	0	0	74	0	0	0	0	0	0	0	0	0	0	22	k__Bacteria; p__Firmicutes; c__Clostridia; o__uncultured_bacterium_c_Clostridia; f__uncultured_bacterium_c_Clostridia; g__uncultured_bacterium_c_Clostridia; s__uncultured_bacterium_c_Clostridia
ASV1135	0	0	0	0	0	0	0	0	0	0	23	0	73	0	0	0	0	0	0	0	k__Bacteria; p__Proteobacteria; c__Betaproteobacteria; o__Nitrosomonadales; f__Nitrosomonadaceae; g__Nitrosospira; s__Nitrosospira_multiformis
ASV1136	0	0	21	0	0	16	42	0	0	16	0	0	0	0	0	0	0	0	0	0	k__Bacteria; p__Proteobacteria; c__Gammaproteobacteria; o__Xanthomonadales; f__Xanthomonadaceae; g__Chujaibacter; s__Chujaibacter_soli
ASV1137	0	13	19	0	0	12	0	18	0	10	0	0	0	23	0	0	0	0	0	0	k__Bacteria; p__Acidobacteria; c__Acidobacteriia; o__Acidobacteriales; f__Acidobacteriaceae; g__uncultured_bacterium_f_Acidobacteriaceae; s__uncultured_bacterium_f_Acidobacteriaceae
ASV1138	0	0	10	0	0	0	0	25	0	0	0	0	0	0	35	6	0	9	0	10	k__Bacteria; p__uncultured_bacterium_k_Bacteria; c__uncultured_bacterium_k_Bacteria; o__uncultured_bacterium_k_Bacteria; f__uncultured_bacterium_k_Bacteria; g__uncultured_bacterium_k_Bacteria; s__uncultured_bacterium_k_Bacteria
ASV1139	0	0	0	25	39	0	0	2	0	0	0	0	24	4	0	1	0	0	0	0	k__Bacteria; p__Proteobacteria; c__Betaproteobacteria; o__Burkholderiales; f__uncultured_bacterium_o_Burkholderiales; g__uncultured_bacterium_o_Burkholderiales; s__uncultured_bacterium_o_Burkholderiales
ASV1140	0	0	0	0	0	0	0	36	0	12	0	0	0	0	0	25	22	0	0	0	k__Bacteria; p__Acidobacteria; c__Acidobacteriia; o__Bryobacterales; f__Bryobacteraceae; g__Paludibaculum; s__Paludibaculum_fermentans
ASV1141	0	0	0	0	0	0	0	0	0	0	23	48	24	0	0	0	0	0	0	0	k__Bacteria; p__Firmicutes; c__Bacilli; o__Bacillales; f__Paenibacillaceae; g__Paenibacillus; s__uncultured_bacterium_g_Paenibacillus
ASV1142	0	0	0	0	0	0	0	0	0	0	22	0	0	0	32	8	19	0	0	14	k__Bacteria; p__Acidobacteria; c__Vicinamibacteria; o__uncultured_bacterium_c_Vicinamibacteria; f__uncultured_bacterium_c_Vicinamibacteria; g__uncultured_bacterium_c_Vicinamibacteria; s__uncultured_bacterium_c_Vicinamibacteria
ASV1143	0	0	0	0	0	0	0	0	0	0	0	27	37	0	0	0	0	0	22	9	k__Bacteria; p__Bacteroidetes; c__Flavobacteriia; o__Flavobacteriales; f__Flavobacteriaceae; g__uncultured_bacterium_f_Flavobacteriaceae; s__uncultured_bacterium_f_Flavobacteriaceae
ASV1144	16	9	2	23	0	2	11	0	0	0	0	13	0	0	18	0	0	0	0	0	k__Bacteria; p__Actinobacteria; c__Rubrobacteria; o__Gaiellales; f__Gaiellaceae; g__Gaiella; s__Gaiella_occulta
ASV1145	12	3	3	5	0	0	9	1	1	2	0	0	3	9	4	3	5	28	4	2	k__Bacteria; p__Bacteroidetes; c__Chitinophagia; o__Chitinophagales; f__Chitinophagaceae; g__uncultured_bacterium_f_Chitinophagaceae; s__uncultured_bacterium_f_Chitinophagaceae
ASV1146	0	8	30	0	0	0	0	0	0	0	0	0	0	56	0	0	0	0	0	0	k__Bacteria; p__Bacteroidetes; c__Chitinophagia; o__Chitinophagales; f__Chitinophagaceae; g__uncultured_bacterium_f_Chitinophagaceae; s__uncultured_bacterium_f_Chitinophagaceae
ASV1147	0	0	0	0	0	0	0	43	0	0	0	0	0	0	51	0	0	0	0	0	k__Bacteria; p__Proteobacteria; c__Gammaproteobacteria; o__uncultured_bacterium_c_Gammaproteobacteria; f__uncultured_bacterium_c_Gammaproteobacteria; g__uncultured_bacterium_c_Gammaproteobacteria; s__uncultured_bacterium_c_Gammaproteobacteria
ASV1148	0	0	0	0	0	0	0	0	0	0	0	94	0	0	0	0	0	0	0	0	k__Bacteria; p__Proteobacteria; c__Betaproteobacteria; o__Burkholderiales; f__Alcaligenaceae; g__Azohydromonas; s__Azohydromonas_lata
ASV1149	31	0	1	3	0	10	10	0	0	0	0	19	0	0	0	0	14	0	0	5	k__Bacteria; p__Gemmatimonadetes; c__Gemmatimonadetes; o__Gemmatimonadales; f__Gemmatimonadaceae; g__Roseisolibacter; s__Roseisolibacter_agri
ASV1150	0	0	0	8	0	0	0	0	0	0	26	0	40	0	0	19	0	0	0	0	k__Bacteria; p__uncultured_bacterium_k_Bacteria; c__uncultured_bacterium_k_Bacteria; o__uncultured_bacterium_k_Bacteria; f__uncultured_bacterium_k_Bacteria; g__uncultured_bacterium_k_Bacteria; s__uncultured_bacterium_k_Bacteria
ASV1151	0	0	0	0	93	0	0	0	0	0	0	0	0	0	0	0	0	0	0	0	k__Bacteria; p__Proteobacteria; c__Betaproteobacteria; o__Burkholderiales; f__uncultured_bacterium_o_Burkholderiales; g__uncultured_bacterium_o_Burkholderiales; s__uncultured_bacterium_o_Burkholderiales
ASV1152	0	0	4	0	0	0	0	0	0	0	0	0	0	34	54	0	0	0	0	0	k__Bacteria; p__Proteobacteria; c__Betaproteobacteria; o__Burkholderiales; f__Alcaligenaceae; g__Azohydromonas; s__Azohydromonas_lata
ASV1153	0	0	0	9	0	0	0	0	0	0	0	0	0	26	57	0	0	0	0	0	k__Bacteria; p__Bacteroidetes; c__Chitinophagia; o__Chitinophagales; f__Chitinophagaceae; g__Arachidicoccus; s__Arachidicoccus_ginsenosidivorans
ASV1154	0	0	0	0	0	0	8	32	0	0	0	0	0	6	27	0	19	0	0	0	k__Bacteria; p__Proteobacteria; c__Alphaproteobacteria; o__Rhodospirillales; f__Rhodospirillaceae; g__Dongia; s__Dongia_soli
ASV1155	0	0	0	0	0	0	0	0	0	3	59	0	0	0	0	0	30	0	0	0	k__Bacteria; p__Proteobacteria; c__Alphaproteobacteria; o__Micropepsales; f__Micropepsaceae; g__uncultured_bacterium_f_Micropepsaceae; s__uncultured_bacterium_f_Micropepsaceae
ASV1156	0	0	0	0	0	0	0	0	0	0	5	20	21	14	0	0	0	20	12	0	k__Bacteria; p__uncultured_bacterium_k_Bacteria; c__uncultured_bacterium_k_Bacteria; o__uncultured_bacterium_k_Bacteria; f__uncultured_bacterium_k_Bacteria; g__uncultured_bacterium_k_Bacteria; s__uncultured_bacterium_k_Bacteria
ASV1157	0	0	0	0	0	0	0	0	0	0	23	0	28	20	21	0	0	0	0	0	k__Bacteria; p__Bacteroidetes; c__Flavobacteriia; o__Flavobacteriales; f__Flavobacteriaceae; g__Flavobacterium; s__uncultured_bacterium_g_Flavobacterium
ASV1158	42	0	0	0	0	0	0	0	0	0	0	0	0	0	0	0	0	0	49	0	k__Bacteria; p__Acidobacteria; c__Acidobacteriia; o__Acidobacteriales; f__Acidobacteriaceae; g__uncultured_bacterium_f_Acidobacteriaceae; s__uncultured_bacterium_f_Acidobacteriaceae
ASV1159	26	0	0	0	0	0	0	0	0	0	0	0	35	0	30	0	0	0	0	0	k__Bacteria; p__Proteobacteria; c__Alphaproteobacteria; o__Rhizobiales; f__uncultured_bacterium_o_Rhizobiales; g__uncultured_bacterium_o_Rhizobiales; s__uncultured_bacterium_o_Rhizobiales
ASV1160	0	0	25	0	0	12	0	0	5	18	0	10	0	0	0	0	13	0	8	0	k__Bacteria; p__uncultured_bacterium_k_Bacteria; c__uncultured_bacterium_k_Bacteria; o__uncultured_bacterium_k_Bacteria; f__uncultured_bacterium_k_Bacteria; g__uncultured_bacterium_k_Bacteria; s__uncultured_bacterium_k_Bacteria
ASV1161	0	0	19	0	0	0	0	0	0	0	0	0	0	0	0	15	0	0	28	29	k__Bacteria; p__Proteobacteria; c__Alphaproteobacteria; o__Rhodospirillales; f__Rhodospirillaceae; g__uncultured_bacterium_f_Rhodospirillaceae; s__uncultured_bacterium_f_Rhodospirillaceae
ASV1162	0	0	18	0	0	0	0	25	0	32	0	0	0	0	0	16	0	0	0	0	k__Bacteria; p__Gemmatimonadetes; c__Gemmatimonadetes; o__Gemmatimonadales; f__Gemmatimonadaceae; g__uncultured_bacterium_f_Gemmatimonadaceae; s__uncultured_bacterium_f_Gemmatimonadaceae
ASV1163	0	0	13	0	0	0	0	0	0	0	0	0	0	0	0	0	0	78	0	0	k__Bacteria; p__Verrucomicrobia; c__Verrucomicrobiae; o__Verrucomicrobiales; f__Verrucomicrobia_subdivision_3; g__Limisphaera; s__Limisphaera_ngatamarikiensis
ASV1164	0	0	5	0	0	12	0	0	0	0	0	0	10	0	25	0	4	35	0	0	k__Bacteria; p__Verrucomicrobia; c__Spartobacteria; o__Chthoniobacterales; f__Chthoniobacteraceae; g__Chthoniobacter; s__Chthoniobacter_flavus
ASV1165	0	0	3	0	0	2	0	0	0	7	10	24	10	21	11	3	0	0	0	0	k__Bacteria; p__Firmicutes; c__Bacilli; o__Bacillales; f__uncultured_bacterium_o_Bacillales; g__uncultured_bacterium_o_Bacillales; s__uncultured_bacterium_o_Bacillales
ASV1166	0	0	1	0	0	31	0	0	3	0	18	0	0	30	5	0	3	0	0	0	k__Bacteria; p__Actinobacteria; c__Rubrobacteria; o__Gaiellales; f__Gaiellaceae; g__Gaiella; s__Gaiella_occulta
ASV1167	0	20	0	0	0	0	0	0	0	0	17	0	0	36	0	0	0	0	0	18	k__Bacteria; p__uncultured_bacterium_k_Bacteria; c__uncultured_bacterium_k_Bacteria; o__uncultured_bacterium_k_Bacteria; f__uncultured_bacterium_k_Bacteria; g__uncultured_bacterium_k_Bacteria; s__uncultured_bacterium_k_Bacteria
ASV1168	0	7	0	0	0	11	0	26	19	1	0	0	0	0	0	14	0	13	0	0	k__Bacteria; p__Proteobacteria; c__Alphaproteobacteria; o__Rhizobiales; f__Roseiarcaceae; g__Roseiarcus; s__Roseiarcus_fermentans
ASV1169	0	0	0	0	0	14	26	24	0	0	0	0	0	0	17	0	0	0	0	10	k__Bacteria; p__Acidobacteria; c__Acidobacteriia; o__Acidobacteriales; f__Acidobacteriaceae; g__Acidobacterium; s__Acidobacterium_ailaaui
ASV1170	0	0	0	0	0	0	0	0	0	0	0	36	0	0	55	0	0	0	0	0	k__Bacteria; p__Proteobacteria; c__Alphaproteobacteria; o__Sphingomonadales; f__Sphingomonadaceae; g__Sphingomonas; s__uncultured_bacterium_g_Sphingomonas
ASV1171	30	9	6	0	0	9	0	0	0	0	13	0	0	0	0	0	0	0	0	23	k__Bacteria; p__Acidobacteria; c__Acidobacteriia; o__Acidobacteriales; f__Acidobacteriaceae; g__Acidobacterium; s__Acidobacterium_ailaaui
ASV1172	7	7	0	4	0	6	0	4	0	0	12	25	13	0	0	2	0	0	4	6	k__Bacteria; p__Proteobacteria; c__Betaproteobacteria; o__uncultured_bacterium_c_Betaproteobacteria; f__uncultured_bacterium_c_Betaproteobacteria; g__uncultured_bacterium_c_Betaproteobacteria; s__uncultured_bacterium_c_Betaproteobacteria
ASV1173	0	0	20	0	0	16	0	13	10	13	0	0	0	0	18	0	0	0	0	0	k__Bacteria; p__Firmicutes; c__uncultured_bacterium_p_Firmicutes; o__uncultured_bacterium_p_Firmicutes; f__uncultured_bacterium_p_Firmicutes; g__uncultured_bacterium_p_Firmicutes; s__uncultured_bacterium_p_Firmicutes
ASV1174	0	0	16	16	0	9	0	0	4	8	0	0	0	0	0	12	0	0	25	0	k__Bacteria; p__Actinobacteria; c__uncultured_bacterium_p_Actinobacteria; o__uncultured_bacterium_p_Actinobacteria; f__uncultured_bacterium_p_Actinobacteria; g__uncultured_bacterium_p_Actinobacteria; s__uncultured_bacterium_p_Actinobacteria
ASV1175	0	0	15	20	0	18	0	0	0	0	16	0	0	0	0	0	0	0	21	0	k__Bacteria; p__Actinobacteria; c__Rubrobacteria; o__Gaiellales; f__Gaiellaceae; g__Gaiella; s__Gaiella_occulta
ASV1176	0	25	13	0	0	16	0	0	0	8	12	0	0	0	0	8	0	0	8	0	k__Bacteria; p__uncultured_bacterium_k_Bacteria; c__uncultured_bacterium_k_Bacteria; o__uncultured_bacterium_k_Bacteria; f__uncultured_bacterium_k_Bacteria; g__uncultured_bacterium_k_Bacteria; s__uncultured_bacterium_k_Bacteria
ASV1177	0	0	11	0	79	0	0	0	0	0	0	0	0	0	0	0	0	0	0	0	k__Bacteria; p__Proteobacteria; c__Betaproteobacteria; o__Burkholderiales; f__Comamonadaceae; g__Acidovorax; s__uncultured_bacterium_g_Acidovorax
ASV1178	0	20	0	11	0	0	11	5	0	0	11	25	0	0	0	0	7	0	0	0	k__Bacteria; p__uncultured_bacterium_k_Bacteria; c__uncultured_bacterium_k_Bacteria; o__uncultured_bacterium_k_Bacteria; f__uncultured_bacterium_k_Bacteria; g__uncultured_bacterium_k_Bacteria; s__uncultured_bacterium_k_Bacteria
ASV1179	0	0	0	0	16	0	0	0	0	0	0	27	0	19	19	0	0	9	0	0	k__Bacteria; p__uncultured_bacterium_k_Bacteria; c__uncultured_bacterium_k_Bacteria; o__uncultured_bacterium_k_Bacteria; f__uncultured_bacterium_k_Bacteria; g__uncultured_bacterium_k_Bacteria; s__uncultured_bacterium_k_Bacteria
ASV1180	0	0	0	0	0	0	21	0	0	18	0	51	0	0	0	0	0	0	0	0	k__Bacteria; p__Actinobacteria; c__uncultured_bacterium_p_Actinobacteria; o__uncultured_bacterium_p_Actinobacteria; f__uncultured_bacterium_p_Actinobacteria; g__uncultured_bacterium_p_Actinobacteria; s__uncultured_bacterium_p_Actinobacteria
ASV1181	0	0	0	0	0	0	0	0	0	0	0	72	0	0	0	0	0	14	0	4	k__Bacteria; p__Bacteroidetes; c__Cytophagia; o__Cytophagales; f__Hymenobacteraceae; g__uncultured_bacterium_f_Hymenobacteraceae; s__uncultured_bacterium_f_Hymenobacteraceae
ASV1182	0	0	0	0	0	0	0	0	0	0	0	0	47	0	27	0	0	0	0	16	k__Bacteria; p__Bacteroidetes; c__Chitinophagia; o__Chitinophagales; f__Chitinophagaceae; g__Puia; s__Puia_dinghuensis
ASV1183	0	0	35	0	0	11	0	43	0	0	0	0	0	0	0	0	0	0	0	0	k__Bacteria; p__Acidobacteria; c__Acidobacteriia; o__Acidobacteriales; f__Acidobacteriaceae; g__uncultured_bacterium_f_Acidobacteriaceae; s__uncultured_bacterium_f_Acidobacteriaceae
ASV1184	0	8	6	0	0	0	0	0	0	4	0	26	14	18	6	0	0	7	0	0	k__Bacteria; p__Proteobacteria; c__Gammaproteobacteria; o__uncultured_bacterium_c_Gammaproteobacteria; f__uncultured_bacterium_c_Gammaproteobacteria; g__uncultured_bacterium_c_Gammaproteobacteria; s__uncultured_bacterium_c_Gammaproteobacteria
ASV1185	0	0	3	2	0	0	0	19	7	17	10	0	6	0	16	9	0	0	0	0	k__Bacteria; p__Actinobacteria; c__Rubrobacteria; o__Gaiellales; f__Gaiellaceae; g__Gaiella; s__Gaiella_occulta
ASV1186	0	9	3	10	0	2	0	0	0	13	17	25	0	0	0	3	7	0	0	0	k__Bacteria; p__Proteobacteria; c__Alphaproteobacteria; o__Rhizobiales; f__Hyphomicrobiaceae; g__Hyphomicrobium; s__Hyphomicrobium_facile
ASV1187	0	0	0	31	0	0	0	0	0	0	0	0	58	0	0	0	0	0	0	0	k__Bacteria; p__Actinobacteria; c__Actinobacteria; o__Acidothermales; f__Acidothermaceae; g__Acidothermus; s__Acidothermus_cellulolyticus
ASV1188	0	0	0	0	89	0	0	0	0	0	0	0	0	0	0	0	0	0	0	0	k__Bacteria; p__Proteobacteria; c__Gammaproteobacteria; o__Enterobacterales; f__Enterobacteriaceae; g__Buttiauxella; s__uncultured_bacterium_g_Buttiauxella
ASV1189	0	14	0	0	0	0	14	0	0	0	25	0	27	0	0	0	9	0	0	0	k__Bacteria; p__Acidobacteria; c__Acidobacteriia; o__Acidobacteriales; f__Acidobacteriaceae; g__uncultured_bacterium_f_Acidobacteriaceae; s__uncultured_bacterium_f_Acidobacteriaceae
ASV1190	0	0	0	0	0	0	26	18	0	0	0	0	0	0	45	0	0	0	0	0	k__Bacteria; p__Proteobacteria; c__Alphaproteobacteria; o__Caulobacterales; f__Caulobacteraceae; g__Phenylobacterium; s__uncultured_bacterium_g_Phenylobacterium
ASV1191	0	0	0	0	0	0	16	0	0	0	0	0	0	12	33	0	0	28	0	0	k__Bacteria; p__Bacteroidetes; c__Chitinophagia; o__Chitinophagales; f__Chitinophagaceae; g__Taibaiella; s__uncultured_bacterium_g_Taibaiella
ASV1192	0	0	0	0	0	0	12	0	0	0	0	0	31	22	0	7	2	0	11	4	k__Bacteria; p__Proteobacteria; c__Deltaproteobacteria; o__Myxococcales; f__Polyangiaceae; g__Aetherobacter; s__uncultured_bacterium_g_Aetherobacter
ASV1193	0	0	13	0	0	0	0	28	11	12	0	0	0	0	0	11	13	0	0	0	k__Bacteria; p__Actinobacteria; c__uncultured_bacterium_p_Actinobacteria; o__uncultured_bacterium_p_Actinobacteria; f__uncultured_bacterium_p_Actinobacteria; g__uncultured_bacterium_p_Actinobacteria; s__uncultured_bacterium_p_Actinobacteria
ASV1194	0	0	11	0	0	15	0	10	8	0	0	0	0	0	27	0	0	0	0	17	k__Bacteria; p__Proteobacteria; c__Alphaproteobacteria; o__Caulobacterales; f__Caulobacteraceae; g__Caulobacter; s__Caulobacter_daechungensis
ASV1195	0	16	7	0	0	24	0	0	0	7	0	0	0	0	0	0	0	0	0	34	k__Bacteria; p__Proteobacteria; c__Alphaproteobacteria; o__Caulobacterales; f__Caulobacteraceae; g__Phenylobacterium; s__uncultured_bacterium_g_Phenylobacterium
ASV1196	0	12	0	1	0	0	13	1	1	24	0	0	0	1	1	25	0	0	9	0	k__Bacteria; p__Actinobacteria; c__Rubrobacteria; o__Gaiellales; f__Gaiellaceae; g__Gaiella; s__Gaiella_occulta
ASV1197	0	21	0	0	0	0	0	14	0	0	0	0	0	24	29	0	0	0	0	0	k__Bacteria; p__Acidobacteria; c__Acidobacteriia; o__Bryobacterales; f__Bryobacteraceae; g__Paludibaculum; s__Paludibaculum_fermentans
ASV1198	0	9	0	0	0	27	15	0	0	14	0	0	0	0	23	0	0	0	0	0	k__Bacteria; p__Actinobacteria; c__uncultured_bacterium_p_Actinobacteria; o__uncultured_bacterium_p_Actinobacteria; f__uncultured_bacterium_p_Actinobacteria; g__uncultured_bacterium_p_Actinobacteria; s__uncultured_bacterium_p_Actinobacteria
ASV1199	14	0	0	0	0	0	0	0	0	0	0	0	22	0	27	0	0	24	0	0	k__Bacteria; p__Acidobacteria; c__Acidobacteriia; o__Acidobacteriales; f__Acidobacteriaceae; g__uncultured_bacterium_f_Acidobacteriaceae; s__uncultured_bacterium_f_Acidobacteriaceae
ASV1200	0	5	21	0	0	0	0	0	0	21	4	0	0	0	0	7	6	0	18	5	k__Bacteria; p__Proteobacteria; c__Gammaproteobacteria; o__uncultured_bacterium_c_Gammaproteobacteria; f__uncultured_bacterium_c_Gammaproteobacteria; g__uncultured_bacterium_c_Gammaproteobacteria; s__uncultured_bacterium_c_Gammaproteobacteria
ASV1201	0	0	9	0	0	0	0	19	0	0	0	10	0	0	29	0	0	0	20	0	k__Bacteria; p__Gemmatimonadetes; c__Gemmatimonadetes; o__Gemmatimonadales; f__Gemmatimonadaceae; g__uncultured_bacterium_f_Gemmatimonadaceae; s__uncultured_bacterium_f_Gemmatimonadaceae
ASV1202	0	0	6	0	0	5	0	12	11	0	0	0	0	0	36	9	0	0	0	8	k__Bacteria; p__Armatimonadetes; c__Fimbriimonadia; o__Fimbriimonadales; f__Fimbriimonadaceae; g__Fimbriimonas; s__Fimbriimonas_ginsengisoli
ASV1203	0	0	0	8	0	5	10	12	0	0	0	0	0	52	0	0	0	0	0	0	k__Bacteria; p__uncultured_bacterium_k_Bacteria; c__uncultured_bacterium_k_Bacteria; o__uncultured_bacterium_k_Bacteria; f__uncultured_bacterium_k_Bacteria; g__uncultured_bacterium_k_Bacteria; s__uncultured_bacterium_k_Bacteria
ASV1204	0	0	0	0	13	0	0	0	0	0	0	13	0	20	0	13	0	23	0	5	k__Bacteria; p__Proteobacteria; c__Alphaproteobacteria; o__uncultured_bacterium_c_Alphaproteobacteria; f__uncultured_bacterium_c_Alphaproteobacteria; g__uncultured_bacterium_c_Alphaproteobacteria; s__uncultured_bacterium_c_Alphaproteobacteria
ASV1205	0	24	0	0	0	0	0	0	0	0	32	0	0	0	0	10	17	0	0	4	k__Bacteria; p__Proteobacteria; c__Alphaproteobacteria; o__Rhizobiales; f__uncultured_bacterium_o_Rhizobiales; g__uncultured_bacterium_o_Rhizobiales; s__uncultured_bacterium_o_Rhizobiales
ASV1206	0	0	0	0	0	0	0	30	0	0	0	0	57	0	0	0	0	0	0	0	k__Bacteria; p__Chloroflexi; c__Ktedonobacteria; o__Ktedonobacterales; f__Dictyobacteraceae; g__Dictyobacter; s__Dictyobacter_aurantiacus
ASV1207	0	0	0	0	0	0	0	0	0	0	0	0	51	25	0	11	0	0	0	0	k__Bacteria; p__Bacteroidetes; c__Chitinophagia; o__Chitinophagales; f__Chitinophagaceae; g__Edaphobaculum; s__Edaphobaculum_flavum
ASV1208	0	0	0	0	0	0	0	0	0	0	0	0	0	87	0	0	0	0	0	0	k__Bacteria; p__Proteobacteria; c__Alphaproteobacteria; o__Rhizobiales; f__Hyphomicrobiaceae; g__Hyphomicrobium; s__Hyphomicrobium_facile
ASV1209	7	11	18	0	0	8	0	9	0	5	6	0	0	0	0	0	9	0	6	7	k__Bacteria; p__uncultured_bacterium_k_Bacteria; c__uncultured_bacterium_k_Bacteria; o__uncultured_bacterium_k_Bacteria; f__uncultured_bacterium_k_Bacteria; g__uncultured_bacterium_k_Bacteria; s__uncultured_bacterium_k_Bacteria
ASV1210	0	0	13	0	0	13	0	0	0	0	0	0	32	0	28	0	0	0	0	0	k__Bacteria; p__Acidobacteria; c__Acidobacteriia; o__Acidobacteriales; f__Acidobacteriaceae; g__Acidobacterium; s__Acidobacterium_ailaaui
ASV1211	0	16	0	0	9	0	4	0	0	0	8	22	6	9	0	0	12	0	0	0	k__Bacteria; p__uncultured_bacterium_k_Bacteria; c__uncultured_bacterium_k_Bacteria; o__uncultured_bacterium_k_Bacteria; f__uncultured_bacterium_k_Bacteria; g__uncultured_bacterium_k_Bacteria; s__uncultured_bacterium_k_Bacteria
ASV1212	0	15	0	0	0	0	0	0	0	0	16	22	0	15	0	7	11	0	0	0	k__Bacteria; p__uncultured_bacterium_k_Bacteria; c__uncultured_bacterium_k_Bacteria; o__uncultured_bacterium_k_Bacteria; f__uncultured_bacterium_k_Bacteria; g__uncultured_bacterium_k_Bacteria; s__uncultured_bacterium_k_Bacteria
ASV1213	0	10	0	0	0	0	0	0	17	0	14	0	27	0	0	0	0	0	18	0	k__Bacteria; p__Planctomycetes; c__Phycisphaerae; o__Tepidisphaerales; f__Tepidisphaeraceae; g__Tepidisphaera; s__Tepidisphaera_mucosa
ASV1214	0	0	0	0	0	0	0	41	0	0	45	0	0	0	0	0	0	0	0	0	k__Bacteria; p__Actinobacteria; c__Actinobacteria; o__Micrococcales; f__Microbacteriaceae; g__uncultured_bacterium_f_Microbacteriaceae; s__uncultured_bacterium_f_Microbacteriaceae
ASV1215	19	5	4	9	5	0	13	3	0	3	10	0	0	0	0	0	0	1	13	0	k__Bacteria; p__Bacteroidetes; c__uncultured_bacterium_p_Bacteroidetes; o__uncultured_bacterium_p_Bacteroidetes; f__uncultured_bacterium_p_Bacteroidetes; g__uncultured_bacterium_p_Bacteroidetes; s__uncultured_bacterium_p_Bacteroidetes
ASV1216	0	2	0	20	22	0	12	0	5	0	6	0	15	0	0	0	2	0	0	1	k__Bacteria; p__Proteobacteria; c__Deltaproteobacteria; o__Myxococcales; f__Kofleriaceae; g__uncultured_bacterium_f_Kofleriaceae; s__uncultured_bacterium_f_Kofleriaceae
ASV1217	0	0	0	0	25	0	0	0	0	0	0	0	0	60	0	0	0	0	0	0	k__Bacteria; p__Verrucomicrobia; c__Verrucomicrobiae; o__Verrucomicrobiales; f__Verrucomicrobia_subdivision_3; g__Limisphaera; s__Limisphaera_ngatamarikiensis
ASV1218	0	8	0	0	0	13	0	0	12	12	14	0	0	12	14	0	0	0	0	0	k__Bacteria; p__Actinobacteria; c__uncultured_bacterium_p_Actinobacteria; o__uncultured_bacterium_p_Actinobacteria; f__uncultured_bacterium_p_Actinobacteria; g__uncultured_bacterium_p_Actinobacteria; s__uncultured_bacterium_p_Actinobacteria
ASV1219	0	0	0	0	0	0	31	0	0	0	0	0	0	0	0	0	0	0	54	0	k__Bacteria; p__Proteobacteria; c__Alphaproteobacteria; o__Rhizobiales; f__uncultured_bacterium_o_Rhizobiales; g__uncultured_bacterium_o_Rhizobiales; s__uncultured_bacterium_o_Rhizobiales
ASV1220	0	0	0	0	0	0	0	12	0	39	0	0	0	0	0	0	34	0	0	0	k__Bacteria; p__Actinobacteria; c__Actinobacteria; o__Corynebacteriales; f__Mycobacteriaceae; g__Mycolicibacterium; s__uncultured_bacterium_g_Mycolicibacterium
ASV1221	0	0	0	0	0	2	0	0	0	30	0	0	0	5	5	16	19	0	0	8	k__Bacteria; p__Proteobacteria; c__Gammaproteobacteria; o__Chromatiales; f__uncultured_bacterium_o_Chromatiales; g__uncultured_bacterium_o_Chromatiales; s__uncultured_bacterium_o_Chromatiales
ASV1222	42	0	42	0	0	0	0	0	0	0	0	0	0	0	0	0	0	0	0	0	k__Bacteria; p__Verrucomicrobia; c__Verrucomicrobiae; o__Verrucomicrobiales; f__Verrucomicrobia_subdivision_3; g__Limisphaera; s__Limisphaera_ngatamarikiensis
ASV1223	20	0	3	0	0	0	0	0	0	0	0	25	18	0	18	0	0	0	0	0	k__Bacteria; p__Planctomycetes; c__Phycisphaerae; o__Tepidisphaerales; f__Tepidisphaeraceae; g__Tepidisphaera; s__Tepidisphaera_mucosa
ASV1224	13	25	0	0	0	0	0	0	0	0	46	0	0	0	0	0	0	0	0	0	k__Bacteria; p__Acidobacteria; c__Vicinamibacteria; o__uncultured_bacterium_c_Vicinamibacteria; f__uncultured_bacterium_c_Vicinamibacteria; g__uncultured_bacterium_c_Vicinamibacteria; s__uncultured_bacterium_c_Vicinamibacteria
ASV1225	12	0	9	0	0	0	0	0	0	0	0	0	17	0	18	0	0	18	0	10	k__Bacteria; p__Firmicutes; c__uncultured_bacterium_p_Firmicutes; o__uncultured_bacterium_p_Firmicutes; f__uncultured_bacterium_p_Firmicutes; g__uncultured_bacterium_p_Firmicutes; s__uncultured_bacterium_p_Firmicutes
ASV1226	0	0	27	0	0	0	0	12	0	0	0	0	26	0	0	0	0	0	19	0	k__Bacteria; p__Acidobacteria; c__Vicinamibacteria; o__uncultured_bacterium_c_Vicinamibacteria; f__uncultured_bacterium_c_Vicinamibacteria; g__uncultured_bacterium_c_Vicinamibacteria; s__uncultured_bacterium_c_Vicinamibacteria
ASV1227	0	0	11	0	0	0	0	0	0	0	25	0	0	0	0	0	0	48	0	0	k__Bacteria; p__Proteobacteria; c__Alphaproteobacteria; o__Rhizobiales; f__uncultured_bacterium_o_Rhizobiales; g__uncultured_bacterium_o_Rhizobiales; s__uncultured_bacterium_o_Rhizobiales
ASV1228	0	4	7	0	0	0	0	0	7	3	0	32	0	17	0	7	0	0	0	7	k__Bacteria; p__Proteobacteria; c__Alphaproteobacteria; o__Rhodospirillales; f__Acetobacteraceae; g__uncultured_bacterium_f_Acetobacteraceae; s__uncultured_bacterium_f_Acetobacteraceae
ASV1229	0	0	0	34	0	19	0	31	0	0	0	0	0	0	0	0	0	0	0	0	k__Bacteria; p__Acidobacteria; c__Acidobacteriia; o__Acidobacteriales; f__Acidobacteriaceae; g__Occallatibacter; s__uncultured_bacterium_g_Occallatibacter
ASV1230	0	0	0	0	84	0	0	0	0	0	0	0	0	0	0	0	0	0	0	0	k__Bacteria; p__Proteobacteria; c__Gammaproteobacteria; o__Pseudomonadales; f__Pseudomonadaceae; g__Pseudomonas; s__uncultured_bacterium_g_Pseudomonas
ASV1231	0	0	0	0	9	0	0	0	0	0	44	0	0	0	0	0	31	0	0	0	k__Bacteria; p__Proteobacteria; c__Deltaproteobacteria; o__Myxococcales; f__uncultured_bacterium_o_Myxococcales; g__uncultured_bacterium_o_Myxococcales; s__uncultured_bacterium_o_Myxococcales
ASV1232	0	19	0	0	0	0	0	0	0	0	35	0	0	0	0	0	30	0	0	0	k__Bacteria; p__Proteobacteria; c__Betaproteobacteria; o__Burkholderiales; f__uncultured_bacterium_o_Burkholderiales; g__uncultured_bacterium_o_Burkholderiales; s__uncultured_bacterium_o_Burkholderiales
ASV1233	0	15	0	0	0	0	0	0	0	4	7	21	0	13	0	5	6	0	0	13	k__Bacteria; p__uncultured_bacterium_k_Bacteria; c__uncultured_bacterium_k_Bacteria; o__uncultured_bacterium_k_Bacteria; f__uncultured_bacterium_k_Bacteria; g__uncultured_bacterium_k_Bacteria; s__uncultured_bacterium_k_Bacteria
ASV1234	0	0	0	0	0	0	16	0	0	0	13	38	17	0	0	0	0	0	0	0	k__Bacteria; p__Firmicutes; c__uncultured_bacterium_p_Firmicutes; o__uncultured_bacterium_p_Firmicutes; f__uncultured_bacterium_p_Firmicutes; g__uncultured_bacterium_p_Firmicutes; s__uncultured_bacterium_p_Firmicutes
ASV1235	0	0	0	0	0	0	0	28	34	0	0	22	0	0	0	0	0	0	0	0	k__Bacteria; p__uncultured_bacterium_k_Bacteria; c__uncultured_bacterium_k_Bacteria; o__uncultured_bacterium_k_Bacteria; f__uncultured_bacterium_k_Bacteria; g__uncultured_bacterium_k_Bacteria; s__uncultured_bacterium_k_Bacteria
ASV1236	0	0	0	0	0	0	0	0	0	0	43	23	0	0	0	18	0	0	0	0	k__Bacteria; p__Nitrospirae; c__Nitrospira; o__Nitrospirales; f__Nitrospiraceae; g__Nitrospira; s__uncultured_bacterium_g_Nitrospira
ASV1237	83	0	0	0	0	0	0	0	0	0	0	0	0	0	0	0	0	0	0	0	k__Bacteria; p__Verrucomicrobia; c__Verrucomicrobiae; o__Verrucomicrobiales; f__Verrucomicrobia_subdivision_3; g__Limisphaera; s__Limisphaera_ngatamarikiensis
ASV1238	39	0	0	15	0	0	0	0	0	0	0	0	0	0	0	12	0	0	17	0	k__Bacteria; p__Proteobacteria; c__Betaproteobacteria; o__Burkholderiales; f__Burkholderiaceae; g__Trinickia; s__uncultured_bacterium_g_Trinickia
ASV1239	35	0	11	0	0	0	0	0	0	0	0	0	0	0	30	0	7	0	0	0	k__Bacteria; p__Proteobacteria; c__Gammaproteobacteria; o__uncultured_bacterium_c_Gammaproteobacteria; f__uncultured_bacterium_c_Gammaproteobacteria; g__uncultured_bacterium_c_Gammaproteobacteria; s__uncultured_bacterium_c_Gammaproteobacteria
ASV1240	21	3	1	0	0	0	0	0	0	0	0	20	22	2	10	0	4	0	0	0	k__Bacteria; p__uncultured_bacterium_k_Bacteria; c__uncultured_bacterium_k_Bacteria; o__uncultured_bacterium_k_Bacteria; f__uncultured_bacterium_k_Bacteria; g__uncultured_bacterium_k_Bacteria; s__uncultured_bacterium_k_Bacteria
ASV1241	18	0	3	0	0	0	14	0	0	0	0	24	0	0	0	1	1	0	17	5	k__Bacteria; p__Actinobacteria; c__Rubrobacteria; o__Gaiellales; f__Gaiellaceae; g__Gaiella; s__Gaiella_occulta
ASV1242	0	0	21	0	0	31	0	0	0	31	0	0	0	0	0	0	0	0	0	0	k__Bacteria; p__Acidobacteria; c__Acidobacteriia; o__Acidobacteriales; f__Acidobacteriaceae; g__Occallatibacter; s__uncultured_bacterium_g_Occallatibacter
ASV1243	0	0	4	7	32	0	0	0	0	0	0	0	40	0	0	0	0	0	0	0	k__Bacteria; p__Verrucomicrobia; c__Opitutae; o__Opitutales; f__Opitutaceae; g__Opitutus; s__Opitutus_terrae
ASV1244	0	0	0	37	0	0	0	0	0	0	46	0	0	0	0	0	0	0	0	0	k__Bacteria; p__Proteobacteria; c__Alphaproteobacteria; o__Rhizobiales; f__Roseiarcaceae; g__Roseiarcus; s__Roseiarcus_fermentans
ASV1245	0	11	0	3	0	0	0	0	0	0	4	0	10	0	0	3	9	10	29	4	k__Bacteria; p__uncultured_bacterium_k_Bacteria; c__uncultured_bacterium_k_Bacteria; o__uncultured_bacterium_k_Bacteria; f__uncultured_bacterium_k_Bacteria; g__uncultured_bacterium_k_Bacteria; s__uncultured_bacterium_k_Bacteria
ASV1246	0	7	0	0	0	0	7	3	0	0	14	13	0	16	0	12	4	0	0	7	k__Bacteria; p__uncultured_bacterium_k_Bacteria; c__uncultured_bacterium_k_Bacteria; o__uncultured_bacterium_k_Bacteria; f__uncultured_bacterium_k_Bacteria; g__uncultured_bacterium_k_Bacteria; s__uncultured_bacterium_k_Bacteria
ASV1247	0	0	0	0	0	0	0	0	0	0	0	0	0	0	0	0	0	35	18	30	k__Bacteria; p__uncultured_bacterium_k_Bacteria; c__uncultured_bacterium_k_Bacteria; o__uncultured_bacterium_k_Bacteria; f__uncultured_bacterium_k_Bacteria; g__uncultured_bacterium_k_Bacteria; s__uncultured_bacterium_k_Bacteria
ASV1248	17	0	0	0	0	0	0	0	0	0	0	25	7	16	17	0	0	0	0	0	k__Bacteria; p__Bacteroidetes; c__Cytophagia; o__Cytophagales; f__Fulvivirgaceae; g__Ohtaekwangia; s__Ohtaekwangia_koreensis
ASV1249	0	0	0	34	0	0	0	0	0	15	33	0	0	0	0	0	0	0	0	0	k__Bacteria; p__Proteobacteria; c__Alphaproteobacteria; o__Rhizobiales; f__Roseiarcaceae; g__Roseiarcus; s__Roseiarcus_fermentans
ASV1250	0	19	0	0	0	4	0	16	11	15	0	0	0	0	0	4	4	0	2	7	k__Bacteria; p__Firmicutes; c__Clostridia; o__uncultured_bacterium_c_Clostridia; f__uncultured_bacterium_c_Clostridia; g__uncultured_bacterium_c_Clostridia; s__uncultured_bacterium_c_Clostridia
ASV1251	0	0	0	0	0	4	0	0	65	0	0	0	0	13	0	0	0	0	0	0	k__Bacteria; p__uncultured_bacterium_k_Bacteria; c__uncultured_bacterium_k_Bacteria; o__uncultured_bacterium_k_Bacteria; f__uncultured_bacterium_k_Bacteria; g__uncultured_bacterium_k_Bacteria; s__uncultured_bacterium_k_Bacteria
ASV1252	0	0	0	0	0	0	0	0	0	0	0	34	0	48	0	0	0	0	0	0	k__Bacteria; p__Firmicutes; c__Bacilli; o__Bacillales; f__Bacillaceae; g__Bacillus; s__Bacillus_circulans
ASV1253	0	0	0	0	0	0	0	0	0	0	0	0	66	0	0	0	16	0	0	0	k__Bacteria; p__Bacteroidetes; c__Chitinophagia; o__Chitinophagales; f__Chitinophagaceae; g__uncultured_bacterium_f_Chitinophagaceae; s__uncultured_bacterium_f_Chitinophagaceae
ASV1254	0	0	0	0	0	0	0	0	0	0	0	0	0	0	0	0	0	82	0	0	k__Bacteria; p__Proteobacteria; c__Gammaproteobacteria; o__uncultured_bacterium_c_Gammaproteobacteria; f__uncultured_bacterium_c_Gammaproteobacteria; g__uncultured_bacterium_c_Gammaproteobacteria; s__uncultured_bacterium_c_Gammaproteobacteria
ASV1255	0	0	13	4	0	0	0	0	0	0	0	0	0	23	0	19	0	0	14	8	k__Bacteria; p__Verrucomicrobia; c__Verrucomicrobiae; o__Verrucomicrobiales; f__uncultured_bacterium_o_Verrucomicrobiales; g__uncultured_bacterium_o_Verrucomicrobiales; s__uncultured_bacterium_o_Verrucomicrobiales
ASV1256	0	0	12	0	0	0	0	0	0	0	12	0	0	0	0	13	18	26	0	0	k__Bacteria; p__uncultured_bacterium_k_Bacteria; c__uncultured_bacterium_k_Bacteria; o__uncultured_bacterium_k_Bacteria; f__uncultured_bacterium_k_Bacteria; g__uncultured_bacterium_k_Bacteria; s__uncultured_bacterium_k_Bacteria
ASV1257	0	0	9	0	0	0	0	0	0	20	43	0	0	0	0	0	0	0	0	9	k__Bacteria; p__Proteobacteria; c__Betaproteobacteria; o__uncultured_bacterium_c_Betaproteobacteria; f__uncultured_bacterium_c_Betaproteobacteria; g__uncultured_bacterium_c_Betaproteobacteria; s__uncultured_bacterium_c_Betaproteobacteria
ASV1258	0	8	0	12	0	0	0	0	0	0	12	23	0	26	0	0	0	0	0	0	k__Bacteria; p__uncultured_bacterium_k_Bacteria; c__uncultured_bacterium_k_Bacteria; o__uncultured_bacterium_k_Bacteria; f__uncultured_bacterium_k_Bacteria; g__uncultured_bacterium_k_Bacteria; s__uncultured_bacterium_k_Bacteria
ASV1259	0	40	0	0	0	4	0	37	0	0	0	0	0	0	0	0	0	0	0	0	k__Bacteria; p__Verrucomicrobia; c__Verrucomicrobiae; o__Verrucomicrobiales; f__Verrucomicrobia_subdivision_3; g__Limisphaera; s__Limisphaera_ngatamarikiensis
ASV1260	0	12	0	0	0	15	0	0	0	18	0	0	0	0	21	15	0	0	0	0	k__Bacteria; p__Proteobacteria; c__Alphaproteobacteria; o__Rhodospirillales; f__Rhodospirillaceae; g__uncultured_bacterium_f_Rhodospirillaceae; s__uncultured_bacterium_f_Rhodospirillaceae
ASV1261	0	0	0	0	0	54	0	15	0	0	0	0	0	0	0	0	0	0	0	12	k__Bacteria; p__Proteobacteria; c__Deltaproteobacteria; o__Myxococcales; f__Kofleriaceae; g__uncultured_bacterium_f_Kofleriaceae; s__uncultured_bacterium_f_Kofleriaceae
ASV1262	0	0	0	0	0	0	0	6	4	71	0	0	0	0	0	0	0	0	0	0	k__Bacteria; p__Proteobacteria; c__Alphaproteobacteria; o__Sphingomonadales; f__Erythrobacteraceae; g__Altererythrobacter; s__uncultured_bacterium_g_Altererythrobacter
ASV1263	0	0	0	0	0	0	0	2	0	0	8	16	11	19	11	7	7	0	0	0	k__Bacteria; p__Bacteroidetes; c__Flavobacteriia; o__Flavobacteriales; f__Crocinitomicaceae; g__Fluviicola; s__uncultured_bacterium_g_Fluviicola
ASV1264	0	0	0	0	0	0	0	0	0	0	16	0	0	30	0	0	0	0	0	35	k__Bacteria; p__Proteobacteria; c__Gammaproteobacteria; o__Xanthomonadales; f__Rhodanobacteraceae; g__Rhodanobacter; s__Rhodanobacter_glycinis
ASV1265	53	0	0	0	0	0	0	0	0	0	0	0	0	0	0	0	0	0	27	0	k__Bacteria; p__Acidobacteria; c__Acidobacteriia; o__Acidobacteriales; f__Acidobacteriaceae; g__uncultured_bacterium_f_Acidobacteriaceae; s__uncultured_bacterium_f_Acidobacteriaceae
ASV1266	50	0	0	30	0	0	0	0	0	0	0	0	0	0	0	0	0	0	0	0	k__Bacteria; p__Proteobacteria; c__Gammaproteobacteria; o__Xanthomonadales; f__Rhodanobacteraceae; g__Rhodanobacter; s__uncultured_bacterium_g_Rhodanobacter
ASV1267	0	0	27	0	0	0	0	0	0	0	22	0	31	0	0	0	0	0	0	0	k__Bacteria; p__uncultured_bacterium_k_Bacteria; c__uncultured_bacterium_k_Bacteria; o__uncultured_bacterium_k_Bacteria; f__uncultured_bacterium_k_Bacteria; g__uncultured_bacterium_k_Bacteria; s__uncultured_bacterium_k_Bacteria
ASV1268	0	0	9	7	0	5	8	0	8	0	7	0	0	19	9	8	0	0	0	0	k__Bacteria; p__Firmicutes; c__Bacilli; o__Bacillales; f__uncultured_bacterium_o_Bacillales; g__uncultured_bacterium_o_Bacillales; s__uncultured_bacterium_o_Bacillales
ASV1269	0	16	0	0	0	6	0	0	0	2	18	23	0	12	0	0	3	0	0	0	k__Bacteria; p__uncultured_bacterium_k_Bacteria; c__uncultured_bacterium_k_Bacteria; o__uncultured_bacterium_k_Bacteria; f__uncultured_bacterium_k_Bacteria; g__uncultured_bacterium_k_Bacteria; s__uncultured_bacterium_k_Bacteria
ASV1270	0	6	0	0	0	7	0	10	4	8	5	0	0	0	29	8	0	0	0	3	k__Bacteria; p__Actinobacteria; c__Actinobacteria; o__Catenulisporales; f__Actinospicaceae; g__Actinocrinis; s__Actinocrinis_puniceicyclus
ASV1271	0	0	0	0	0	0	0	0	0	5	0	18	18	13	19	0	0	0	0	7	k__Bacteria; p__Proteobacteria; c__Alphaproteobacteria; o__Rhizobiales; f__Rhizobiaceae; g__Kaistia; s__uncultured_bacterium_g_Kaistia
ASV1272	0	0	0	0	0	0	0	0	0	0	0	55	25	0	0	0	0	0	0	0	k__Bacteria; p__Acidobacteria; c__Acidobacteriia; o__Bryobacterales; f__Bryobacteraceae; g__Bryobacter; s__Bryobacter_aggregatus
ASV1273	27	0	0	0	0	0	0	0	0	0	0	28	16	0	0	0	0	0	8	0	k__Bacteria; p__uncultured_bacterium_k_Bacteria; c__uncultured_bacterium_k_Bacteria; o__uncultured_bacterium_k_Bacteria; f__uncultured_bacterium_k_Bacteria; g__uncultured_bacterium_k_Bacteria; s__uncultured_bacterium_k_Bacteria
ASV1274	11	10	0	0	0	0	0	0	0	0	19	26	13	0	0	0	0	0	0	0	k__Bacteria; p__Actinobacteria; c__Actinobacteria; o__uncultured_bacterium_c_Actinobacteria; f__uncultured_bacterium_c_Actinobacteria; g__uncultured_bacterium_c_Actinobacteria; s__uncultured_bacterium_c_Actinobacteria
ASV1275	0	10	18	0	0	0	0	0	0	0	0	0	25	26	0	0	0	0	0	0	k__Bacteria; p__Proteobacteria; c__Betaproteobacteria; o__uncultured_bacterium_c_Betaproteobacteria; f__uncultured_bacterium_c_Betaproteobacteria; g__uncultured_bacterium_c_Betaproteobacteria; s__uncultured_bacterium_c_Betaproteobacteria
ASV1276	0	0	11	0	0	0	0	0	0	0	0	0	0	0	0	7	9	52	0	0	k__Bacteria; p__Gemmatimonadetes; c__Gemmatimonadetes; o__Gemmatimonadales; f__Gemmatimonadaceae; g__uncultured_bacterium_f_Gemmatimonadaceae; s__uncultured_bacterium_f_Gemmatimonadaceae
ASV1277	0	2	4	4	0	3	0	0	7	0	9	0	13	9	0	0	0	19	5	4	k__Bacteria; p__Proteobacteria; c__Deltaproteobacteria; o__Myxococcales; f__Sandaracinaceae; g__Sandaracinus; s__Sandaracinus_amylolyticus
ASV1278	0	0	0	28	0	0	24	0	0	0	0	0	0	0	0	0	27	0	0	0	k__Bacteria; p__Actinobacteria; c__Actinobacteria; o__Propionibacteriales; f__Nocardioidaceae; g__Nocardioides; s__uncultured_bacterium_g_Nocardioides
ASV1279	0	0	0	11	0	0	0	0	0	0	0	0	40	0	0	0	16	0	0	12	k__Bacteria; p__uncultured_bacterium_k_Bacteria; c__uncultured_bacterium_k_Bacteria; o__uncultured_bacterium_k_Bacteria; f__uncultured_bacterium_k_Bacteria; g__uncultured_bacterium_k_Bacteria; s__uncultured_bacterium_k_Bacteria
ASV1280	0	54	0	0	0	0	0	0	0	0	0	0	0	0	0	0	0	25	0	0	k__Bacteria; p__Proteobacteria; c__Alphaproteobacteria; o__Rhizobiales; f__uncultured_bacterium_o_Rhizobiales; g__uncultured_bacterium_o_Rhizobiales; s__uncultured_bacterium_o_Rhizobiales
ASV1281	0	15	0	0	0	0	0	0	0	0	0	25	0	0	39	0	0	0	0	0	k__Bacteria; p__Verrucomicrobia; c__Verrucomicrobiae; o__Verrucomicrobiales; f__Verrucomicrobia_subdivision_3; g__Limisphaera; s__Limisphaera_ngatamarikiensis
ASV1282	0	0	0	0	0	9	0	16	21	12	0	0	10	11	0	0	0	0	0	0	k__Bacteria; p__Actinobacteria; c__Actinobacteria; o__uncultured_bacterium_c_Actinobacteria; f__uncultured_bacterium_c_Actinobacteria; g__uncultured_bacterium_c_Actinobacteria; s__uncultured_bacterium_c_Actinobacteria
ASV1283	0	0	0	0	0	0	0	0	0	0	10	0	38	31	0	0	0	0	0	0	k__Bacteria; p__Proteobacteria; c__Betaproteobacteria; o__Burkholderiales; f__Alcaligenaceae; g__Achromobacter; s__uncultured_bacterium_g_Achromobacter
ASV1284	0	0	0	0	0	0	0	0	0	0	0	15	64	0	0	0	0	0	0	0	k__Bacteria; p__Firmicutes; c__Bacilli; o__Bacillales; f__Bacillaceae; g__uncultured_bacterium_f_Bacillaceae; s__uncultured_bacterium_f_Bacillaceae
ASV1285	0	0	0	0	0	0	0	0	0	0	0	0	0	0	0	0	36	43	0	0	k__Bacteria; p__Proteobacteria; c__Gammaproteobacteria; o__Legionellales; f__Coxiellaceae; g__Aquicella; s__Aquicella_siphonis
ASV1286	24	0	0	0	0	0	0	0	0	0	0	0	0	29	25	0	0	0	0	0	k__Bacteria; p__Proteobacteria; c__Deltaproteobacteria; o__uncultured_bacterium_c_Deltaproteobacteria; f__uncultured_bacterium_c_Deltaproteobacteria; g__uncultured_bacterium_c_Deltaproteobacteria; s__uncultured_bacterium_c_Deltaproteobacteria
ASV1287	23	0	29	0	8	0	0	0	0	0	0	0	0	0	0	8	5	0	0	5	k__Bacteria; p__Proteobacteria; c__Deltaproteobacteria; o__Myxococcales; f__uncultured_bacterium_o_Myxococcales; g__uncultured_bacterium_o_Myxococcales; s__uncultured_bacterium_o_Myxococcales
ASV1288	19	0	0	0	8	0	0	0	0	0	0	3	10	23	0	0	0	15	0	0	k__Bacteria; p__Bacteroidetes; c__Bacteroidia; o__Bacteroidales; f__uncultured_bacterium_o_Bacteroidales; g__uncultured_bacterium_o_Bacteroidales; s__uncultured_bacterium_o_Bacteroidales
ASV1289	16	0	11	0	0	0	0	13	3	0	20	0	0	0	0	0	0	0	15	0	k__Bacteria; p__Firmicutes; c__uncultured_bacterium_p_Firmicutes; o__uncultured_bacterium_p_Firmicutes; f__uncultured_bacterium_p_Firmicutes; g__uncultured_bacterium_p_Firmicutes; s__uncultured_bacterium_p_Firmicutes
ASV1290	0	0	33	0	0	4	0	0	0	10	0	0	0	0	0	13	0	0	8	10	k__Bacteria; p__Gemmatimonadetes; c__Gemmatimonadetes; o__Gemmatimonadales; f__Gemmatimonadaceae; g__uncultured_bacterium_f_Gemmatimonadaceae; s__uncultured_bacterium_f_Gemmatimonadaceae
ASV1291	0	0	25	8	0	0	0	0	16	0	0	0	0	0	0	0	0	0	12	17	k__Bacteria; p__uncultured_bacterium_k_Bacteria; c__uncultured_bacterium_k_Bacteria; o__uncultured_bacterium_k_Bacteria; f__uncultured_bacterium_k_Bacteria; g__uncultured_bacterium_k_Bacteria; s__uncultured_bacterium_k_Bacteria
ASV1292	0	10	16	0	0	12	0	0	0	0	14	0	0	17	0	0	9	0	0	0	k__Bacteria; p__uncultured_bacterium_k_Bacteria; c__uncultured_bacterium_k_Bacteria; o__uncultured_bacterium_k_Bacteria; f__uncultured_bacterium_k_Bacteria; g__uncultured_bacterium_k_Bacteria; s__uncultured_bacterium_k_Bacteria
ASV1293	0	1	8	0	0	7	0	9	13	9	5	0	0	0	26	0	0	0	0	0	k__Bacteria; p__Acidobacteria; c__Vicinamibacteria; o__uncultured_bacterium_c_Vicinamibacteria; f__uncultured_bacterium_c_Vicinamibacteria; g__uncultured_bacterium_c_Vicinamibacteria; s__uncultured_bacterium_c_Vicinamibacteria
ASV1294	0	0	0	27	0	17	0	0	17	17	0	0	0	0	0	0	0	0	0	0	k__Bacteria; p__Proteobacteria; c__Gammaproteobacteria; o__Xanthomonadales; f__Xanthomonadaceae; g__Chujaibacter; s__Chujaibacter_soli
ASV1295	0	0	0	0	14	0	0	0	0	0	0	27	0	0	17	0	0	20	0	0	k__Bacteria; p__Bacteroidetes; c__Bacteroidia; o__Bacteroidales; f__uncultured_bacterium_o_Bacteroidales; g__uncultured_bacterium_o_Bacteroidales; s__uncultured_bacterium_o_Bacteroidales
ASV1296	0	51	0	0	0	0	0	0	0	0	0	0	27	0	0	0	0	0	0	0	k__Bacteria; p__uncultured_bacterium_k_Bacteria; c__uncultured_bacterium_k_Bacteria; o__uncultured_bacterium_k_Bacteria; f__uncultured_bacterium_k_Bacteria; g__uncultured_bacterium_k_Bacteria; s__uncultured_bacterium_k_Bacteria
ASV1297	0	0	0	0	0	0	0	0	0	0	18	0	41	0	0	19	0	0	0	0	k__Bacteria; p__Proteobacteria; c__Betaproteobacteria; o__Nitrosomonadales; f__Nitrosomonadaceae; g__Nitrosospira; s__Nitrosospira_multiformis
ASV1298	0	0	0	0	0	0	0	0	0	0	0	22	15	18	23	0	0	0	0	0	k__Bacteria; p__Verrucomicrobia; c__Verrucomicrobiae; o__Verrucomicrobiales; f__Verrucomicrobia_subdivision_3; g__Limisphaera; s__Limisphaera_ngatamarikiensis
ASV1299	0	0	0	0	0	0	0	0	0	0	0	0	0	25	0	19	0	34	0	0	k__Bacteria; p__Verrucomicrobia; c__Opitutae; o__Opitutales; f__Opitutaceae; g__Lacunisphaera; s__uncultured_bacterium_g_Lacunisphaera
ASV1300	0	0	0	0	0	0	0	0	0	0	0	0	0	0	0	0	0	42	36	0	k__Bacteria; p__Proteobacteria; c__Gammaproteobacteria; o__Legionellales; f__Coxiellaceae; g__Aquicella; s__Aquicella_siphonis
ASV1301	20	5	9	0	0	0	6	5	0	0	7	0	0	0	8	0	0	10	7	0	k__Bacteria; p__Proteobacteria; c__Alphaproteobacteria; o__Micropepsales; f__Micropepsaceae; g__Rhizomicrobium; s__Rhizomicrobium_electricum
ASV1302	0	0	8	0	0	3	0	0	0	4	0	0	19	0	28	9	6	0	0	0	k__Bacteria; p__Proteobacteria; c__Betaproteobacteria; o__Burkholderiales; f__Comamonadaceae; g__Ramlibacter; s__uncultured_bacterium_g_Ramlibacter
ASV1303	0	0	7	4	5	0	7	0	4	0	16	17	0	0	0	7	0	0	10	0	k__Bacteria; p__Proteobacteria; c__Betaproteobacteria; o__Burkholderiales; f__uncultured_bacterium_o_Burkholderiales; g__uncultured_bacterium_o_Burkholderiales; s__uncultured_bacterium_o_Burkholderiales
ASV1304	0	0	0	0	40	0	0	0	0	0	0	0	0	0	0	0	0	37	0	0	k__Bacteria; p__Proteobacteria; c__Alphaproteobacteria; o__Rhodospirillales; f__uncultured_bacterium_o_Rhodospirillales; g__uncultured_bacterium_o_Rhodospirillales; s__uncultured_bacterium_o_Rhodospirillales
ASV1305	0	18	0	0	0	0	0	0	0	0	17	32	0	0	0	10	0	0	0	0	k__Bacteria; p__Proteobacteria; c__Betaproteobacteria; o__Burkholderiales; f__uncultured_bacterium_o_Burkholderiales; g__uncultured_bacterium_o_Burkholderiales; s__uncultured_bacterium_o_Burkholderiales
ASV1306	0	0	0	0	0	0	0	0	0	0	0	26	0	0	0	26	25	0	0	0	k__Bacteria; p__Proteobacteria; c__Gammaproteobacteria; o__uncultured_bacterium_c_Gammaproteobacteria; f__uncultured_bacterium_c_Gammaproteobacteria; g__uncultured_bacterium_c_Gammaproteobacteria; s__uncultured_bacterium_c_Gammaproteobacteria
ASV1307	30	0	6	0	0	21	0	19	0	0	0	0	0	0	0	0	0	0	0	0	k__Bacteria; p__Proteobacteria; c__Deltaproteobacteria; o__Myxococcales; f__Kofleriaceae; g__uncultured_bacterium_f_Kofleriaceae; s__uncultured_bacterium_f_Kofleriaceae
ASV1308	15	0	0	0	0	0	0	0	0	0	0	45	0	0	16	0	0	0	0	0	k__Bacteria; p__Firmicutes; c__Clostridia; o__Clostridiales; f__Lachnospiraceae; g__Blautia; s__Blautia_hominis
ASV1309	0	0	10	0	0	11	0	0	0	0	0	0	0	0	0	23	0	0	32	0	k__Bacteria; p__Proteobacteria; c__Alphaproteobacteria; o__Rhodospirillales; f__Acetobacteraceae; g__uncultured_bacterium_f_Acetobacteraceae; s__uncultured_bacterium_f_Acetobacteraceae
ASV1310	0	0	0	29	0	0	0	0	0	0	16	0	0	0	0	0	0	31	0	0	k__Bacteria; p__uncultured_bacterium_k_Bacteria; c__uncultured_bacterium_k_Bacteria; o__uncultured_bacterium_k_Bacteria; f__uncultured_bacterium_k_Bacteria; g__uncultured_bacterium_k_Bacteria; s__uncultured_bacterium_k_Bacteria
ASV1311	0	0	0	0	0	0	0	76	0	0	0	0	0	0	0	0	0	0	0	0	k__Bacteria; p__Proteobacteria; c__Alphaproteobacteria; o__Rhodospirillales; f__uncultured_bacterium_o_Rhodospirillales; g__uncultured_bacterium_o_Rhodospirillales; s__uncultured_bacterium_o_Rhodospirillales
ASV1312	0	0	0	0	0	0	0	0	0	0	13	0	0	0	0	28	35	0	0	0	k__Bacteria; p__Acidobacteria; c__Acidobacteriia; o__Bryobacterales; f__Bryobacteraceae; g__Bryobacter; s__Bryobacter_aggregatus
ASV1313	0	0	0	0	0	0	0	0	0	0	0	46	0	0	0	0	0	30	0	0	k__Bacteria; p__Firmicutes; c__Clostridia; o__Clostridiales; f__Clostridiaceae; g__Clostridium; s__uncultured_bacterium_g_Clostridium
ASV1314	0	0	0	0	0	0	0	0	0	0	0	23	0	53	0	0	0	0	0	0	k__Bacteria; p__Bacteroidetes; c__Chitinophagia; o__Chitinophagales; f__Chitinophagaceae; g__uncultured_bacterium_f_Chitinophagaceae; s__uncultured_bacterium_f_Chitinophagaceae
ASV1315	0	0	0	0	0	0	0	0	0	0	0	0	0	0	0	18	44	14	0	0	k__Bacteria; p__Proteobacteria; c__Deltaproteobacteria; o__Myxococcales; f__Polyangiaceae; g__uncultured_bacterium_f_Polyangiaceae; s__uncultured_bacterium_f_Polyangiaceae
ASV1316	75	0	0	0	0	0	0	0	0	0	0	0	0	0	0	0	0	0	0	0	k__Bacteria; p__Acidobacteria; c__Acidobacteriia; o__Bryobacterales; f__Bryobacteraceae; g__Bryobacter; s__Bryobacter_aggregatus
ASV1317	0	0	22	25	0	0	0	0	0	0	0	0	10	0	0	0	0	0	18	0	k__Bacteria; p__Proteobacteria; c__Alphaproteobacteria; o__Rhodospirillales; f__Acetobacteraceae; g__uncultured_bacterium_f_Acetobacteraceae; s__uncultured_bacterium_f_Acetobacteraceae
ASV1318	0	0	18	14	0	14	12	0	0	17	0	0	0	0	0	0	0	0	0	0	k__Bacteria; p__Proteobacteria; c__Alphaproteobacteria; o__Rhizobiales; f__Beijerinckiaceae; g__Methylovirgula; s__Methylovirgula_ligni
ASV1319	0	0	13	0	0	0	0	0	0	0	0	0	0	32	0	0	30	0	0	0	k__Bacteria; p__Proteobacteria; c__Betaproteobacteria; o__uncultured_bacterium_c_Betaproteobacteria; f__uncultured_bacterium_c_Betaproteobacteria; g__uncultured_bacterium_c_Betaproteobacteria; s__uncultured_bacterium_c_Betaproteobacteria
ASV1320	0	13	10	0	0	0	12	0	16	10	14	0	0	0	0	0	0	0	0	0	k__Bacteria; p__Acidobacteria; c__Acidobacteriia; o__Bryobacterales; f__Bryobacteraceae; g__Paludibaculum; s__Paludibaculum_fermentans
ASV1321	0	20	0	0	0	0	0	0	0	0	0	12	17	13	7	0	6	0	0	0	k__Bacteria; p__Bacteroidetes; c__Cytophagia; o__Cytophagales; f__Cytophagaceae; g__Cytophaga; s__Cytophaga_hutchinsonii
ASV1322	0	5	0	0	0	0	0	0	0	0	0	51	0	0	0	0	10	0	0	9	k__Bacteria; p__Verrucomicrobia; c__Opitutae; o__Opitutales; f__Opitutaceae; g__Lacunisphaera; s__Lacunisphaera_anatis
ASV1323	0	0	0	0	0	3	0	4	0	11	6	10	14	24	0	0	0	0	0	3	k__Bacteria; p__uncultured_bacterium_k_Bacteria; c__uncultured_bacterium_k_Bacteria; o__uncultured_bacterium_k_Bacteria; f__uncultured_bacterium_k_Bacteria; g__uncultured_bacterium_k_Bacteria; s__uncultured_bacterium_k_Bacteria
ASV1324	0	0	0	0	0	18	0	0	0	0	0	57	0	0	0	0	0	0	0	0	k__Bacteria; p__Proteobacteria; c__Alphaproteobacteria; o__Rhizobiales; f__Hyphomicrobiaceae; g__Devosia; s__uncultured_bacterium_g_Devosia
ASV1325	0	0	0	0	0	0	0	0	0	0	6	0	0	16	53	0	0	0	0	0	k__Bacteria; p__uncultured_bacterium_k_Bacteria; c__uncultured_bacterium_k_Bacteria; o__uncultured_bacterium_k_Bacteria; f__uncultured_bacterium_k_Bacteria; g__uncultured_bacterium_k_Bacteria; s__uncultured_bacterium_k_Bacteria
ASV1326	0	0	0	0	0	0	0	0	0	0	0	37	0	24	14	0	0	0	0	0	k__Bacteria; p__Proteobacteria; c__Gammaproteobacteria; o__Enterobacterales; f__Enterobacteriaceae; g__Escherichia; s__Escherichia_fergusonii
ASV1327	0	0	0	0	0	0	0	0	0	0	0	0	0	0	75	0	0	0	0	0	k__Bacteria; p__Proteobacteria; c__Gammaproteobacteria; o__Legionellales; f__Coxiellaceae; g__Aquicella; s__Aquicella_siphonis
ASV1328	0	0	0	0	0	0	0	0	0	0	0	0	0	0	0	29	46	0	0	0	k__Bacteria; p__Actinobacteria; c__Actinobacteria; o__Micrococcales; f__Microbacteriaceae; g__uncultured_bacterium_f_Microbacteriaceae; s__uncultured_bacterium_f_Microbacteriaceae
ASV1329	0	0	0	0	0	0	0	0	0	0	0	0	0	0	0	0	14	36	25	0	k__Bacteria; p__Bacteroidetes; c__Cytophagia; o__Cytophagales; f__Fulvivirgaceae; g__Chryseolinea; s__uncultured_bacterium_g_Chryseolinea
ASV1330	40	0	0	0	0	0	0	0	11	0	0	0	0	0	0	10	0	0	0	13	k__Bacteria; p__Proteobacteria; c__Alphaproteobacteria; o__Rhodospirillales; f__Acetobacteraceae; g__uncultured_bacterium_f_Acetobacteraceae; s__uncultured_bacterium_f_Acetobacteraceae
ASV1331	3	0	0	0	13	0	0	0	6	0	16	16	0	0	3	12	5	0	0	0	k__Bacteria; p__Bacteroidetes; c__Chitinophagia; o__Chitinophagales; f__Chitinophagaceae; g__Puia; s__Puia_dinghuensis
ASV1332	2	0	0	0	0	0	0	0	0	0	0	0	1	4	0	0	20	40	0	7	k__Bacteria; p__uncultured_bacterium_k_Bacteria; c__uncultured_bacterium_k_Bacteria; o__uncultured_bacterium_k_Bacteria; f__uncultured_bacterium_k_Bacteria; g__uncultured_bacterium_k_Bacteria; s__uncultured_bacterium_k_Bacteria
ASV1333	0	0	54	0	0	20	0	0	0	0	0	0	0	0	0	0	0	0	0	0	k__Bacteria; p__Acidobacteria; c__Acidobacteriia; o__Acidobacteriales; f__Acidobacteriaceae; g__uncultured_bacterium_f_Acidobacteriaceae; s__uncultured_bacterium_f_Acidobacteriaceae
ASV1334	0	20	27	0	0	0	0	27	0	0	0	0	0	0	0	0	0	0	0	0	k__Bacteria; p__Gemmatimonadetes; c__Gemmatimonadetes; o__Gemmatimonadales; f__Gemmatimonadaceae; g__Gemmatimonas; s__Gemmatimonas_phototrophica
ASV1335	0	0	10	0	0	29	7	0	6	0	0	0	0	0	0	6	0	0	0	16	k__Bacteria; p__Armatimonadetes; c__Fimbriimonadia; o__Fimbriimonadales; f__Fimbriimonadaceae; g__Fimbriimonas; s__Fimbriimonas_ginsengisoli
ASV1336	0	18	7	0	0	0	0	0	9	6	0	16	0	10	0	8	0	0	0	0	k__Bacteria; p__Proteobacteria; c__Alphaproteobacteria; o__Rhodospirillales; f__Acetobacteraceae; g__uncultured_bacterium_f_Acetobacteraceae; s__uncultured_bacterium_f_Acetobacteraceae
ASV1337	0	2	0	0	0	0	0	0	0	0	0	4	0	0	0	2	0	64	2	0	k__Bacteria; p__Proteobacteria; c__Betaproteobacteria; o__uncultured_bacterium_c_Betaproteobacteria; f__uncultured_bacterium_c_Betaproteobacteria; g__uncultured_bacterium_c_Betaproteobacteria; s__uncultured_bacterium_c_Betaproteobacteria
ASV1338	0	0	0	0	0	0	14	0	0	0	0	16	19	0	0	9	16	0	0	0	k__Bacteria; p__Proteobacteria; c__Gammaproteobacteria; o__Xanthomonadales; f__Xanthomonadaceae; g__Lysobacter; s__Lysobacter_lycopersici
ASV1339	0	0	0	0	0	5	12	6	19	9	0	0	10	9	0	0	0	0	0	4	k__Bacteria; p__uncultured_bacterium_k_Bacteria; c__uncultured_bacterium_k_Bacteria; o__uncultured_bacterium_k_Bacteria; f__uncultured_bacterium_k_Bacteria; g__uncultured_bacterium_k_Bacteria; s__uncultured_bacterium_k_Bacteria
ASV1340	0	0	0	0	0	21	0	21	0	0	0	0	0	0	32	0	0	0	0	0	k__Bacteria; p__Proteobacteria; c__Alphaproteobacteria; o__Caulobacterales; f__Caulobacteraceae; g__Phenylobacterium; s__Phenylobacterium_koreense
ASV1341	0	0	0	0	0	0	0	0	0	13	0	0	0	0	24	0	0	17	14	6	k__Bacteria; p__Proteobacteria; c__Alphaproteobacteria; o__Rhodospirillales; f__Rhodospirillaceae; g__Azospirillum; s__uncultured_bacterium_g_Azospirillum
ASV1342	0	0	0	0	0	0	0	0	0	0	19	0	0	0	0	0	0	0	29	26	k__Bacteria; p__Proteobacteria; c__Alphaproteobacteria; o__Rhodospirillales; f__Acetobacteraceae; g__uncultured_bacterium_f_Acetobacteraceae; s__uncultured_bacterium_f_Acetobacteraceae
ASV1343	0	0	0	0	0	0	0	0	0	0	0	27	0	0	47	0	0	0	0	0	k__Bacteria; p__Bacteroidetes; c__Chitinophagia; o__Chitinophagales; f__Chitinophagaceae; g__uncultured_bacterium_f_Chitinophagaceae; s__uncultured_bacterium_f_Chitinophagaceae
ASV1344	0	0	0	0	0	0	0	0	0	0	0	0	0	53	21	0	0	0	0	0	k__Bacteria; p__Bacteroidetes; c__Chitinophagia; o__Chitinophagales; f__Chitinophagaceae; g__uncultured_bacterium_f_Chitinophagaceae; s__uncultured_bacterium_f_Chitinophagaceae
ASV1345	0	0	0	0	0	0	0	0	0	0	0	0	0	0	34	14	0	26	0	0	k__Bacteria; p__Verrucomicrobia; c__Verrucomicrobiae; o__Verrucomicrobiales; f__Verrucomicrobia_subdivision_3; g__Limisphaera; s__Limisphaera_ngatamarikiensis
ASV1346	5	0	0	0	0	0	7	5	0	0	5	0	16	0	17	0	10	0	8	0	k__Bacteria; p__uncultured_bacterium_k_Bacteria; c__uncultured_bacterium_k_Bacteria; o__uncultured_bacterium_k_Bacteria; f__uncultured_bacterium_k_Bacteria; g__uncultured_bacterium_k_Bacteria; s__uncultured_bacterium_k_Bacteria
ASV1347	0	0	10	5	0	0	0	0	0	0	0	22	13	11	12	0	0	0	0	0	k__Bacteria; p__uncultured_bacterium_k_Bacteria; c__uncultured_bacterium_k_Bacteria; o__uncultured_bacterium_k_Bacteria; f__uncultured_bacterium_k_Bacteria; g__uncultured_bacterium_k_Bacteria; s__uncultured_bacterium_k_Bacteria
ASV1348	0	0	0	38	0	0	0	0	0	0	0	0	0	0	0	0	35	0	0	0	k__Bacteria; p__Proteobacteria; c__Deltaproteobacteria; o__Myxococcales; f__Polyangiaceae; g__uncultured_bacterium_f_Polyangiaceae; s__uncultured_bacterium_f_Polyangiaceae
ASV1349	0	2	0	0	0	0	0	0	0	0	0	7	0	27	25	0	0	0	0	12	k__Bacteria; p__Verrucomicrobia; c__uncultured_bacterium_p_Verrucomicrobia; o__uncultured_bacterium_p_Verrucomicrobia; f__uncultured_bacterium_p_Verrucomicrobia; g__uncultured_bacterium_p_Verrucomicrobia; s__uncultured_bacterium_p_Verrucomicrobia
ASV1350	0	0	0	0	0	4	3	0	0	3	5	13	21	12	4	0	8	0	0	0	k__Bacteria; p__Cyanobacteria; c__uncultured_bacterium_p_Cyanobacteria; o__uncultured_bacterium_p_Cyanobacteria; f__uncultured_bacterium_p_Cyanobacteria; g__uncultured_bacterium_p_Cyanobacteria; s__uncultured_bacterium_p_Cyanobacteria
ASV1351	0	0	0	0	0	17	0	0	0	18	0	0	0	0	0	12	13	0	0	13	k__Bacteria; p__Proteobacteria; c__Gammaproteobacteria; o__uncultured_bacterium_c_Gammaproteobacteria; f__uncultured_bacterium_c_Gammaproteobacteria; g__uncultured_bacterium_c_Gammaproteobacteria; s__uncultured_bacterium_c_Gammaproteobacteria
ASV1352	0	0	0	0	0	0	0	0	0	17	0	0	0	0	0	19	0	0	37	0	k__Bacteria; p__Proteobacteria; c__Deltaproteobacteria; o__Myxococcales; f__Labilitrichaceae; g__Labilithrix; s__Labilithrix_luteola
ASV1353	0	0	0	0	0	22	0	0	0	0	0	0	0	0	31	0	0	0	0	20	k__Bacteria; p__Proteobacteria; c__Alphaproteobacteria; o__Micropepsales; f__Micropepsaceae; g__uncultured_bacterium_f_Micropepsaceae; s__uncultured_bacterium_f_Micropepsaceae
ASV1354	0	0	0	0	0	0	0	0	0	0	0	0	0	0	73	0	0	0	0	0	k__Bacteria; p__Proteobacteria; c__Alphaproteobacteria; o__Sphingomonadales; f__Sphingomonadaceae; g__Sphingomonas; s__uncultured_bacterium_g_Sphingomonas
ASV1355	4	0	0	0	1	0	0	0	0	0	0	4	3	1	1	0	0	45	13	0	k__Bacteria; p__Firmicutes; c__Clostridia; o__Clostridiales; f__Ruminococcaceae; g__Faecalibacterium; s__Faecalibacterium_prausnitzii
ASV1356	0	13	22	0	0	0	5	0	0	7	18	0	0	0	0	7	0	0	0	0	k__Bacteria; p__uncultured_bacterium_k_Bacteria; c__uncultured_bacterium_k_Bacteria; o__uncultured_bacterium_k_Bacteria; f__uncultured_bacterium_k_Bacteria; g__uncultured_bacterium_k_Bacteria; s__uncultured_bacterium_k_Bacteria
ASV1357	0	0	14	13	0	0	0	11	0	0	0	0	0	0	0	9	11	0	5	9	k__Bacteria; p__Actinobacteria; c__Actinobacteria; o__uncultured_bacterium_c_Actinobacteria; f__uncultured_bacterium_c_Actinobacteria; g__uncultured_bacterium_c_Actinobacteria; s__uncultured_bacterium_c_Actinobacteria
ASV1358	0	12	0	0	0	0	9	0	0	0	0	0	0	16	12	0	0	23	0	0	k__Bacteria; p__Proteobacteria; c__Deltaproteobacteria; o__uncultured_bacterium_c_Deltaproteobacteria; f__uncultured_bacterium_c_Deltaproteobacteria; g__uncultured_bacterium_c_Deltaproteobacteria; s__uncultured_bacterium_c_Deltaproteobacteria
ASV1359	0	10	0	0	0	9	0	0	0	0	0	0	0	0	53	0	0	0	0	0	k__Bacteria; p__Proteobacteria; c__Gammaproteobacteria; o__Legionellales; f__Coxiellaceae; g__Aquicella; s__Aquicella_siphonis
ASV1360	0	0	0	0	0	0	0	0	0	32	0	0	0	0	0	0	7	0	24	9	k__Bacteria; p__Proteobacteria; c__Alphaproteobacteria; o__Rhizobiales; f__uncultured_bacterium_o_Rhizobiales; g__uncultured_bacterium_o_Rhizobiales; s__uncultured_bacterium_o_Rhizobiales
ASV1361	0	0	0	0	0	0	0	0	0	0	1	0	0	35	0	0	0	36	0	0	k__Bacteria; p__Acidobacteria; c__Vicinamibacteria; o__uncultured_bacterium_c_Vicinamibacteria; f__uncultured_bacterium_c_Vicinamibacteria; g__uncultured_bacterium_c_Vicinamibacteria; s__uncultured_bacterium_c_Vicinamibacteria
ASV1362	24	0	7	0	0	0	0	0	0	0	12	18	0	0	0	0	0	0	0	10	k__Bacteria; p__Gemmatimonadetes; c__Gemmatimonadetes; o__Gemmatimonadales; f__Gemmatimonadaceae; g__uncultured_bacterium_f_Gemmatimonadaceae; s__uncultured_bacterium_f_Gemmatimonadaceae
ASV1363	2	2	2	2	0	0	0	2	3	5	2	2	22	1	6	0	3	2	0	15	k__Bacteria; p__Proteobacteria; c__Gammaproteobacteria; o__Nevskiales; f__Steroidobacteraceae; g__Steroidobacter; s__uncultured_bacterium_g_Steroidobacter
ASV1364	0	0	44	0	0	0	0	27	0	0	0	0	0	0	0	0	0	0	0	0	k__Bacteria; p__Proteobacteria; c__Alphaproteobacteria; o__Rhodospirillales; f__Acetobacteraceae; g__uncultured_bacterium_f_Acetobacteraceae; s__uncultured_bacterium_f_Acetobacteraceae
ASV1365	0	0	0	4	0	2	0	6	14	1	0	0	0	0	20	0	5	19	0	0	k__Bacteria; p__Proteobacteria; c__Gammaproteobacteria; o__uncultured_bacterium_c_Gammaproteobacteria; f__uncultured_bacterium_c_Gammaproteobacteria; g__uncultured_bacterium_c_Gammaproteobacteria; s__uncultured_bacterium_c_Gammaproteobacteria
ASV1366	0	25	0	0	0	0	0	0	0	0	0	0	39	0	0	7	0	0	0	0	k__Bacteria; p__Chloroflexi; c__Ktedonobacteria; o__Ktedonobacterales; f__Dictyobacteraceae; g__Dictyobacter; s__Dictyobacter_aurantiacus
ASV1367	0	9	0	0	0	0	0	0	0	0	12	16	0	21	8	5	0	0	0	0	k__Bacteria; p__uncultured_bacterium_k_Bacteria; c__uncultured_bacterium_k_Bacteria; o__uncultured_bacterium_k_Bacteria; f__uncultured_bacterium_k_Bacteria; g__uncultured_bacterium_k_Bacteria; s__uncultured_bacterium_k_Bacteria
ASV1368	0	0	0	0	0	2	0	0	0	0	0	29	0	19	0	2	0	17	2	0	k__Bacteria; p__Acidobacteria; c__Acidobacteriia; o__Acidobacteriales; f__Acidobacteriaceae; g__Acidobacterium; s__Acidobacterium_ailaaui
ASV1369	46	24	0	0	0	0	0	0	0	0	0	0	0	0	0	0	0	0	0	0	k__Bacteria; p__Actinobacteria; c__Thermoleophilia; o__Solirubrobacterales; f__Solirubrobacteraceae; g__Solirubrobacter; s__uncultured_bacterium_g_Solirubrobacter
ASV1370	0	0	70	0	0	0	0	0	0	0	0	0	0	0	0	0	0	0	0	0	k__Bacteria; p__Gemmatimonadetes; c__Gemmatimonadetes; o__Gemmatimonadales; f__Gemmatimonadaceae; g__Roseisolibacter; s__Roseisolibacter_agri
ASV1371	0	1	4	15	27	0	0	0	0	0	2	0	2	0	0	1	0	17	1	0	k__Bacteria; p__Acidobacteria; c__Vicinamibacteria; o__uncultured_bacterium_c_Vicinamibacteria; f__uncultured_bacterium_c_Vicinamibacteria; g__uncultured_bacterium_c_Vicinamibacteria; s__uncultured_bacterium_c_Vicinamibacteria
ASV1372	0	10	2	0	0	3	0	0	18	20	0	0	0	15	0	1	1	0	0	0	k__Bacteria; p__Actinobacteria; c__uncultured_bacterium_p_Actinobacteria; o__uncultured_bacterium_p_Actinobacteria; f__uncultured_bacterium_p_Actinobacteria; g__uncultured_bacterium_p_Actinobacteria; s__uncultured_bacterium_p_Actinobacteria
ASV1373	0	0	0	9	0	15	0	0	0	0	0	0	0	0	46	0	0	0	0	0	k__Bacteria; p__Bacteroidetes; c__Chitinophagia; o__Chitinophagales; f__Chitinophagaceae; g__Flavitalea; s__Flavitalea_antarctica
ASV1374	0	0	0	0	70	0	0	0	0	0	0	0	0	0	0	0	0	0	0	0	k__Bacteria; p__Proteobacteria; c__Gammaproteobacteria; o__Enterobacterales; f__Enterobacteriaceae; g__Kluyvera; s__Kluyvera_cryocrescens
ASV1375	0	0	0	0	16	0	0	0	0	0	14	23	0	17	0	0	0	0	0	0	k__Bacteria; p__Proteobacteria; c__Gammaproteobacteria; o__uncultured_bacterium_c_Gammaproteobacteria; f__uncultured_bacterium_c_Gammaproteobacteria; g__uncultured_bacterium_c_Gammaproteobacteria; s__uncultured_bacterium_c_Gammaproteobacteria
ASV1376	0	0	0	0	0	0	0	0	0	0	8	16	15	24	0	0	0	7	0	0	k__Bacteria; p__uncultured_bacterium_k_Bacteria; c__uncultured_bacterium_k_Bacteria; o__uncultured_bacterium_k_Bacteria; f__uncultured_bacterium_k_Bacteria; g__uncultured_bacterium_k_Bacteria; s__uncultured_bacterium_k_Bacteria
ASV1377	0	0	0	0	0	0	0	0	0	0	0	47	0	23	0	0	0	0	0	0	k__Bacteria; p__Proteobacteria; c__Alphaproteobacteria; o__Rhizobiales; f__uncultured_bacterium_o_Rhizobiales; g__uncultured_bacterium_o_Rhizobiales; s__uncultured_bacterium_o_Rhizobiales
ASV1378	0	0	0	0	0	0	0	0	0	0	0	20	0	0	0	0	26	0	0	24	k__Bacteria; p__Proteobacteria; c__Alphaproteobacteria; o__Rhizobiales; f__Phyllobacteriaceae; g__Mesorhizobium; s__uncultured_bacterium_g_Mesorhizobium
ASV1379	17	0	0	11	0	0	0	0	0	0	10	0	0	0	0	17	0	0	0	14	k__Bacteria; p__Proteobacteria; c__Betaproteobacteria; o__Burkholderiales; f__uncultured_bacterium_o_Burkholderiales; g__uncultured_bacterium_o_Burkholderiales; s__uncultured_bacterium_o_Burkholderiales
ASV1380	6	3	0	0	0	0	0	10	0	0	0	0	0	0	0	0	0	31	19	0	k__Bacteria; p__Proteobacteria; c__Oligoflexia; o__Silvanigrellales; f__Silvanigrellaceae; g__Silvanigrella; s__Silvanigrella_aquatica
ASV1381	3	2	1	3	0	0	0	3	0	4	0	3	11	2	2	13	8	0	9	5	k__Bacteria; p__Proteobacteria; c__Gammaproteobacteria; o__uncultured_bacterium_c_Gammaproteobacteria; f__uncultured_bacterium_c_Gammaproteobacteria; g__uncultured_bacterium_c_Gammaproteobacteria; s__uncultured_bacterium_c_Gammaproteobacteria
ASV1382	0	0	15	0	0	33	13	0	0	0	0	0	0	0	0	8	0	0	0	0	k__Bacteria; p__Proteobacteria; c__Alphaproteobacteria; o__Rhizobiales; f__Hyphomicrobiaceae; g__Hyphomicrobium; s__Hyphomicrobium_facile
ASV1383	0	8	11	0	0	0	8	0	0	0	10	0	0	12	7	0	7	0	6	0	k__Bacteria; p__Gemmatimonadetes; c__Gemmatimonadetes; o__Gemmatimonadales; f__Gemmatimonadaceae; g__Roseisolibacter; s__Roseisolibacter_agri
ASV1384	0	0	0	10	0	0	0	0	0	0	28	0	0	31	0	0	0	0	0	0	k__Bacteria; p__Firmicutes; c__Clostridia; o__Clostridiales; f__Lachnospiraceae; g__Anaerocolumna; s__Anaerocolumna_cellulosilytica
ASV1385	0	0	0	2	0	0	0	0	0	5	9	12	0	26	12	0	0	0	3	0	k__Bacteria; p__Verrucomicrobia; c__Verrucomicrobiae; o__Verrucomicrobiales; f__Verrucomicrobia_subdivision_3; g__Limisphaera; s__Limisphaera_ngatamarikiensis
ASV1386	0	33	0	0	0	0	0	0	0	0	0	0	0	0	0	0	0	0	25	11	k__Bacteria; p__Proteobacteria; c__Gammaproteobacteria; o__Xanthomonadales; f__Xanthomonadaceae; g__uncultured_bacterium_f_Xanthomonadaceae; s__uncultured_bacterium_f_Xanthomonadaceae
ASV1387	0	0	0	0	0	0	20	22	0	0	0	0	0	0	27	0	0	0	0	0	k__Bacteria; p__Acidobacteria; c__Acidobacteriia; o__Acidobacteriales; f__Acidobacteriaceae; g__uncultured_bacterium_f_Acidobacteriaceae; s__uncultured_bacterium_f_Acidobacteriaceae
ASV1388	0	0	0	0	0	0	0	0	0	0	0	69	0	0	0	0	0	0	0	0	k__Bacteria; p__Actinobacteria; c__Actinobacteria; o__Micrococcales; f__Microbacteriaceae; g__Mycetocola; s__uncultured_bacterium_g_Mycetocola
ASV1389	0	0	0	0	0	0	0	0	0	0	0	46	0	23	0	0	0	0	0	0	k__Bacteria; p__Firmicutes; c__Clostridia; o__Clostridiales; f__Ruminococcaceae; g__uncultured_bacterium_f_Ruminococcaceae; s__uncultured_bacterium_f_Ruminococcaceae
ASV1390	54	0	0	0	0	0	0	0	0	0	0	0	0	0	0	0	0	14	0	0	k__Bacteria; p__Bacteroidetes; c__Chitinophagia; o__Chitinophagales; f__Chitinophagaceae; g__uncultured_bacterium_f_Chitinophagaceae; s__uncultured_bacterium_f_Chitinophagaceae
ASV1391	31	0	0	0	0	0	0	0	0	0	0	23	0	14	0	0	0	0	0	0	k__Bacteria; p__Proteobacteria; c__Betaproteobacteria; o__Burkholderiales; f__Burkholderiaceae; g__Paraburkholderia; s__Paraburkholderia_phytofirmans
ASV1392	19	0	1	0	16	0	1	0	0	2	6	1	3	0	0	1	2	1	13	2	k__Bacteria; p__Proteobacteria; c__Betaproteobacteria; o__Nitrosomonadales; f__Methylophilaceae; g__uncultured_bacterium_f_Methylophilaceae; s__uncultured_bacterium_f_Methylophilaceae
ASV1393	14	0	0	0	0	0	0	0	0	0	0	0	45	0	9	0	0	0	0	0	k__Bacteria; p__Bacteroidetes; c__Chitinophagia; o__Chitinophagales; f__Chitinophagaceae; g__uncultured_bacterium_f_Chitinophagaceae; s__uncultured_bacterium_f_Chitinophagaceae
ASV1394	9	12	25	0	0	0	0	0	0	0	0	0	22	0	0	0	0	0	0	0	k__Bacteria; p__Nitrospirae; c__Nitrospira; o__Nitrospirales; f__Nitrospiraceae; g__Nitrospira; s__Nitrospira_japonica
ASV1395	0	0	19	0	0	0	0	10	5	0	0	0	0	0	0	12	12	0	10	0	k__Bacteria; p__uncultured_bacterium_k_Bacteria; c__uncultured_bacterium_k_Bacteria; o__uncultured_bacterium_k_Bacteria; f__uncultured_bacterium_k_Bacteria; g__uncultured_bacterium_k_Bacteria; s__uncultured_bacterium_k_Bacteria
ASV1396	0	0	16	9	0	0	0	16	0	8	0	0	0	0	0	0	0	0	11	8	k__Bacteria; p__Verrucomicrobia; c__Verrucomicrobiae; o__Verrucomicrobiales; f__Verrucomicrobia_subdivision_3; g__Limisphaera; s__Limisphaera_ngatamarikiensis
ASV1397	0	13	13	3	0	5	0	5	4	7	7	0	0	0	0	0	11	0	0	0	k__Bacteria; p__Firmicutes; c__uncultured_bacterium_p_Firmicutes; o__uncultured_bacterium_p_Firmicutes; f__uncultured_bacterium_p_Firmicutes; g__uncultured_bacterium_p_Firmicutes; s__uncultured_bacterium_p_Firmicutes
ASV1398	0	0	0	0	0	0	0	18	0	0	0	0	0	0	50	0	0	0	0	0	k__Bacteria; p__Proteobacteria; c__Deltaproteobacteria; o__Myxococcales; f__Polyangiaceae; g__uncultured_bacterium_f_Polyangiaceae; s__uncultured_bacterium_f_Polyangiaceae
ASV1399	0	0	0	0	0	13	0	0	11	0	9	0	0	0	19	16	0	0	0	0	k__Bacteria; p__uncultured_bacterium_k_Bacteria; c__uncultured_bacterium_k_Bacteria; o__uncultured_bacterium_k_Bacteria; f__uncultured_bacterium_k_Bacteria; g__uncultured_bacterium_k_Bacteria; s__uncultured_bacterium_k_Bacteria
ASV1400	0	0	0	0	0	0	0	0	0	0	15	34	0	0	0	0	10	0	0	9	k__Bacteria; p__Verrucomicrobia; c__uncultured_bacterium_p_Verrucomicrobia; o__uncultured_bacterium_p_Verrucomicrobia; f__uncultured_bacterium_p_Verrucomicrobia; g__uncultured_bacterium_p_Verrucomicrobia; s__uncultured_bacterium_p_Verrucomicrobia
ASV1401	0	0	0	0	0	0	0	0	0	0	23	34	0	0	0	0	0	0	0	11	k__Bacteria; p__Proteobacteria; c__Alphaproteobacteria; o__Rhizobiales; f__uncultured_bacterium_o_Rhizobiales; g__uncultured_bacterium_o_Rhizobiales; s__uncultured_bacterium_o_Rhizobiales
ASV1402	0	0	0	0	0	0	0	0	0	0	0	68	0	0	0	0	0	0	0	0	k__Bacteria; p__Proteobacteria; c__Betaproteobacteria; o__Burkholderiales; f__Oxalobacteraceae; g__Noviherbaspirillum; s__uncultured_bacterium_g_Noviherbaspirillum
ASV1403	0	0	0	0	0	0	0	0	0	0	0	68	0	0	0	0	0	0	0	0	k__Bacteria; p__Proteobacteria; c__Alphaproteobacteria; o__Micropepsales; f__Micropepsaceae; g__uncultured_bacterium_f_Micropepsaceae; s__uncultured_bacterium_f_Micropepsaceae
ASV1404	0	0	0	0	0	0	0	0	0	0	0	33	0	35	0	0	0	0	0	0	k__Bacteria; p__Bacteroidetes; c__Chitinophagia; o__Chitinophagales; f__Chitinophagaceae; g__Sediminibacterium; s__uncultured_bacterium_g_Sediminibacterium
ASV1405	0	0	0	0	0	0	0	0	0	0	0	9	0	36	6	2	15	0	0	0	k__Bacteria; p__Actinobacteria; c__Thermoleophilia; o__Solirubrobacterales; f__Solirubrobacteraceae; g__Solirubrobacter; s__uncultured_bacterium_g_Solirubrobacter
ASV1406	0	0	0	0	0	0	0	0	0	0	0	0	0	0	68	0	0	0	0	0	k__Bacteria; p__Bacteroidetes; c__Cytophagia; o__Cytophagales; f__Hymenobacteraceae; g__uncultured_bacterium_f_Hymenobacteraceae; s__uncultured_bacterium_f_Hymenobacteraceae
ASV1407	0	0	0	0	0	0	0	0	0	0	0	0	0	0	0	0	0	68	0	0	k__Bacteria; p__Proteobacteria; c__Deltaproteobacteria; o__Myxococcales; f__Kofleriaceae; g__uncultured_bacterium_f_Kofleriaceae; s__uncultured_bacterium_f_Kofleriaceae
ASV1408	0	21	25	0	0	2	0	0	2	0	0	0	0	0	0	1	15	0	0	1	k__Bacteria; p__Proteobacteria; c__Alphaproteobacteria; o__Caulobacterales; f__Caulobacteraceae; g__Caulobacter; s__Caulobacter_daechungensis
ASV1409	0	0	19	0	0	0	0	0	0	0	0	42	0	0	0	6	0	0	0	0	k__Bacteria; p__Proteobacteria; c__Alphaproteobacteria; o__Rhizobiales; f__uncultured_bacterium_o_Rhizobiales; g__uncultured_bacterium_o_Rhizobiales; s__uncultured_bacterium_o_Rhizobiales
ASV1410	0	0	14	2	0	0	0	0	0	0	0	15	11	0	0	0	0	25	0	0	k__Bacteria; p__Bacteroidetes; c__uncultured_bacterium_p_Bacteroidetes; o__uncultured_bacterium_p_Bacteroidetes; f__uncultured_bacterium_p_Bacteroidetes; g__uncultured_bacterium_p_Bacteroidetes; s__uncultured_bacterium_p_Bacteroidetes
ASV1411	0	5	8	0	0	0	0	0	0	7	0	0	0	0	0	0	0	47	0	0	k__Bacteria; p__Proteobacteria; c__Deltaproteobacteria; o__uncultured_bacterium_c_Deltaproteobacteria; f__uncultured_bacterium_c_Deltaproteobacteria; g__uncultured_bacterium_c_Deltaproteobacteria; s__uncultured_bacterium_c_Deltaproteobacteria
ASV1412	0	11	6	0	0	0	0	0	11	5	0	10	24	0	0	0	0	0	0	0	k__Bacteria; p__Proteobacteria; c__Gammaproteobacteria; o__uncultured_bacterium_c_Gammaproteobacteria; f__uncultured_bacterium_c_Gammaproteobacteria; g__uncultured_bacterium_c_Gammaproteobacteria; s__uncultured_bacterium_c_Gammaproteobacteria
ASV1413	0	0	0	28	7	0	0	0	7	8	0	17	0	0	0	0	0	0	0	0	k__Bacteria; p__uncultured_bacterium_k_Bacteria; c__uncultured_bacterium_k_Bacteria; o__uncultured_bacterium_k_Bacteria; f__uncultured_bacterium_k_Bacteria; g__uncultured_bacterium_k_Bacteria; s__uncultured_bacterium_k_Bacteria
ASV1414	0	0	0	6	0	0	0	0	7	0	7	31	0	16	0	0	0	0	0	0	k__Bacteria; p__Proteobacteria; c__Gammaproteobacteria; o__uncultured_bacterium_c_Gammaproteobacteria; f__uncultured_bacterium_c_Gammaproteobacteria; g__uncultured_bacterium_c_Gammaproteobacteria; s__uncultured_bacterium_c_Gammaproteobacteria
ASV1415	0	11	0	0	0	0	0	0	0	0	29	18	0	0	0	0	9	0	0	0	k__Bacteria; p__Proteobacteria; c__Alphaproteobacteria; o__Rhizobiales; f__uncultured_bacterium_o_Rhizobiales; g__uncultured_bacterium_o_Rhizobiales; s__uncultured_bacterium_o_Rhizobiales
ASV1416	0	0	0	0	0	13	0	0	0	0	14	0	0	0	16	0	0	0	14	10	k__Bacteria; p__uncultured_bacterium_k_Bacteria; c__uncultured_bacterium_k_Bacteria; o__uncultured_bacterium_k_Bacteria; f__uncultured_bacterium_k_Bacteria; g__uncultured_bacterium_k_Bacteria; s__uncultured_bacterium_k_Bacteria
ASV1417	0	0	0	0	0	0	0	0	0	0	0	0	24	16	27	0	0	0	0	0	k__Bacteria; p__Armatimonadetes; c__Chthonomonadetes; o__Chthonomonadales; f__Chthonomonadaceae; g__Chthonomonas; s__Chthonomonas_calidirosea
ASV1418	0	0	0	0	0	0	0	0	0	0	0	0	67	0	0	0	0	0	0	0	k__Bacteria; p__Proteobacteria; c__Alphaproteobacteria; o__Rhizobiales; f__uncultured_bacterium_o_Rhizobiales; g__uncultured_bacterium_o_Rhizobiales; s__uncultured_bacterium_o_Rhizobiales
ASV1419	0	0	0	0	0	0	0	0	0	0	0	0	0	0	0	0	0	67	0	0	k__Bacteria; p__Proteobacteria; c__Alphaproteobacteria; o__Caulobacterales; f__Caulobacteraceae; g__Phenylobacterium; s__Phenylobacterium_koreense
ASV1420	36	0	0	0	0	6	0	20	0	0	0	0	0	0	0	4	0	0	0	0	k__Bacteria; p__uncultured_bacterium_k_Bacteria; c__uncultured_bacterium_k_Bacteria; o__uncultured_bacterium_k_Bacteria; f__uncultured_bacterium_k_Bacteria; g__uncultured_bacterium_k_Bacteria; s__uncultured_bacterium_k_Bacteria
ASV1421	11	0	10	4	0	0	0	0	0	7	0	15	0	0	12	7	0	0	0	0	k__Bacteria; p__uncultured_bacterium_k_Bacteria; c__uncultured_bacterium_k_Bacteria; o__uncultured_bacterium_k_Bacteria; f__uncultured_bacterium_k_Bacteria; g__uncultured_bacterium_k_Bacteria; s__uncultured_bacterium_k_Bacteria
ASV1422	8	0	0	0	0	0	0	0	0	0	0	0	24	10	0	0	0	24	0	0	k__Bacteria; p__Bacteroidetes; c__Chitinophagia; o__Chitinophagales; f__Chitinophagaceae; g__Parafilimonas; s__Parafilimonas_terrae
ASV1423	0	22	44	0	0	0	0	0	0	0	0	0	0	0	0	0	0	0	0	0	k__Bacteria; p__Verrucomicrobia; c__Verrucomicrobiae; o__Verrucomicrobiales; f__Verrucomicrobia_subdivision_3; g__Limisphaera; s__Limisphaera_ngatamarikiensis
ASV1424	0	0	37	0	0	0	0	0	0	0	0	0	0	0	0	29	0	0	0	0	k__Bacteria; p__Proteobacteria; c__Alphaproteobacteria; o__Rhizobiales; f__uncultured_bacterium_o_Rhizobiales; g__uncultured_bacterium_o_Rhizobiales; s__uncultured_bacterium_o_Rhizobiales
ASV1425	0	0	19	0	0	0	0	0	0	0	10	37	0	0	0	0	0	0	0	0	k__Bacteria; p__Bacteroidetes; c__Chitinophagia; o__Chitinophagales; f__Chitinophagaceae; g__uncultured_bacterium_f_Chitinophagaceae; s__uncultured_bacterium_f_Chitinophagaceae
ASV1426	0	0	15	0	0	0	0	0	0	0	0	0	0	0	34	0	0	0	0	17	k__Bacteria; p__Acidobacteria; c__Acidobacteriia; o__Acidobacteriales; f__Acidobacteriaceae; g__uncultured_bacterium_f_Acidobacteriaceae; s__uncultured_bacterium_f_Acidobacteriaceae
ASV1427	0	14	14	0	0	0	0	0	0	0	0	0	0	20	0	7	0	0	11	0	k__Bacteria; p__uncultured_bacterium_k_Bacteria; c__uncultured_bacterium_k_Bacteria; o__uncultured_bacterium_k_Bacteria; f__uncultured_bacterium_k_Bacteria; g__uncultured_bacterium_k_Bacteria; s__uncultured_bacterium_k_Bacteria
ASV1428	0	0	1	0	0	0	0	0	0	0	1	8	0	3	39	0	0	0	0	14	k__Bacteria; p__Proteobacteria; c__Alphaproteobacteria; o__Micropepsales; f__Micropepsaceae; g__Rhizomicrobium; s__Rhizomicrobium_palustre
ASV1429	0	0	0	0	0	0	22	0	0	0	0	0	0	44	0	0	0	0	0	0	k__Bacteria; p__Actinobacteria; c__Actinobacteria; o__Streptosporangiales; f__Thermomonosporaceae; g__uncultured_bacterium_f_Thermomonosporaceae; s__uncultured_bacterium_f_Thermomonosporaceae
ASV1430	0	0	0	0	0	0	0	20	0	0	46	0	0	0	0	0	0	0	0	0	k__Bacteria; p__Proteobacteria; c__Betaproteobacteria; o__Burkholderiales; f__Alcaligenaceae; g__Azohydromonas; s__Azohydromonas_lata
ASV1431	0	0	0	0	0	15	0	0	0	23	28	0	0	0	0	0	0	0	0	0	k__Bacteria; p__Actinobacteria; c__uncultured_bacterium_p_Actinobacteria; o__uncultured_bacterium_p_Actinobacteria; f__uncultured_bacterium_p_Actinobacteria; g__uncultured_bacterium_p_Actinobacteria; s__uncultured_bacterium_p_Actinobacteria
ASV1432	26	0	0	0	0	0	0	2	0	0	0	22	0	0	15	0	0	0	0	0	k__Bacteria; p__Proteobacteria; c__Betaproteobacteria; o__Burkholderiales; f__Sutterellaceae; g__Parasutterella; s__Parasutterella_excrementihominis
ASV1433	20	0	0	0	0	0	0	0	0	0	0	45	0	0	0	0	0	0	0	0	k__Bacteria; p__Armatimonadetes; c__Chthonomonadetes; o__Chthonomonadales; f__Chthonomonadaceae; g__Chthonomonas; s__Chthonomonas_calidirosea
ASV1434	17	0	0	0	0	0	0	0	0	0	0	48	0	0	0	0	0	0	0	0	k__Bacteria; p__Firmicutes; c__Bacilli; o__Lactobacillales; f__Streptococcaceae; g__Streptococcus; s__uncultured_bacterium_g_Streptococcus
ASV1435	14	0	0	9	0	0	0	3	0	0	4	0	15	19	0	0	0	0	0	1	k__Bacteria; p__Acidobacteria; c__Acidobacteriia; o__Acidobacteriales; f__Acidobacteriaceae; g__uncultured_bacterium_f_Acidobacteriaceae; s__uncultured_bacterium_f_Acidobacteriaceae
ASV1436	0	0	34	0	0	0	0	0	0	0	0	0	0	0	0	0	0	31	0	0	k__Bacteria; p__Acidobacteria; c__Acidobacteriia; o__Acidobacteriales; f__Acidobacteriaceae; g__uncultured_bacterium_f_Acidobacteriaceae; s__uncultured_bacterium_f_Acidobacteriaceae
ASV1437	0	0	30	0	0	11	0	0	12	0	0	0	0	0	0	12	0	0	0	0	k__Bacteria; p__uncultured_bacterium_k_Bacteria; c__uncultured_bacterium_k_Bacteria; o__uncultured_bacterium_k_Bacteria; f__uncultured_bacterium_k_Bacteria; g__uncultured_bacterium_k_Bacteria; s__uncultured_bacterium_k_Bacteria
ASV1438	0	10	17	7	0	0	0	4	5	0	0	0	0	8	9	0	0	0	5	0	k__Bacteria; p__Proteobacteria; c__Deltaproteobacteria; o__Myxococcales; f__uncultured_bacterium_o_Myxococcales; g__uncultured_bacterium_o_Myxococcales; s__uncultured_bacterium_o_Myxococcales
ASV1439	0	9	9	0	0	0	0	17	0	0	0	0	17	0	0	0	0	0	0	13	k__Bacteria; p__Actinobacteria; c__Actinobacteria; o__Streptomycetales; f__Streptomycetaceae; g__Streptomyces; s__uncultured_bacterium_g_Streptomyces
ASV1440	0	26	4	0	0	0	0	0	0	0	0	16	15	0	4	0	0	0	0	0	k__Bacteria; p__Chloroflexi; c__Ktedonobacteria; o__Thermogemmatisporales; f__Thermogemmatisporaceae; g__Thermogemmatispora; s__uncultured_bacterium_g_Thermogemmatispora
ASV1441	0	0	0	22	0	0	0	0	18	0	0	0	0	0	0	0	0	25	0	0	k__Bacteria; p__Firmicutes; c__uncultured_bacterium_p_Firmicutes; o__uncultured_bacterium_p_Firmicutes; f__uncultured_bacterium_p_Firmicutes; g__uncultured_bacterium_p_Firmicutes; s__uncultured_bacterium_p_Firmicutes
ASV1442	0	0	0	20	0	0	0	9	0	0	0	0	0	0	0	8	0	0	18	10	k__Bacteria; p__Proteobacteria; c__Alphaproteobacteria; o__Rhodospirillales; f__Rhodospirillaceae; g__uncultured_bacterium_f_Rhodospirillaceae; s__uncultured_bacterium_f_Rhodospirillaceae
ASV1443	0	15	0	0	7	0	0	0	0	0	0	24	0	0	0	19	0	0	0	0	k__Bacteria; p__Gemmatimonadetes; c__Gemmatimonadetes; o__Gemmatimonadales; f__Gemmatimonadaceae; g__uncultured_bacterium_f_Gemmatimonadaceae; s__uncultured_bacterium_f_Gemmatimonadaceae
ASV1444	0	31	0	0	0	0	0	0	0	0	0	0	0	0	0	34	0	0	0	0	k__Bacteria; p__Chloroflexi; c__Ktedonobacteria; o__Ktedonobacterales; f__Thermosporotrichaceae; g__Thermosporothrix; s__uncultured_bacterium_g_Thermosporothrix
ASV1445	0	11	0	0	0	0	0	0	0	0	22	0	0	32	0	0	0	0	0	0	k__Bacteria; p__Acidobacteria; c__Vicinamibacteria; o__uncultured_bacterium_c_Vicinamibacteria; f__uncultured_bacterium_c_Vicinamibacteria; g__uncultured_bacterium_c_Vicinamibacteria; s__uncultured_bacterium_c_Vicinamibacteria
ASV1446	0	0	0	0	0	0	0	0	0	10	32	23	0	0	0	0	0	0	0	0	k__Bacteria; p__Actinobacteria; c__Rubrobacteria; o__Gaiellales; f__Gaiellaceae; g__Gaiella; s__Gaiella_occulta
ASV1447	0	0	0	0	0	0	0	0	0	0	0	65	0	0	0	0	0	0	0	0	k__Bacteria; p__Firmicutes; c__Clostridia; o__Clostridiales; f__Lachnospiraceae; g__uncultured_bacterium_f_Lachnospiraceae; s__uncultured_bacterium_f_Lachnospiraceae
ASV1448	0	0	0	0	0	0	0	0	0	0	0	0	0	23	42	0	0	0	0	0	k__Bacteria; p__Proteobacteria; c__Alphaproteobacteria; o__Rhodospirillales; f__Acetobacteraceae; g__Acidocella; s__Acidocella_aluminiidurans
ASV1449	0	0	0	0	0	0	0	0	0	0	0	0	0	0	65	0	0	0	0	0	k__Bacteria; p__Proteobacteria; c__Betaproteobacteria; o__Burkholderiales; f__Burkholderiaceae; g__Trinickia; s__uncultured_bacterium_g_Trinickia
ASV1450	0	0	0	0	0	0	0	0	0	0	0	0	0	0	0	19	46	0	0	0	k__Bacteria; p__Actinobacteria; c__Actinobacteria; o__Micrococcales; f__Microbacteriaceae; g__uncultured_bacterium_f_Microbacteriaceae; s__uncultured_bacterium_f_Microbacteriaceae
ASV1451	30	0	0	0	0	0	0	0	0	0	0	0	0	16	18	0	0	0	0	0	k__Bacteria; p__Proteobacteria; c__Betaproteobacteria; o__Burkholderiales; f__Comamonadaceae; g__Limnohabitans; s__Limnohabitans_curvus
ASV1452	18	0	0	0	0	0	0	0	0	0	0	0	0	17	24	5	0	0	0	0	k__Bacteria; p__Bacteroidetes; c__Chitinophagia; o__Chitinophagales; f__Chitinophagaceae; g__Taibaiella; s__uncultured_bacterium_g_Taibaiella
ASV1453	0	0	17	0	0	0	0	18	0	18	0	0	0	0	0	0	0	0	0	11	k__Bacteria; p__Proteobacteria; c__Alphaproteobacteria; o__Rhodospirillales; f__Acetobacteraceae; g__uncultured_bacterium_f_Acetobacteraceae; s__uncultured_bacterium_f_Acetobacteraceae
ASV1454	0	0	5	4	0	0	0	15	18	0	10	0	0	0	0	0	11	0	1	0	k__Bacteria; p__Actinobacteria; c__Rubrobacteria; o__Gaiellales; f__Gaiellaceae; g__Gaiella; s__Gaiella_occulta
ASV1455	0	0	0	14	0	0	0	0	0	8	3	24	0	0	0	0	0	0	0	15	k__Bacteria; p__Proteobacteria; c__Gammaproteobacteria; o__Chromatiales; f__uncultured_bacterium_o_Chromatiales; g__uncultured_bacterium_o_Chromatiales; s__uncultured_bacterium_o_Chromatiales
ASV1456	0	38	0	0	0	3	0	0	0	0	11	0	0	0	0	5	0	0	3	4	k__Bacteria; p__Chloroflexi; c__Ktedonobacteria; o__Thermogemmatisporales; f__Thermogemmatisporaceae; g__Thermogemmatispora; s__uncultured_bacterium_g_Thermogemmatispora
ASV1457	0	33	0	0	0	0	0	0	0	0	0	0	0	0	0	0	31	0	0	0	k__Bacteria; p__uncultured_bacterium_k_Bacteria; c__uncultured_bacterium_k_Bacteria; o__uncultured_bacterium_k_Bacteria; f__uncultured_bacterium_k_Bacteria; g__uncultured_bacterium_k_Bacteria; s__uncultured_bacterium_k_Bacteria
ASV1458	0	0	0	0	0	0	0	34	0	0	0	30	0	0	0	0	0	0	0	0	k__Bacteria; p__Acidobacteria; c__Acidobacteriia; o__Bryobacterales; f__Bryobacteraceae; g__Paludibaculum; s__Paludibaculum_fermentans
ASV1459	0	0	0	0	0	0	0	0	0	0	0	0	0	33	0	0	31	0	0	0	k__Bacteria; p__Bacteroidetes; c__uncultured_bacterium_p_Bacteroidetes; o__uncultured_bacterium_p_Bacteroidetes; f__uncultured_bacterium_p_Bacteroidetes; g__uncultured_bacterium_p_Bacteroidetes; s__uncultured_bacterium_p_Bacteroidetes
ASV1460	0	0	0	0	0	0	0	0	0	0	0	0	0	0	64	0	0	0	0	0	k__Bacteria; p__Bacteroidetes; c__Chitinophagia; o__Chitinophagales; f__Chitinophagaceae; g__Puia; s__Puia_dinghuensis
ASV1461	16	0	6	0	0	0	0	0	0	0	0	8	0	20	0	0	0	13	0	0	k__Bacteria; p__uncultured_bacterium_k_Bacteria; c__uncultured_bacterium_k_Bacteria; o__uncultured_bacterium_k_Bacteria; f__uncultured_bacterium_k_Bacteria; g__uncultured_bacterium_k_Bacteria; s__uncultured_bacterium_k_Bacteria
ASV1462	14	0	33	0	0	0	0	0	0	0	0	0	0	0	0	0	0	0	0	16	k__Bacteria; p__Proteobacteria; c__Deltaproteobacteria; o__Myxococcales; f__Polyangiaceae; g__Byssovorax; s__Byssovorax_cruenta
ASV1463	6	0	0	0	0	0	0	0	0	0	0	0	0	18	39	0	0	0	0	0	k__Bacteria; p__Bacteroidetes; c__Sphingobacteriia; o__Sphingobacteriales; f__Sphingobacteriaceae; g__Mucilaginibacter; s__uncultured_bacterium_g_Mucilaginibacter
ASV1464	0	0	13	0	0	0	0	0	0	0	0	0	35	0	15	0	0	0	0	0	k__Bacteria; p__Acidobacteria; c__Acidobacteriia; o__Acidobacteriales; f__Acidobacteriaceae; g__uncultured_bacterium_f_Acidobacteriaceae; s__uncultured_bacterium_f_Acidobacteriaceae
ASV1465	0	0	7	0	0	8	0	0	8	11	20	0	0	0	0	0	9	0	0	0	k__Bacteria; p__Actinobacteria; c__Acidimicrobiia; o__Acidimicrobiales; f__Iamiaceae; g__Aquihabitans; s__Aquihabitans_daechungensis
ASV1466	0	0	6	0	0	11	0	8	0	0	8	7	0	0	16	0	7	0	0	0	k__Bacteria; p__Gemmatimonadetes; c__Gemmatimonadetes; o__Gemmatimonadales; f__Gemmatimonadaceae; g__Gemmatimonas; s__uncultured_bacterium_g_Gemmatimonas
ASV1467	0	6	0	12	0	0	0	0	14	0	0	0	14	10	7	0	0	0	0	0	k__Bacteria; p__Verrucomicrobia; c__Opitutae; o__Opitutales; f__Opitutaceae; g__uncultured_bacterium_f_Opitutaceae; s__uncultured_bacterium_f_Opitutaceae
ASV1468	0	0	0	10	0	6	0	0	13	0	0	0	0	0	28	0	6	0	0	0	k__Bacteria; p__Proteobacteria; c__Betaproteobacteria; o__Burkholderiales; f__Alcaligenaceae; g__Bordetella; s__Bordetella_petrii
ASV1469	0	13	0	0	0	0	0	0	0	0	11	0	23	0	0	0	9	0	0	7	k__Bacteria; p__Proteobacteria; c__Alphaproteobacteria; o__Rhodospirillales; f__uncultured_bacterium_o_Rhodospirillales; g__uncultured_bacterium_o_Rhodospirillales; s__uncultured_bacterium_o_Rhodospirillales
ASV1470	0	0	0	0	0	1	0	0	16	0	0	0	0	0	35	11	0	0	0	0	k__Bacteria; p__Proteobacteria; c__Gammaproteobacteria; o__uncultured_bacterium_c_Gammaproteobacteria; f__uncultured_bacterium_c_Gammaproteobacteria; g__uncultured_bacterium_c_Gammaproteobacteria; s__uncultured_bacterium_c_Gammaproteobacteria
ASV1471	0	0	0	0	0	0	0	0	0	0	0	10	23	0	0	0	4	19	7	0	k__Bacteria; p__Bacteroidetes; c__Cytophagia; o__Cytophagales; f__uncultured_bacterium_o_Cytophagales; g__uncultured_bacterium_o_Cytophagales; s__uncultured_bacterium_o_Cytophagales
ASV1472	44	0	0	18	0	0	0	0	0	0	0	0	0	0	0	0	0	0	0	0	k__Bacteria; p__Firmicutes; c__uncultured_bacterium_p_Firmicutes; o__uncultured_bacterium_p_Firmicutes; f__uncultured_bacterium_p_Firmicutes; g__uncultured_bacterium_p_Firmicutes; s__uncultured_bacterium_p_Firmicutes
ASV1473	0	0	62	0	0	0	0	0	0	0	0	0	0	0	0	0	0	0	0	0	k__Bacteria; p__Proteobacteria; c__Gammaproteobacteria; o__Legionellales; f__Legionellaceae; g__Legionella; s__uncultured_bacterium_g_Legionella
ASV1474	0	0	40	15	0	0	0	0	0	0	0	0	0	0	0	7	0	0	0	0	k__Bacteria; p__Proteobacteria; c__Alphaproteobacteria; o__Rhodospirillales; f__Rhodospirillaceae; g__uncultured_bacterium_f_Rhodospirillaceae; s__uncultured_bacterium_f_Rhodospirillaceae
ASV1475	0	0	38	0	0	0	0	0	0	24	0	0	0	0	0	0	0	0	0	0	k__Bacteria; p__Proteobacteria; c__Alphaproteobacteria; o__Rhizobiales; f__uncultured_bacterium_o_Rhizobiales; g__uncultured_bacterium_o_Rhizobiales; s__uncultured_bacterium_o_Rhizobiales
ASV1476	0	0	13	0	0	0	0	0	0	0	11	22	0	0	0	16	0	0	0	0	k__Bacteria; p__Proteobacteria; c__Alphaproteobacteria; o__Rhizobiales; f__Phyllobacteriaceae; g__Mesorhizobium; s__Mesorhizobium_loti
ASV1477	0	8	8	0	0	0	0	7	0	0	6	0	0	10	17	0	6	0	0	0	k__Bacteria; p__uncultured_bacterium_k_Bacteria; c__uncultured_bacterium_k_Bacteria; o__uncultured_bacterium_k_Bacteria; f__uncultured_bacterium_k_Bacteria; g__uncultured_bacterium_k_Bacteria; s__uncultured_bacterium_k_Bacteria
ASV1478	0	0	0	12	0	0	0	0	22	0	0	0	0	0	0	0	0	28	0	0	k__Bacteria; p__Bacteroidetes; c__Cytophagia; o__Cytophagales; f__Fulvivirgaceae; g__Chryseolinea; s__uncultured_bacterium_g_Chryseolinea
ASV1479	0	0	0	0	62	0	0	0	0	0	0	0	0	0	0	0	0	0	0	0	k__Bacteria; p__Proteobacteria; c__Gammaproteobacteria; o__Enterobacterales; f__Enterobacteriaceae; g__uncultured_bacterium_f_Enterobacteriaceae; s__uncultured_bacterium_f_Enterobacteriaceae
ASV1480	0	23	0	0	0	0	0	6	7	0	26	0	0	0	0	0	0	0	0	0	k__Bacteria; p__uncultured_bacterium_k_Bacteria; c__uncultured_bacterium_k_Bacteria; o__uncultured_bacterium_k_Bacteria; f__uncultured_bacterium_k_Bacteria; g__uncultured_bacterium_k_Bacteria; s__uncultured_bacterium_k_Bacteria
ASV1481	0	0	0	0	0	0	14	13	0	17	18	0	0	0	0	0	0	0	0	0	k__Bacteria; p__uncultured_bacterium_k_Bacteria; c__uncultured_bacterium_k_Bacteria; o__uncultured_bacterium_k_Bacteria; f__uncultured_bacterium_k_Bacteria; g__uncultured_bacterium_k_Bacteria; s__uncultured_bacterium_k_Bacteria
ASV1482	0	0	0	0	0	0	0	0	0	0	14	0	0	15	10	0	11	0	5	7	k__Bacteria; p__Proteobacteria; c__Deltaproteobacteria; o__uncultured_bacterium_c_Deltaproteobacteria; f__uncultured_bacterium_c_Deltaproteobacteria; g__uncultured_bacterium_c_Deltaproteobacteria; s__uncultured_bacterium_c_Deltaproteobacteria
ASV1483	0	0	0	0	0	0	0	0	0	0	0	46	0	0	0	0	16	0	0	0	k__Bacteria; p__Gemmatimonadetes; c__Gemmatimonadetes; o__Gemmatimonadales; f__Gemmatimonadaceae; g__Roseisolibacter; s__Roseisolibacter_agri
ASV1484	0	0	0	0	0	0	0	0	0	0	0	0	0	0	0	0	0	62	0	0	k__Bacteria; p__Proteobacteria; c__Alphaproteobacteria; o__Micropepsales; f__Micropepsaceae; g__Rhizomicrobium; s__uncultured_bacterium_g_Rhizomicrobium
ASV1485	0	0	22	9	0	0	0	0	0	11	0	0	0	19	0	0	0	0	0	0	k__Bacteria; p__Actinobacteria; c__Actinobacteria; o__uncultured_bacterium_c_Actinobacteria; f__uncultured_bacterium_c_Actinobacteria; g__uncultured_bacterium_c_Actinobacteria; s__uncultured_bacterium_c_Actinobacteria
ASV1486	0	0	21	29	0	0	0	0	0	0	11	0	0	0	0	0	0	0	0	0	k__Bacteria; p__Proteobacteria; c__Alphaproteobacteria; o__uncultured_bacterium_c_Alphaproteobacteria; f__uncultured_bacterium_c_Alphaproteobacteria; g__uncultured_bacterium_c_Alphaproteobacteria; s__uncultured_bacterium_c_Alphaproteobacteria
ASV1487	0	0	17	0	0	0	0	13	0	0	15	0	0	0	0	16	0	0	0	0	k__Bacteria; p__Proteobacteria; c__Alphaproteobacteria; o__Rhizobiales; f__uncultured_bacterium_o_Rhizobiales; g__uncultured_bacterium_o_Rhizobiales; s__uncultured_bacterium_o_Rhizobiales
ASV1488	0	0	7	0	0	7	9	5	2	6	0	0	0	0	0	0	0	23	2	0	k__Bacteria; p__Proteobacteria; c__Betaproteobacteria; o__Burkholderiales; f__uncultured_bacterium_o_Burkholderiales; g__uncultured_bacterium_o_Burkholderiales; s__uncultured_bacterium_o_Burkholderiales
ASV1489	0	0	1	0	0	4	0	0	0	0	21	0	0	0	0	10	15	0	0	10	k__Bacteria; p__Proteobacteria; c__Alphaproteobacteria; o__Rhodospirillales; f__Rhodospirillaceae; g__uncultured_bacterium_f_Rhodospirillaceae; s__uncultured_bacterium_f_Rhodospirillaceae
ASV1490	0	0	0	11	0	0	0	0	0	32	0	0	0	0	18	0	0	0	0	0	k__Bacteria; p__Actinobacteria; c__Thermoleophilia; o__Solirubrobacterales; f__uncultured_bacterium_o_Solirubrobacterales; g__uncultured_bacterium_o_Solirubrobacterales; s__uncultured_bacterium_o_Solirubrobacterales
ASV1491	0	0	0	0	52	0	0	0	0	7	0	2	0	0	0	0	0	0	0	0	k__Bacteria; p__Acidobacteria; c__uncultured_bacterium_p_Acidobacteria; o__uncultured_bacterium_p_Acidobacteria; f__uncultured_bacterium_p_Acidobacteria; g__uncultured_bacterium_p_Acidobacteria; s__uncultured_bacterium_p_Acidobacteria
ASV1492	0	18	0	0	0	0	0	0	0	15	0	0	0	0	28	0	0	0	0	0	k__Bacteria; p__Acidobacteria; c__Acidobacteriia; o__Bryobacterales; f__Bryobacteraceae; g__uncultured_bacterium_f_Bryobacteraceae; s__uncultured_bacterium_f_Bryobacteraceae
ASV1493	0	9	0	0	0	0	0	0	14	0	0	20	0	0	0	0	18	0	0	0	k__Bacteria; p__Verrucomicrobia; c__Verrucomicrobiae; o__Verrucomicrobiales; f__Verrucomicrobia_subdivision_3; g__Limisphaera; s__Limisphaera_ngatamarikiensis
ASV1494	0	0	0	0	0	0	0	3	0	0	0	0	0	46	12	0	0	0	0	0	k__Bacteria; p__Bacteroidetes; c__Chitinophagia; o__Chitinophagales; f__Chitinophagaceae; g__Puia; s__Puia_dinghuensis
ASV1495	0	0	0	0	0	0	0	0	0	0	0	61	0	0	0	0	0	0	0	0	k__Bacteria; p__Actinobacteria; c__Thermoleophilia; o__Solirubrobacterales; f__Solirubrobacteraceae; g__Solirubrobacter; s__uncultured_bacterium_g_Solirubrobacter
ASV1496	0	0	0	0	0	0	0	0	0	0	0	38	0	23	0	0	0	0	0	0	k__Bacteria; p__Proteobacteria; c__Betaproteobacteria; o__Burkholderiales; f__Sutterellaceae; g__Parasutterella; s__Parasutterella_excrementihominis
ASV1497	10	0	3	10	0	0	0	0	0	0	0	11	0	19	0	0	7	0	0	0	k__Bacteria; p__Chlamydiae; c__Chlamydiia; o__Parachlamydiales; f__uncultured_bacterium_o_Parachlamydiales; g__uncultured_bacterium_o_Parachlamydiales; s__uncultured_bacterium_o_Parachlamydiales
ASV1498	0	0	26	0	0	34	0	0	0	0	0	0	0	0	0	0	0	0	0	0	k__Bacteria; p__Actinobacteria; c__Thermoleophilia; o__Solirubrobacterales; f__uncultured_bacterium_o_Solirubrobacterales; g__uncultured_bacterium_o_Solirubrobacterales; s__uncultured_bacterium_o_Solirubrobacterales
ASV1499	0	0	6	9	0	7	0	0	13	7	0	0	0	0	18	0	0	0	0	0	k__Bacteria; p__Proteobacteria; c__Gammaproteobacteria; o__uncultured_bacterium_c_Gammaproteobacteria; f__uncultured_bacterium_c_Gammaproteobacteria; g__uncultured_bacterium_c_Gammaproteobacteria; s__uncultured_bacterium_c_Gammaproteobacteria
ASV1500	0	0	3	0	0	0	0	0	0	26	0	0	0	3	0	0	0	0	0	28	k__Bacteria; p__Proteobacteria; c__Betaproteobacteria; o__uncultured_bacterium_c_Betaproteobacteria; f__uncultured_bacterium_c_Betaproteobacteria; g__uncultured_bacterium_c_Betaproteobacteria; s__uncultured_bacterium_c_Betaproteobacteria
ASV1501	0	0	0	26	0	0	0	19	15	0	0	0	0	0	0	0	0	0	0	0	k__Bacteria; p__Proteobacteria; c__Alphaproteobacteria; o__Rhizobiales; f__uncultured_bacterium_o_Rhizobiales; g__uncultured_bacterium_o_Rhizobiales; s__uncultured_bacterium_o_Rhizobiales
ASV1502	0	0	0	26	0	0	0	34	0	0	0	0	0	0	0	0	0	0	0	0	k__Bacteria; p__Actinobacteria; c__uncultured_bacterium_p_Actinobacteria; o__uncultured_bacterium_p_Actinobacteria; f__uncultured_bacterium_p_Actinobacteria; g__uncultured_bacterium_p_Actinobacteria; s__uncultured_bacterium_p_Actinobacteria
ASV1503	0	12	0	7	0	0	0	0	0	0	0	26	0	0	0	0	0	15	0	0	k__Bacteria; p__uncultured_bacterium_k_Bacteria; c__uncultured_bacterium_k_Bacteria; o__uncultured_bacterium_k_Bacteria; f__uncultured_bacterium_k_Bacteria; g__uncultured_bacterium_k_Bacteria; s__uncultured_bacterium_k_Bacteria
ASV1504	0	0	0	0	10	0	0	0	0	0	0	33	0	17	0	0	0	0	0	0	k__Bacteria; p__Bacteroidetes; c__Bacteroidia; o__Bacteroidales; f__Rikenellaceae; g__Alistipes; s__Alistipes_putredinis
ASV1505	0	7	0	0	0	6	4	4	0	0	0	11	0	11	9	0	0	8	0	0	k__Bacteria; p__Firmicutes; c__uncultured_bacterium_p_Firmicutes; o__uncultured_bacterium_p_Firmicutes; f__uncultured_bacterium_p_Firmicutes; g__uncultured_bacterium_p_Firmicutes; s__uncultured_bacterium_p_Firmicutes
ASV1506	0	0	0	0	0	0	16	0	0	0	0	0	0	0	0	17	27	0	0	0	k__Bacteria; p__Acidobacteria; c__Vicinamibacteria; o__uncultured_bacterium_c_Vicinamibacteria; f__uncultured_bacterium_c_Vicinamibacteria; g__uncultured_bacterium_c_Vicinamibacteria; s__uncultured_bacterium_c_Vicinamibacteria
ASV1507	0	0	0	0	0	8	0	35	17	0	0	0	0	0	0	0	0	0	0	0	k__Bacteria; p__Acidobacteria; c__Acidobacteriia; o__Acidobacteriales; f__Acidobacteriaceae; g__uncultured_bacterium_f_Acidobacteriaceae; s__uncultured_bacterium_f_Acidobacteriaceae
ASV1508	0	0	0	0	0	0	0	0	0	0	22	0	0	0	0	0	38	0	0	0	k__Bacteria; p__Proteobacteria; c__Alphaproteobacteria; o__Rhodospirillales; f__Acetobacteraceae; g__uncultured_bacterium_f_Acetobacteraceae; s__uncultured_bacterium_f_Acetobacteraceae
ASV1509	0	0	0	0	0	0	0	0	0	0	9	0	32	0	0	0	0	0	0	19	k__Bacteria; p__Proteobacteria; c__Alphaproteobacteria; o__Rhizobiales; f__uncultured_bacterium_o_Rhizobiales; g__uncultured_bacterium_o_Rhizobiales; s__uncultured_bacterium_o_Rhizobiales
ASV1510	0	0	0	0	0	0	0	0	0	0	0	30	0	17	13	0	0	0	0	0	k__Bacteria; p__Planctomycetes; c__Phycisphaerae; o__Tepidisphaerales; f__Tepidisphaeraceae; g__Tepidisphaera; s__Tepidisphaera_mucosa
ASV1511	0	0	0	0	0	0	0	0	0	0	0	19	21	20	0	0	0	0	0	0	k__Bacteria; p__Verrucomicrobia; c__Verrucomicrobiae; o__Verrucomicrobiales; f__Verrucomicrobia_subdivision_3; g__Limisphaera; s__Limisphaera_ngatamarikiensis
ASV1512	0	0	0	0	0	0	0	0	0	0	0	0	0	0	0	32	11	0	0	17	k__Bacteria; p__Verrucomicrobia; c__Verrucomicrobiae; o__Verrucomicrobiales; f__Verrucomicrobia_subdivision_3; g__Limisphaera; s__Limisphaera_ngatamarikiensis
ASV1513	31	0	0	0	0	9	19	0	0	0	0	0	0	0	0	0	0	0	0	0	k__Bacteria; p__Acidobacteria; c__Acidobacteriia; o__Bryobacterales; f__Bryobacteraceae; g__uncultured_bacterium_f_Bryobacteraceae; s__uncultured_bacterium_f_Bryobacteraceae
ASV1514	23	12	0	2	0	1	0	0	0	0	3	0	0	16	0	0	0	0	2	0	k__Bacteria; p__Actinobacteria; c__Rubrobacteria; o__Gaiellales; f__Gaiellaceae; g__Gaiella; s__Gaiella_occulta
ASV1515	17	0	0	6	0	5	0	11	0	0	0	20	0	0	0	0	0	0	0	0	k__Bacteria; p__Gemmatimonadetes; c__Gemmatimonadetes; o__Gemmatimonadales; f__Gemmatimonadaceae; g__Roseisolibacter; s__Roseisolibacter_agri
ASV1516	0	0	17	0	0	0	0	0	0	0	0	0	0	0	0	22	20	0	0	0	k__Bacteria; p__Proteobacteria; c__Gammaproteobacteria; o__Xanthomonadales; f__Rhodanobacteraceae; g__Dokdonella; s__Dokdonella_fugitiva
ASV1517	0	0	15	10	0	0	0	10	7	0	9	0	0	0	0	8	0	0	0	0	k__Bacteria; p__Proteobacteria; c__Alphaproteobacteria; o__Rhodospirillales; f__Rhodospirillaceae; g__uncultured_bacterium_f_Rhodospirillaceae; s__uncultured_bacterium_f_Rhodospirillaceae
ASV1518	0	0	14	0	0	7	0	11	0	0	0	0	0	0	0	11	0	0	13	3	k__Bacteria; p__Firmicutes; c__uncultured_bacterium_p_Firmicutes; o__uncultured_bacterium_p_Firmicutes; f__uncultured_bacterium_p_Firmicutes; g__uncultured_bacterium_p_Firmicutes; s__uncultured_bacterium_p_Firmicutes
ASV1519	0	10	13	0	0	3	0	0	0	0	15	0	0	0	10	0	0	0	0	8	k__Bacteria; p__uncultured_bacterium_k_Bacteria; c__uncultured_bacterium_k_Bacteria; o__uncultured_bacterium_k_Bacteria; f__uncultured_bacterium_k_Bacteria; g__uncultured_bacterium_k_Bacteria; s__uncultured_bacterium_k_Bacteria
ASV1520	0	0	10	0	0	0	0	0	0	13	10	13	13	0	0	0	0	0	0	0	k__Bacteria; p__Verrucomicrobia; c__Verrucomicrobiae; o__Verrucomicrobiales; f__Verrucomicrobia_subdivision_3; g__Limisphaera; s__Limisphaera_ngatamarikiensis
ASV1521	0	0	0	0	59	0	0	0	0	0	0	0	0	0	0	0	0	0	0	0	k__Bacteria; p__Proteobacteria; c__Gammaproteobacteria; o__Enterobacterales; f__Enterobacteriaceae; g__Raoultella; s__Raoultella_terrigena
ASV1522	0	18	0	0	0	0	0	0	0	0	22	0	0	0	0	0	19	0	0	0	k__Bacteria; p__Acidobacteria; c__Vicinamibacteria; o__uncultured_bacterium_c_Vicinamibacteria; f__uncultured_bacterium_c_Vicinamibacteria; g__uncultured_bacterium_c_Vicinamibacteria; s__uncultured_bacterium_c_Vicinamibacteria
ASV1523	0	11	0	0	0	0	0	6	0	4	9	14	0	0	12	0	3	0	0	0	k__Bacteria; p__Proteobacteria; c__Gammaproteobacteria; o__uncultured_bacterium_c_Gammaproteobacteria; f__uncultured_bacterium_c_Gammaproteobacteria; g__uncultured_bacterium_c_Gammaproteobacteria; s__uncultured_bacterium_c_Gammaproteobacteria
ASV1524	0	0	0	0	0	0	13	0	0	0	0	16	0	0	0	0	0	30	0	0	k__Bacteria; p__uncultured_bacterium_k_Bacteria; c__uncultured_bacterium_k_Bacteria; o__uncultured_bacterium_k_Bacteria; f__uncultured_bacterium_k_Bacteria; g__uncultured_bacterium_k_Bacteria; s__uncultured_bacterium_k_Bacteria
ASV1525	0	0	0	0	0	0	0	0	19	0	0	0	0	40	0	0	0	0	0	0	k__Bacteria; p__Proteobacteria; c__Deltaproteobacteria; o__Myxococcales; f__Labilitrichaceae; g__Labilithrix; s__Labilithrix_luteola
ASV1526	0	0	0	0	0	20	0	0	0	11	0	0	0	0	20	0	0	8	0	0	k__Bacteria; p__Actinobacteria; c__Actinobacteria; o__uncultured_bacterium_c_Actinobacteria; f__uncultured_bacterium_c_Actinobacteria; g__uncultured_bacterium_c_Actinobacteria; s__uncultured_bacterium_c_Actinobacteria
ASV1527	0	0	0	0	0	50	0	0	0	0	9	0	0	0	0	0	0	0	0	0	k__Bacteria; p__Bacteroidetes; c__Chitinophagia; o__Chitinophagales; f__Chitinophagaceae; g__uncultured_bacterium_f_Chitinophagaceae; s__uncultured_bacterium_f_Chitinophagaceae
ASV1528	0	0	0	0	0	0	0	0	0	0	0	59	0	0	0	0	0	0	0	0	k__Bacteria; p__Proteobacteria; c__Alphaproteobacteria; o__Rhizobiales; f__uncultured_bacterium_o_Rhizobiales; g__uncultured_bacterium_o_Rhizobiales; s__uncultured_bacterium_o_Rhizobiales
ASV1529	0	0	0	0	0	0	0	0	0	0	0	16	24	0	0	0	0	0	0	19	k__Bacteria; p__Verrucomicrobia; c__Verrucomicrobiae; o__Verrucomicrobiales; f__Verrucomicrobia_subdivision_3; g__Limisphaera; s__Limisphaera_ngatamarikiensis
ASV1530	0	0	0	0	0	0	0	0	0	0	0	0	0	0	0	0	0	59	0	0	k__Bacteria; p__Proteobacteria; c__Alphaproteobacteria; o__uncultured_bacterium_c_Alphaproteobacteria; f__uncultured_bacterium_c_Alphaproteobacteria; g__uncultured_bacterium_c_Alphaproteobacteria; s__uncultured_bacterium_c_Alphaproteobacteria
ASV1531	22	0	0	0	0	0	0	0	0	0	0	0	0	0	20	0	0	0	0	16	k__Bacteria; p__Proteobacteria; c__Alphaproteobacteria; o__Micropepsales; f__Micropepsaceae; g__Rhizomicrobium; s__Rhizomicrobium_electricum
ASV1532	17	0	0	0	0	10	0	0	0	0	0	0	0	0	22	9	0	0	0	0	k__Bacteria; p__uncultured_bacterium_k_Bacteria; c__uncultured_bacterium_k_Bacteria; o__uncultured_bacterium_k_Bacteria; f__uncultured_bacterium_k_Bacteria; g__uncultured_bacterium_k_Bacteria; s__uncultured_bacterium_k_Bacteria
ASV1533	15	0	0	0	0	0	15	0	0	0	0	0	0	27	0	0	0	0	0	1	k__Bacteria; p__Verrucomicrobia; c__Verrucomicrobiae; o__Verrucomicrobiales; f__Verrucomicrobia_subdivision_3; g__Limisphaera; s__Limisphaera_ngatamarikiensis
ASV1534	0	0	22	0	0	0	0	0	13	0	0	0	0	0	23	0	0	0	0	0	k__Bacteria; p__Proteobacteria; c__Alphaproteobacteria; o__Rhizobiales; f__uncultured_bacterium_o_Rhizobiales; g__uncultured_bacterium_o_Rhizobiales; s__uncultured_bacterium_o_Rhizobiales
ASV1535	0	0	21	0	0	0	0	0	0	0	0	0	0	0	0	18	19	0	0	0	k__Bacteria; p__Actinobacteria; c__uncultured_bacterium_p_Actinobacteria; o__uncultured_bacterium_p_Actinobacteria; f__uncultured_bacterium_p_Actinobacteria; g__uncultured_bacterium_p_Actinobacteria; s__uncultured_bacterium_p_Actinobacteria
ASV1536	0	0	17	0	20	0	0	0	0	0	0	0	0	0	0	21	0	0	0	0	k__Bacteria; p__uncultured_bacterium_k_Bacteria; c__uncultured_bacterium_k_Bacteria; o__uncultured_bacterium_k_Bacteria; f__uncultured_bacterium_k_Bacteria; g__uncultured_bacterium_k_Bacteria; s__uncultured_bacterium_k_Bacteria
ASV1537	0	0	14	0	0	0	0	0	0	0	19	0	14	0	0	0	11	0	0	0	k__Bacteria; p__Proteobacteria; c__Alphaproteobacteria; o__Rhodospirillales; f__Rhodospirillaceae; g__uncultured_bacterium_f_Rhodospirillaceae; s__uncultured_bacterium_f_Rhodospirillaceae
ASV1538	0	0	0	0	6	0	17	0	0	0	0	1	32	0	1	0	0	1	0	0	k__Bacteria; p__Bacteroidetes; c__Bacteroidia; o__Bacteroidales; f__Bacteroidaceae; g__Bacteroides; s__Bacteroides_stercoris
ASV1539	0	0	0	0	58	0	0	0	0	0	0	0	0	0	0	0	0	0	0	0	k__Bacteria; p__Proteobacteria; c__Gammaproteobacteria; o__Enterobacterales; f__Yersiniaceae; g__uncultured_bacterium_f_Yersiniaceae; s__uncultured_bacterium_f_Yersiniaceae
ASV1540	0	29	0	0	0	0	0	0	0	0	0	0	29	0	0	0	0	0	0	0	k__Bacteria; p__Gemmatimonadetes; c__Gemmatimonadetes; o__Gemmatimonadales; f__Gemmatimonadaceae; g__uncultured_bacterium_f_Gemmatimonadaceae; s__uncultured_bacterium_f_Gemmatimonadaceae
ASV1541	0	12	0	0	0	0	0	0	0	0	0	0	0	46	0	0	0	0	0	0	k__Bacteria; p__Proteobacteria; c__Betaproteobacteria; o__uncultured_bacterium_c_Betaproteobacteria; f__uncultured_bacterium_c_Betaproteobacteria; g__uncultured_bacterium_c_Betaproteobacteria; s__uncultured_bacterium_c_Betaproteobacteria
ASV1542	0	0	0	0	0	0	0	1	0	0	12	0	33	0	12	0	0	0	0	0	k__Bacteria; p__Proteobacteria; c__Gammaproteobacteria; o__Xanthomonadales; f__Rhodanobacteraceae; g__Rhodanobacter; s__uncultured_bacterium_g_Rhodanobacter
ASV1543	0	0	0	0	0	0	0	0	12	0	0	0	0	46	0	0	0	0	0	0	k__Bacteria; p__Proteobacteria; c__Oligoflexia; o__Bdellovibrionales; f__Bdellovibrionaceae; g__Bdellovibrio; s__Bdellovibrio_bacteriovorus
ASV1544	0	0	0	0	0	0	0	0	22	0	0	0	0	0	0	0	0	0	36	0	k__Bacteria; p__uncultured_bacterium_k_Bacteria; c__uncultured_bacterium_k_Bacteria; o__uncultured_bacterium_k_Bacteria; f__uncultured_bacterium_k_Bacteria; g__uncultured_bacterium_k_Bacteria; s__uncultured_bacterium_k_Bacteria
ASV1545	0	0	0	0	0	0	0	0	0	0	5	0	12	17	0	0	24	0	0	0	k__Bacteria; p__Chloroflexi; c__Anaerolineae; o__Anaerolineales; f__Anaerolineaceae; g__uncultured_bacterium_f_Anaerolineaceae; s__uncultured_bacterium_f_Anaerolineaceae
ASV1546	0	0	0	0	0	0	0	0	0	0	17	0	18	0	0	0	5	18	0	0	k__Bacteria; p__Proteobacteria; c__Deltaproteobacteria; o__Myxococcales; f__uncultured_bacterium_o_Myxococcales; g__uncultured_bacterium_o_Myxococcales; s__uncultured_bacterium_o_Myxococcales
ASV1547	0	0	0	0	0	0	0	0	0	0	22	26	0	0	0	10	0	0	0	0	k__Bacteria; p__Acidobacteria; c__Acidobacteriia; o__Acidobacteriales; f__Acidobacteriaceae; g__uncultured_bacterium_f_Acidobacteriaceae; s__uncultured_bacterium_f_Acidobacteriaceae
ASV1548	0	0	0	0	0	0	0	0	0	0	0	16	19	23	0	0	0	0	0	0	k__Bacteria; p__Cyanobacteria; c__uncultured_bacterium_p_Cyanobacteria; o__uncultured_bacterium_p_Cyanobacteria; f__uncultured_bacterium_p_Cyanobacteria; g__uncultured_bacterium_p_Cyanobacteria; s__uncultured_bacterium_p_Cyanobacteria
ASV1549	0	0	0	0	0	0	0	0	0	0	0	0	0	0	0	17	8	0	28	5	k__Bacteria; p__Firmicutes; c__Clostridia; o__Clostridiales; f__Lachnospiraceae; g__uncultured_bacterium_f_Lachnospiraceae; s__uncultured_bacterium_f_Lachnospiraceae
ASV1550	20	0	0	0	0	0	0	0	0	0	0	0	29	0	0	0	0	0	0	8	k__Bacteria; p__Bacteroidetes; c__Sphingobacteriia; o__Sphingobacteriales; f__Sphingobacteriaceae; g__Mucilaginibacter; s__Mucilaginibacter_frigoritolerans
ASV1551	0	0	24	0	0	0	0	0	0	0	17	0	0	0	0	0	0	16	0	0	k__Bacteria; p__Actinobacteria; c__Rubrobacteria; o__Gaiellales; f__Gaiellaceae; g__Gaiella; s__Gaiella_occulta
ASV1552	0	9	20	0	0	0	0	0	0	0	0	0	0	28	0	0	0	0	0	0	k__Bacteria; p__Firmicutes; c__uncultured_bacterium_p_Firmicutes; o__uncultured_bacterium_p_Firmicutes; f__uncultured_bacterium_p_Firmicutes; g__uncultured_bacterium_p_Firmicutes; s__uncultured_bacterium_p_Firmicutes
ASV1553	0	23	0	0	0	0	0	0	10	10	0	0	0	0	0	0	14	0	0	0	k__Bacteria; p__Proteobacteria; c__Alphaproteobacteria; o__Caulobacterales; f__Caulobacteraceae; g__Brevundimonas; s__uncultured_bacterium_g_Brevundimonas
ASV1554	0	0	0	0	0	0	0	0	0	12	4	0	0	21	20	0	0	0	0	0	k__Bacteria; p__Proteobacteria; c__Deltaproteobacteria; o__uncultured_bacterium_c_Deltaproteobacteria; f__uncultured_bacterium_c_Deltaproteobacteria; g__uncultured_bacterium_c_Deltaproteobacteria; s__uncultured_bacterium_c_Deltaproteobacteria
ASV1555	0	0	0	0	0	0	0	0	0	0	15	0	0	0	0	16	0	0	0	26	k__Bacteria; p__uncultured_bacterium_k_Bacteria; c__uncultured_bacterium_k_Bacteria; o__uncultured_bacterium_k_Bacteria; f__uncultured_bacterium_k_Bacteria; g__uncultured_bacterium_k_Bacteria; s__uncultured_bacterium_k_Bacteria
ASV1556	0	0	0	0	0	0	0	0	0	0	0	0	0	0	0	0	0	57	0	0	k__Bacteria; p__uncultured_bacterium_k_Bacteria; c__uncultured_bacterium_k_Bacteria; o__uncultured_bacterium_k_Bacteria; f__uncultured_bacterium_k_Bacteria; g__uncultured_bacterium_k_Bacteria; s__uncultured_bacterium_k_Bacteria
ASV1557	56	0	0	0	0	0	0	0	0	0	0	0	0	0	0	0	0	0	0	0	k__Bacteria; p__Firmicutes; c__Bacilli; o__Bacillales; f__Bacillaceae; g__Bacillus; s__Bacillus_infantis
ASV1558	32	0	3	1	0	0	13	0	0	0	0	0	0	2	1	2	0	0	0	2	k__Bacteria; p__Actinobacteria; c__Actinobacteria; o__uncultured_bacterium_c_Actinobacteria; f__uncultured_bacterium_c_Actinobacteria; g__uncultured_bacterium_c_Actinobacteria; s__uncultured_bacterium_c_Actinobacteria
ASV1559	4	0	6	0	0	9	0	7	12	1	0	0	3	10	0	0	2	0	0	2	k__Bacteria; p__Proteobacteria; c__Alphaproteobacteria; o__Sphingomonadales; f__Sphingomonadaceae; g__Sphingomonas; s__uncultured_bacterium_g_Sphingomonas
ASV1560	0	0	56	0	0	0	0	0	0	0	0	0	0	0	0	0	0	0	0	0	k__Bacteria; p__Verrucomicrobia; c__Verrucomicrobiae; o__Verrucomicrobiales; f__Verrucomicrobia_subdivision_3; g__Limisphaera; s__Limisphaera_ngatamarikiensis
ASV1561	0	0	28	0	0	13	0	0	0	0	0	0	0	0	0	15	0	0	0	0	k__Bacteria; p__Acidobacteria; c__Acidobacteriia; o__Acidobacteriales; f__Acidobacteriaceae; g__uncultured_bacterium_f_Acidobacteriaceae; s__uncultured_bacterium_f_Acidobacteriaceae
ASV1562	0	0	16	0	0	20	0	0	0	20	0	0	0	0	0	0	0	0	0	0	k__Bacteria; p__Proteobacteria; c__Alphaproteobacteria; o__Rhizobiales; f__Roseiarcaceae; g__Roseiarcus; s__Roseiarcus_fermentans
ASV1563	0	0	10	0	15	0	0	0	0	0	0	0	18	0	13	0	0	0	0	0	k__Bacteria; p__uncultured_bacterium_k_Bacteria; c__uncultured_bacterium_k_Bacteria; o__uncultured_bacterium_k_Bacteria; f__uncultured_bacterium_k_Bacteria; g__uncultured_bacterium_k_Bacteria; s__uncultured_bacterium_k_Bacteria
ASV1564	0	0	6	0	14	7	0	0	0	0	0	19	0	0	0	0	0	10	0	0	k__Bacteria; p__Chloroflexi; c__Ktedonobacteria; o__Ktedonobacterales; f__uncultured_bacterium_o_Ktedonobacterales; g__uncultured_bacterium_o_Ktedonobacterales; s__uncultured_bacterium_o_Ktedonobacterales
ASV1565	0	14	6	0	0	11	0	0	0	0	0	0	0	0	0	10	7	0	0	8	k__Bacteria; p__Bacteroidetes; c__uncultured_bacterium_p_Bacteroidetes; o__uncultured_bacterium_p_Bacteroidetes; f__uncultured_bacterium_p_Bacteroidetes; g__uncultured_bacterium_p_Bacteroidetes; s__uncultured_bacterium_p_Bacteroidetes
ASV1566	0	0	5	0	0	0	0	0	0	0	5	11	14	12	0	0	0	0	0	9	k__Bacteria; p__uncultured_bacterium_k_Bacteria; c__uncultured_bacterium_k_Bacteria; o__uncultured_bacterium_k_Bacteria; f__uncultured_bacterium_k_Bacteria; g__uncultured_bacterium_k_Bacteria; s__uncultured_bacterium_k_Bacteria
ASV1567	0	0	0	0	18	0	0	0	0	0	0	1	0	0	0	0	0	37	0	0	k__Bacteria; p__uncultured_bacterium_k_Bacteria; c__uncultured_bacterium_k_Bacteria; o__uncultured_bacterium_k_Bacteria; f__uncultured_bacterium_k_Bacteria; g__uncultured_bacterium_k_Bacteria; s__uncultured_bacterium_k_Bacteria
ASV1568	0	0	0	0	0	0	0	29	0	0	0	0	0	0	0	0	0	0	27	0	k__Bacteria; p__Verrucomicrobia; c__Verrucomicrobiae; o__Verrucomicrobiales; f__Verrucomicrobia_subdivision_3; g__Limisphaera; s__Limisphaera_ngatamarikiensis
ASV1569	0	0	0	0	0	35	0	0	0	9	0	0	0	0	0	12	0	0	0	0	k__Bacteria; p__Verrucomicrobia; c__Opitutae; o__Opitutales; f__Opitutaceae; g__Opitutus; s__Opitutus_terrae
ASV1570	0	0	0	0	0	0	0	0	0	0	0	56	0	0	0	0	0	0	0	0	k__Bacteria; p__Bacteroidetes; c__Bacteroidia; o__Bacteroidales; f__uncultured_bacterium_o_Bacteroidales; g__uncultured_bacterium_o_Bacteroidales; s__uncultured_bacterium_o_Bacteroidales
ASV1571	0	0	0	0	0	0	0	0	0	0	0	22	0	0	34	0	0	0	0	0	k__Bacteria; p__uncultured_bacterium_k_Bacteria; c__uncultured_bacterium_k_Bacteria; o__uncultured_bacterium_k_Bacteria; f__uncultured_bacterium_k_Bacteria; g__uncultured_bacterium_k_Bacteria; s__uncultured_bacterium_k_Bacteria
ASV1572	0	0	0	0	0	0	0	0	0	0	0	0	29	0	0	0	0	27	0	0	k__Bacteria; p__uncultured_bacterium_k_Bacteria; c__uncultured_bacterium_k_Bacteria; o__uncultured_bacterium_k_Bacteria; f__uncultured_bacterium_k_Bacteria; g__uncultured_bacterium_k_Bacteria; s__uncultured_bacterium_k_Bacteria
ASV1573	0	0	0	0	0	0	0	0	0	0	0	0	0	0	56	0	0	0	0	0	k__Bacteria; p__Proteobacteria; c__Alphaproteobacteria; o__Micropepsales; f__Micropepsaceae; g__Rhizomicrobium; s__Rhizomicrobium_electricum
ASV1574	0	0	0	0	0	0	0	0	0	0	0	0	0	0	0	0	36	20	0	0	k__Bacteria; p__Bacteroidetes; c__Sphingobacteriia; o__Sphingobacteriales; f__Sphingobacteriaceae; g__Mucilaginibacter; s__Mucilaginibacter_yixingensis
ASV1575	17	0	2	22	0	1	0	0	0	0	0	0	0	0	0	0	13	0	0	0	k__Bacteria; p__Gemmatimonadetes; c__Gemmatimonadetes; o__Gemmatimonadales; f__Gemmatimonadaceae; g__uncultured_bacterium_f_Gemmatimonadaceae; s__uncultured_bacterium_f_Gemmatimonadaceae
ASV1576	0	17	25	0	0	0	0	0	0	0	0	0	0	0	0	13	0	0	0	0	k__Bacteria; p__Actinobacteria; c__Thermoleophilia; o__Solirubrobacterales; f__uncultured_bacterium_o_Solirubrobacterales; g__uncultured_bacterium_o_Solirubrobacterales; s__uncultured_bacterium_o_Solirubrobacterales
ASV1577	0	0	19	0	0	0	0	0	11	0	0	0	25	0	0	0	0	0	0	0	k__Bacteria; p__Armatimonadetes; c__Fimbriimonadia; o__Fimbriimonadales; f__Fimbriimonadaceae; g__Fimbriimonas; s__Fimbriimonas_ginsengisoli
ASV1578	0	0	16	0	0	13	0	0	0	0	0	0	0	0	0	0	26	0	0	0	k__Bacteria; p__Verrucomicrobia; c__Verrucomicrobiae; o__Verrucomicrobiales; f__Verrucomicrobia_subdivision_3; g__Limisphaera; s__Limisphaera_ngatamarikiensis
ASV1579	0	0	6	0	0	3	6	0	5	5	11	0	0	0	12	2	0	0	0	5	k__Bacteria; p__Candidatus_Melainabacteria; c__uncultured_bacterium_p_Candidatus_Melainabacteria; o__uncultured_bacterium_p_Candidatus_Melainabacteria; f__uncultured_bacterium_p_Candidatus_Melainabacteria; g__uncultured_bacterium_p_Candidatus_Melainabacteria; s__uncultured_bacterium_p_Candidatus_Melainabacteria
ASV1580	0	0	0	40	0	0	0	0	11	4	0	0	0	0	0	0	0	0	0	0	k__Bacteria; p__Actinobacteria; c__Actinobacteria; o__uncultured_bacterium_c_Actinobacteria; f__uncultured_bacterium_c_Actinobacteria; g__uncultured_bacterium_c_Actinobacteria; s__uncultured_bacterium_c_Actinobacteria
ASV1581	0	0	0	15	0	0	0	0	0	26	14	0	0	0	0	0	0	0	0	0	k__Bacteria; p__Proteobacteria; c__Alphaproteobacteria; o__Rhizobiales; f__Roseiarcaceae; g__Roseiarcus; s__Roseiarcus_fermentans
ASV1582	0	11	0	0	0	0	0	0	0	0	14	30	0	0	0	0	0	0	0	0	k__Bacteria; p__Proteobacteria; c__Deltaproteobacteria; o__Myxococcales; f__Polyangiaceae; g__uncultured_bacterium_f_Polyangiaceae; s__uncultured_bacterium_f_Polyangiaceae
ASV1583	0	0	0	0	0	21	0	0	0	24	0	0	0	0	0	0	0	0	0	10	k__Bacteria; p__Proteobacteria; c__Alphaproteobacteria; o__Rhodospirillales; f__Rhodospirillaceae; g__Dongia; s__Dongia_soli
ASV1584	0	0	0	0	0	37	0	0	0	0	18	0	0	0	0	0	0	0	0	0	k__Bacteria; p__Proteobacteria; c__Alphaproteobacteria; o__Caulobacterales; f__Caulobacteraceae; g__uncultured_bacterium_f_Caulobacteraceae; s__uncultured_bacterium_f_Caulobacteraceae
ASV1585	0	0	0	0	0	6	0	0	0	0	13	10	26	0	0	0	0	0	0	0	k__Bacteria; p__uncultured_bacterium_k_Bacteria; c__uncultured_bacterium_k_Bacteria; o__uncultured_bacterium_k_Bacteria; f__uncultured_bacterium_k_Bacteria; g__uncultured_bacterium_k_Bacteria; s__uncultured_bacterium_k_Bacteria
ASV1586	0	0	0	0	0	0	0	0	0	0	55	0	0	0	0	0	0	0	0	0	k__Bacteria; p__Actinobacteria; c__Actinobacteria; o__Micrococcales; f__Microbacteriaceae; g__uncultured_bacterium_f_Microbacteriaceae; s__uncultured_bacterium_f_Microbacteriaceae
ASV1587	0	0	0	0	0	0	0	0	0	0	0	55	0	0	0	0	0	0	0	0	k__Bacteria; p__Firmicutes; c__Clostridia; o__Clostridiales; f__Lachnospiraceae; g__Blautia; s__Blautia_obeum
ASV1588	0	0	0	0	0	0	0	0	0	0	0	0	7	10	0	10	12	16	0	0	k__Bacteria; p__Proteobacteria; c__Alphaproteobacteria; o__Caulobacterales; f__Caulobacteraceae; g__Asticcacaulis; s__Asticcacaulis_taihuensis
ASV1589	0	0	0	0	0	0	0	0	0	0	0	0	0	0	55	0	0	0	0	0	k__Bacteria; p__Acidobacteria; c__Acidobacteriia; o__Bryobacterales; f__Bryobacteraceae; g__Paludibaculum; s__Paludibaculum_fermentans
ASV1590	0	0	0	0	0	0	0	0	0	0	0	0	0	0	0	0	0	55	0	0	k__Bacteria; p__Proteobacteria; c__Betaproteobacteria; o__uncultured_bacterium_c_Betaproteobacteria; f__uncultured_bacterium_c_Betaproteobacteria; g__uncultured_bacterium_c_Betaproteobacteria; s__uncultured_bacterium_c_Betaproteobacteria
ASV1591	0	0	21	0	0	6	0	0	0	0	0	0	27	0	0	0	0	0	0	0	k__Bacteria; p__Proteobacteria; c__Deltaproteobacteria; o__Myxococcales; f__Polyangiaceae; g__uncultured_bacterium_f_Polyangiaceae; s__uncultured_bacterium_f_Polyangiaceae
ASV1592	0	0	19	0	0	0	0	22	0	13	0	0	0	0	0	0	0	0	0	0	k__Bacteria; p__Proteobacteria; c__Gammaproteobacteria; o__Legionellales; f__Coxiellaceae; g__Aquicella; s__Aquicella_siphonis
ASV1593	0	0	0	1	0	0	18	0	0	0	0	0	0	0	0	0	0	21	0	14	k__Bacteria; p__Actinobacteria; c__uncultured_bacterium_p_Actinobacteria; o__uncultured_bacterium_p_Actinobacteria; f__uncultured_bacterium_p_Actinobacteria; g__uncultured_bacterium_p_Actinobacteria; s__uncultured_bacterium_p_Actinobacteria
ASV1594	0	7	0	0	0	0	0	0	0	0	0	0	15	0	0	0	11	15	0	6	k__Bacteria; p__uncultured_bacterium_k_Bacteria; c__uncultured_bacterium_k_Bacteria; o__uncultured_bacterium_k_Bacteria; f__uncultured_bacterium_k_Bacteria; g__uncultured_bacterium_k_Bacteria; s__uncultured_bacterium_k_Bacteria
ASV1595	0	0	0	0	0	9	0	18	0	9	0	0	0	0	11	0	0	0	0	7	k__Bacteria; p__Proteobacteria; c__Betaproteobacteria; o__Burkholderiales; f__uncultured_bacterium_o_Burkholderiales; g__uncultured_bacterium_o_Burkholderiales; s__uncultured_bacterium_o_Burkholderiales
ASV1596	0	0	0	0	0	0	0	0	0	0	0	26	0	0	0	0	28	0	0	0	k__Bacteria; p__Proteobacteria; c__Alphaproteobacteria; o__Rhizobiales; f__uncultured_bacterium_o_Rhizobiales; g__uncultured_bacterium_o_Rhizobiales; s__uncultured_bacterium_o_Rhizobiales
ASV1597	0	0	0	0	0	0	0	0	0	0	0	22	0	14	13	0	0	0	5	0	k__Bacteria; p__Firmicutes; c__Clostridia; o__Clostridiales; f__uncultured_bacterium_o_Clostridiales; g__uncultured_bacterium_o_Clostridiales; s__uncultured_bacterium_o_Clostridiales
ASV1598	0	0	0	0	0	0	0	0	0	0	0	0	14	0	0	6	0	28	0	6	k__Bacteria; p__Bacteroidetes; c__Chitinophagia; o__Chitinophagales; f__Chitinophagaceae; g__Sediminibacterium; s__uncultured_bacterium_g_Sediminibacterium
ASV1599	35	0	0	0	0	0	0	0	0	0	0	18	0	0	0	0	0	0	0	0	k__Bacteria; p__Proteobacteria; c__Alphaproteobacteria; o__Rhodospirillales; f__Rhodospirillaceae; g__uncultured_bacterium_f_Rhodospirillaceae; s__uncultured_bacterium_f_Rhodospirillaceae
ASV1600	19	7	0	6	0	0	0	0	0	0	9	0	0	0	0	0	0	12	0	0	k__Bacteria; p__Actinobacteria; c__Rubrobacteria; o__Gaiellales; f__Gaiellaceae; g__Gaiella; s__Gaiella_occulta
ASV1601	12	1	0	7	0	0	9	0	7	0	0	0	16	0	0	0	0	0	0	1	k__Bacteria; p__Bacteroidetes; c__Chitinophagia; o__Chitinophagales; f__Chitinophagaceae; g__uncultured_bacterium_f_Chitinophagaceae; s__uncultured_bacterium_f_Chitinophagaceae
ASV1602	0	0	30	0	0	0	0	0	0	0	0	0	0	0	0	0	0	0	23	0	k__Bacteria; p__Acidobacteria; c__Acidobacteriia; o__Bryobacterales; f__Bryobacteraceae; g__Bryobacter; s__Bryobacter_aggregatus
ASV1603	0	23	20	0	10	0	0	0	0	0	0	0	0	0	0	0	0	0	0	0	k__Bacteria; p__Proteobacteria; c__Gammaproteobacteria; o__Enterobacterales; f__Enterobacteriaceae; g__uncultured_bacterium_f_Enterobacteriaceae; s__uncultured_bacterium_f_Enterobacteriaceae
ASV1604	0	3	5	0	0	0	0	0	0	0	0	25	0	10	10	0	0	0	0	0	k__Bacteria; p__Firmicutes; c__uncultured_bacterium_p_Firmicutes; o__uncultured_bacterium_p_Firmicutes; f__uncultured_bacterium_p_Firmicutes; g__uncultured_bacterium_p_Firmicutes; s__uncultured_bacterium_p_Firmicutes
ASV1605	0	0	3	0	3	27	0	8	0	0	0	0	0	0	12	0	0	0	0	0	k__Bacteria; p__uncultured_bacterium_k_Bacteria; c__uncultured_bacterium_k_Bacteria; o__uncultured_bacterium_k_Bacteria; f__uncultured_bacterium_k_Bacteria; g__uncultured_bacterium_k_Bacteria; s__uncultured_bacterium_k_Bacteria
ASV1606	0	0	0	10	0	0	0	22	0	1	0	0	0	0	20	0	0	0	0	0	k__Bacteria; p__Actinobacteria; c__Thermoleophilia; o__Solirubrobacterales; f__uncultured_bacterium_o_Solirubrobacterales; g__uncultured_bacterium_o_Solirubrobacterales; s__uncultured_bacterium_o_Solirubrobacterales
ASV1607	0	0	0	7	0	5	0	0	0	4	0	9	0	13	0	0	0	8	7	0	k__Bacteria; p__Proteobacteria; c__Deltaproteobacteria; o__Myxococcales; f__Polyangiaceae; g__uncultured_bacterium_f_Polyangiaceae; s__uncultured_bacterium_f_Polyangiaceae
ASV1608	0	0	0	0	0	0	0	0	0	12	0	26	0	0	0	0	0	0	0	15	k__Bacteria; p__Proteobacteria; c__Alphaproteobacteria; o__uncultured_bacterium_c_Alphaproteobacteria; f__uncultured_bacterium_c_Alphaproteobacteria; g__uncultured_bacterium_c_Alphaproteobacteria; s__uncultured_bacterium_c_Alphaproteobacteria
ASV1609	0	0	0	0	0	15	0	0	0	0	0	0	0	0	27	11	0	0	0	0	k__Bacteria; p__Proteobacteria; c__Alphaproteobacteria; o__Caulobacterales; f__Caulobacteraceae; g__Phenylobacterium; s__Phenylobacterium_koreense
ASV1610	0	0	0	0	0	0	0	0	0	0	53	0	0	0	0	0	0	0	0	0	k__Bacteria; p__Proteobacteria; c__Alphaproteobacteria; o__Sphingomonadales; f__Sphingomonadaceae; g__Sphingobium; s__Sphingobium_yanoikuyae
ASV1611	0	0	0	0	0	0	0	0	0	0	0	38	15	0	0	0	0	0	0	0	k__Bacteria; p__Proteobacteria; c__Alphaproteobacteria; o__Caulobacterales; f__Caulobacteraceae; g__uncultured_bacterium_f_Caulobacteraceae; s__uncultured_bacterium_f_Caulobacteraceae
ASV1612	0	0	0	0	0	0	0	0	0	0	0	38	0	15	0	0	0	0	0	0	k__Bacteria; p__Bacteroidetes; c__Bacteroidia; o__Bacteroidales; f__Bacteroidaceae; g__Bacteroides; s__Bacteroides_faecis
ASV1613	0	0	0	0	0	0	0	0	0	0	0	28	0	14	0	0	0	0	0	11	k__Bacteria; p__uncultured_bacterium_k_Bacteria; c__uncultured_bacterium_k_Bacteria; o__uncultured_bacterium_k_Bacteria; f__uncultured_bacterium_k_Bacteria; g__uncultured_bacterium_k_Bacteria; s__uncultured_bacterium_k_Bacteria
ASV1614	0	0	0	0	0	0	0	0	0	0	0	0	26	27	0	0	0	0	0	0	k__Bacteria; p__Verrucomicrobia; c__Verrucomicrobiae; o__Verrucomicrobiales; f__Verrucomicrobia_subdivision_3; g__Limisphaera; s__Limisphaera_ngatamarikiensis
ASV1615	0	0	0	0	0	0	0	0	0	0	0	0	0	0	0	53	0	0	0	0	k__Bacteria; p__Proteobacteria; c__Betaproteobacteria; o__Burkholderiales; f__Comamonadaceae; g__Caldimonas; s__uncultured_bacterium_g_Caldimonas
ASV1616	0	0	0	0	0	0	0	0	0	0	0	0	0	0	0	0	53	0	0	0	k__Bacteria; p__Cyanobacteria; c__uncultured_bacterium_p_Cyanobacteria; o__uncultured_bacterium_p_Cyanobacteria; f__uncultured_bacterium_p_Cyanobacteria; g__uncultured_bacterium_p_Cyanobacteria; s__uncultured_bacterium_p_Cyanobacteria
ASV1617	52	0	0	0	0	0	0	0	0	0	0	0	0	0	0	0	0	0	0	0	k__Bacteria; p__Proteobacteria; c__Alphaproteobacteria; o__Micropepsales; f__Micropepsaceae; g__Rhizomicrobium; s__Rhizomicrobium_electricum
ASV1618	0	0	52	0	0	0	0	0	0	0	0	0	0	0	0	0	0	0	0	0	k__Bacteria; p__Proteobacteria; c__Gammaproteobacteria; o__Legionellales; f__Coxiellaceae; g__Aquicella; s__Aquicella_siphonis
ASV1619	0	0	28	0	0	0	0	24	0	0	0	0	0	0	0	0	0	0	0	0	k__Bacteria; p__Acidobacteria; c__Acidobacteriia; o__Acidobacteriales; f__Acidobacteriaceae; g__Acidobacterium; s__Acidobacterium_ailaaui
ASV1620	0	0	8	6	0	0	0	11	0	8	0	19	0	0	0	0	0	0	0	0	k__Bacteria; p__Acidobacteria; c__Acidobacteriia; o__Bryobacterales; f__Bryobacteraceae; g__Bryobacter; s__Bryobacter_aggregatus
ASV1621	0	1	4	0	0	0	0	4	0	6	7	0	0	0	8	8	14	0	0	0	k__Bacteria; p__Proteobacteria; c__Alphaproteobacteria; o__Rhizobiales; f__uncultured_bacterium_o_Rhizobiales; g__uncultured_bacterium_o_Rhizobiales; s__uncultured_bacterium_o_Rhizobiales
ASV1622	0	0	0	7	0	0	0	0	0	0	0	0	15	0	0	0	0	30	0	0	k__Bacteria; p__uncultured_bacterium_k_Bacteria; c__uncultured_bacterium_k_Bacteria; o__uncultured_bacterium_k_Bacteria; f__uncultured_bacterium_k_Bacteria; g__uncultured_bacterium_k_Bacteria; s__uncultured_bacterium_k_Bacteria
ASV1623	0	13	0	0	0	0	0	0	21	0	0	18	0	0	0	0	0	0	0	0	k__Bacteria; p__Verrucomicrobia; c__Verrucomicrobiae; o__Verrucomicrobiales; f__Verrucomicrobia_subdivision_3; g__Limisphaera; s__Limisphaera_ngatamarikiensis
ASV1624	0	0	0	0	0	0	11	7	0	0	0	0	25	0	0	0	0	0	0	9	k__Bacteria; p__uncultured_bacterium_k_Bacteria; c__uncultured_bacterium_k_Bacteria; o__uncultured_bacterium_k_Bacteria; f__uncultured_bacterium_k_Bacteria; g__uncultured_bacterium_k_Bacteria; s__uncultured_bacterium_k_Bacteria
ASV1625	0	0	0	0	0	0	0	0	4	0	0	27	0	0	21	0	0	0	0	0	k__Bacteria; p__uncultured_bacterium_k_Bacteria; c__uncultured_bacterium_k_Bacteria; o__uncultured_bacterium_k_Bacteria; f__uncultured_bacterium_k_Bacteria; g__uncultured_bacterium_k_Bacteria; s__uncultured_bacterium_k_Bacteria
ASV1626	0	0	0	0	0	0	0	0	0	0	13	18	0	6	15	0	0	0	0	0	k__Bacteria; p__uncultured_bacterium_k_Bacteria; c__uncultured_bacterium_k_Bacteria; o__uncultured_bacterium_k_Bacteria; f__uncultured_bacterium_k_Bacteria; g__uncultured_bacterium_k_Bacteria; s__uncultured_bacterium_k_Bacteria
ASV1627	0	0	0	0	0	0	0	0	0	0	11	15	14	0	0	0	12	0	0	0	k__Bacteria; p__Gemmatimonadetes; c__Gemmatimonadetes; o__Gemmatimonadales; f__Gemmatimonadaceae; g__uncultured_bacterium_f_Gemmatimonadaceae; s__uncultured_bacterium_f_Gemmatimonadaceae
ASV1628	0	0	0	0	0	0	0	0	0	0	29	23	0	0	0	0	0	0	0	0	k__Bacteria; p__Proteobacteria; c__Alphaproteobacteria; o__Caulobacterales; f__Caulobacteraceae; g__Brevundimonas; s__uncultured_bacterium_g_Brevundimonas
ASV1629	0	0	0	0	0	0	0	0	0	0	0	52	0	0	0	0	0	0	0	0	k__Bacteria; p__Fusobacteria; c__Fusobacteriia; o__Fusobacteriales; f__Fusobacteriaceae; g__Fusobacterium; s__Fusobacterium_mortiferum
ASV1630	0	0	0	0	0	0	0	0	0	0	0	40	0	12	0	0	0	0	0	0	k__Bacteria; p__Firmicutes; c__Clostridia; o__Clostridiales; f__Lachnospiraceae; g__uncultured_bacterium_f_Lachnospiraceae; s__uncultured_bacterium_f_Lachnospiraceae
ASV1631	0	0	0	0	0	0	0	0	0	0	0	36	0	0	0	0	16	0	0	0	k__Bacteria; p__Verrucomicrobia; c__Opitutae; o__Opitutales; f__Opitutaceae; g__uncultured_bacterium_f_Opitutaceae; s__uncultured_bacterium_f_Opitutaceae
ASV1632	0	0	0	0	0	0	0	0	0	0	0	25	0	27	0	0	0	0	0	0	k__Bacteria; p__Bacteroidetes; c__Bacteroidia; o__Bacteroidales; f__uncultured_bacterium_o_Bacteroidales; g__uncultured_bacterium_o_Bacteroidales; s__uncultured_bacterium_o_Bacteroidales
ASV1633	0	0	0	0	0	0	0	0	0	0	0	11	16	25	0	0	0	0	0	0	k__Bacteria; p__Bacteroidetes; c__Chitinophagia; o__Chitinophagales; f__Chitinophagaceae; g__uncultured_bacterium_f_Chitinophagaceae; s__uncultured_bacterium_f_Chitinophagaceae
ASV1634	0	0	0	0	0	0	0	0	0	0	0	7	30	0	0	0	0	12	0	3	k__Bacteria; p__uncultured_bacterium_k_Bacteria; c__uncultured_bacterium_k_Bacteria; o__uncultured_bacterium_k_Bacteria; f__uncultured_bacterium_k_Bacteria; g__uncultured_bacterium_k_Bacteria; s__uncultured_bacterium_k_Bacteria
ASV1635	0	0	0	0	0	0	0	0	0	0	0	0	52	0	0	0	0	0	0	0	k__Bacteria; p__Actinobacteria; c__Actinobacteria; o__Streptosporangiales; f__uncultured_bacterium_o_Streptosporangiales; g__uncultured_bacterium_o_Streptosporangiales; s__uncultured_bacterium_o_Streptosporangiales
ASV1636	0	0	0	0	0	0	0	0	0	0	0	0	0	0	0	0	15	20	7	10	k__Bacteria; p__uncultured_bacterium_k_Bacteria; c__uncultured_bacterium_k_Bacteria; o__uncultured_bacterium_k_Bacteria; f__uncultured_bacterium_k_Bacteria; g__uncultured_bacterium_k_Bacteria; s__uncultured_bacterium_k_Bacteria
ASV1637	8	0	0	0	0	0	0	0	5	0	0	0	0	0	15	0	6	5	9	3	k__Bacteria; p__Proteobacteria; c__Deltaproteobacteria; o__Myxococcales; f__Kofleriaceae; g__uncultured_bacterium_f_Kofleriaceae; s__uncultured_bacterium_f_Kofleriaceae
ASV1638	0	0	16	0	0	0	0	0	3	0	0	0	0	0	0	0	0	32	0	0	k__Bacteria; p__Proteobacteria; c__Alphaproteobacteria; o__Micropepsales; f__Micropepsaceae; g__Rhizomicrobium; s__uncultured_bacterium_g_Rhizomicrobium
ASV1639	0	0	15	0	0	0	16	0	0	0	0	0	0	0	0	0	0	0	0	20	k__Bacteria; p__Proteobacteria; c__Deltaproteobacteria; o__Myxococcales; f__Kofleriaceae; g__uncultured_bacterium_f_Kofleriaceae; s__uncultured_bacterium_f_Kofleriaceae
ASV1640	0	10	0	15	0	0	0	0	0	0	18	0	0	0	0	0	0	0	0	8	k__Bacteria; p__Acidobacteria; c__Acidobacteriia; o__Bryobacterales; f__Bryobacteraceae; g__uncultured_bacterium_f_Bryobacteraceae; s__uncultured_bacterium_f_Bryobacteraceae
ASV1641	0	0	0	2	0	1	0	0	0	0	2	14	3	0	11	0	0	15	0	3	k__Bacteria; p__Verrucomicrobia; c__Verrucomicrobiae; o__Verrucomicrobiales; f__Verrucomicrobia_subdivision_3; g__Limisphaera; s__Limisphaera_ngatamarikiensis
ASV1642	0	13	0	0	0	0	0	0	0	0	0	0	0	0	38	0	0	0	0	0	k__Bacteria; p__uncultured_bacterium_k_Bacteria; c__uncultured_bacterium_k_Bacteria; o__uncultured_bacterium_k_Bacteria; f__uncultured_bacterium_k_Bacteria; g__uncultured_bacterium_k_Bacteria; s__uncultured_bacterium_k_Bacteria
ASV1643	0	1	0	0	0	0	0	0	0	8	0	0	42	0	0	0	0	0	0	0	k__Bacteria; p__Gemmatimonadetes; c__Gemmatimonadetes; o__Gemmatimonadales; f__Gemmatimonadaceae; g__uncultured_bacterium_f_Gemmatimonadaceae; s__uncultured_bacterium_f_Gemmatimonadaceae
ASV1644	0	0	0	0	0	0	10	29	12	0	0	0	0	0	0	0	0	0	0	0	k__Bacteria; p__Proteobacteria; c__uncultured_bacterium_p_Proteobacteria; o__uncultured_bacterium_p_Proteobacteria; f__uncultured_bacterium_p_Proteobacteria; g__uncultured_bacterium_p_Proteobacteria; s__uncultured_bacterium_p_Proteobacteria
ASV1645	0	0	0	0	0	21	0	15	0	0	0	0	0	0	0	0	15	0	0	0	k__Bacteria; p__Proteobacteria; c__Alphaproteobacteria; o__Rhodospirillales; f__Rhodospirillaceae; g__uncultured_bacterium_f_Rhodospirillaceae; s__uncultured_bacterium_f_Rhodospirillaceae
ASV1646	0	0	0	0	0	0	0	0	0	22	0	0	0	0	0	0	29	0	0	0	k__Bacteria; p__Proteobacteria; c__Alphaproteobacteria; o__Rhizobiales; f__Bradyrhizobiaceae; g__uncultured_bacterium_f_Bradyrhizobiaceae; s__uncultured_bacterium_f_Bradyrhizobiaceae
ASV1647	0	0	0	0	0	13	0	0	0	0	0	0	0	0	0	0	0	38	0	0	k__Bacteria; p__uncultured_bacterium_k_Bacteria; c__uncultured_bacterium_k_Bacteria; o__uncultured_bacterium_k_Bacteria; f__uncultured_bacterium_k_Bacteria; g__uncultured_bacterium_k_Bacteria; s__uncultured_bacterium_k_Bacteria
ASV1648	0	0	0	0	0	9	0	0	0	0	0	0	0	0	42	0	0	0	0	0	k__Bacteria; p__Bacteroidetes; c__Chitinophagia; o__Chitinophagales; f__Chitinophagaceae; g__Puia; s__Puia_dinghuensis
ASV1649	0	0	0	0	0	0	0	0	0	0	28	23	0	0	0	0	0	0	0	0	k__Bacteria; p__Gemmatimonadetes; c__Gemmatimonadetes; o__Gemmatimonadales; f__Gemmatimonadaceae; g__uncultured_bacterium_f_Gemmatimonadaceae; s__uncultured_bacterium_f_Gemmatimonadaceae
ASV1650	0	0	0	0	0	0	0	0	0	0	13	38	0	0	0	0	0	0	0	0	k__Bacteria; p__Proteobacteria; c__Betaproteobacteria; o__Nitrosomonadales; f__Nitrosomonadaceae; g__Nitrosospira; s__Nitrosospira_multiformis
ASV1651	0	0	0	0	0	0	0	0	0	0	0	22	0	29	0	0	0	0	0	0	k__Bacteria; p__Proteobacteria; c__Alphaproteobacteria; o__Micropepsales; f__Micropepsaceae; g__Rhizomicrobium; s__uncultured_bacterium_g_Rhizomicrobium
ASV1652	0	0	0	0	0	0	0	0	0	0	0	0	29	18	0	0	4	0	0	0	k__Bacteria; p__Proteobacteria; c__Deltaproteobacteria; o__Myxococcales; f__Polyangiaceae; g__uncultured_bacterium_f_Polyangiaceae; s__uncultured_bacterium_f_Polyangiaceae
ASV1653	0	0	0	0	0	0	0	0	0	0	0	0	17	20	14	0	0	0	0	0	k__Bacteria; p__Proteobacteria; c__Gammaproteobacteria; o__Legionellales; f__Coxiellaceae; g__Aquicella; s__Aquicella_lusitana
ASV1654	0	0	0	0	0	0	0	0	0	0	0	0	0	10	0	0	17	24	0	0	k__Bacteria; p__Bacteroidetes; c__Sphingobacteriia; o__Sphingobacteriales; f__Sphingobacteriaceae; g__Mucilaginibacter; s__Mucilaginibacter_hankyongensis
ASV1655	0	0	0	0	0	0	0	0	0	0	0	0	0	0	0	0	0	0	51	0	k__Bacteria; p__Proteobacteria; c__Deltaproteobacteria; o__Myxococcales; f__Kofleriaceae; g__uncultured_bacterium_f_Kofleriaceae; s__uncultured_bacterium_f_Kofleriaceae
ASV1656	35	0	15	0	0	0	0	0	0	0	0	0	0	0	0	0	0	0	0	0	k__Bacteria; p__Proteobacteria; c__Gammaproteobacteria; o__uncultured_bacterium_c_Gammaproteobacteria; f__uncultured_bacterium_c_Gammaproteobacteria; g__uncultured_bacterium_c_Gammaproteobacteria; s__uncultured_bacterium_c_Gammaproteobacteria
ASV1657	8	0	0	0	0	0	0	0	0	0	0	0	0	0	0	0	0	42	0	0	k__Bacteria; p__Bacteroidetes; c__uncultured_bacterium_p_Bacteroidetes; o__uncultured_bacterium_p_Bacteroidetes; f__uncultured_bacterium_p_Bacteroidetes; g__uncultured_bacterium_p_Bacteroidetes; s__uncultured_bacterium_p_Bacteroidetes
ASV1658	0	0	14	0	0	0	0	17	0	6	0	6	0	0	0	0	7	0	0	0	k__Bacteria; p__Proteobacteria; c__Alphaproteobacteria; o__uncultured_bacterium_c_Alphaproteobacteria; f__uncultured_bacterium_c_Alphaproteobacteria; g__uncultured_bacterium_c_Alphaproteobacteria; s__uncultured_bacterium_c_Alphaproteobacteria
ASV1659	0	0	1	0	0	0	0	0	2	0	8	1	10	12	14	0	1	0	0	1	k__Bacteria; p__Verrucomicrobia; c__Verrucomicrobiae; o__Verrucomicrobiales; f__Verrucomicrobia_subdivision_3; g__Limisphaera; s__Limisphaera_ngatamarikiensis
ASV1660	0	0	0	0	50	0	0	0	0	0	0	0	0	0	0	0	0	0	0	0	k__Bacteria; p__Proteobacteria; c__Gammaproteobacteria; o__Enterobacterales; f__Enterobacteriaceae; g__Enterobacter; s__uncultured_bacterium_g_Enterobacter
ASV1661	0	0	0	0	0	0	50	0	0	0	0	0	0	0	0	0	0	0	0	0	k__Bacteria; p__uncultured_bacterium_k_Bacteria; c__uncultured_bacterium_k_Bacteria; o__uncultured_bacterium_k_Bacteria; f__uncultured_bacterium_k_Bacteria; g__uncultured_bacterium_k_Bacteria; s__uncultured_bacterium_k_Bacteria
ASV1662	0	0	0	0	0	0	0	0	50	0	0	0	0	0	0	0	0	0	0	0	k__Bacteria; p__uncultured_bacterium_k_Bacteria; c__uncultured_bacterium_k_Bacteria; o__uncultured_bacterium_k_Bacteria; f__uncultured_bacterium_k_Bacteria; g__uncultured_bacterium_k_Bacteria; s__uncultured_bacterium_k_Bacteria
ASV1663	0	0	0	0	0	0	0	0	0	16	0	0	0	0	0	10	0	0	24	0	k__Bacteria; p__Proteobacteria; c__uncultured_bacterium_p_Proteobacteria; o__uncultured_bacterium_p_Proteobacteria; f__uncultured_bacterium_p_Proteobacteria; g__uncultured_bacterium_p_Proteobacteria; s__uncultured_bacterium_p_Proteobacteria
ASV1664	0	0	0	0	0	0	0	0	0	0	19	0	0	31	0	0	0	0	0	0	k__Bacteria; p__Firmicutes; c__Clostridia; o__uncultured_bacterium_c_Clostridia; f__uncultured_bacterium_c_Clostridia; g__uncultured_bacterium_c_Clostridia; s__uncultured_bacterium_c_Clostridia
ASV1665	0	0	0	0	0	0	0	0	0	0	0	50	0	0	0	0	0	0	0	0	k__Bacteria; p__Proteobacteria; c__Alphaproteobacteria; o__Rhizobiales; f__Hyphomicrobiaceae; g__Devosia; s__Devosia_enhydra
ASV1666	0	0	0	0	0	0	0	0	0	0	0	50	0	0	0	0	0	0	0	0	k__Bacteria; p__Bacteroidetes; c__Bacteroidia; o__Bacteroidales; f__uncultured_bacterium_o_Bacteroidales; g__uncultured_bacterium_o_Bacteroidales; s__uncultured_bacterium_o_Bacteroidales
ASV1667	0	0	0	0	0	0	0	0	0	0	0	18	0	32	0	0	0	0	0	0	k__Bacteria; p__Proteobacteria; c__Gammaproteobacteria; o__uncultured_bacterium_c_Gammaproteobacteria; f__uncultured_bacterium_c_Gammaproteobacteria; g__uncultured_bacterium_c_Gammaproteobacteria; s__uncultured_bacterium_c_Gammaproteobacteria
ASV1668	0	0	0	0	0	0	0	0	0	0	0	16	0	0	0	14	0	0	20	0	k__Bacteria; p__Acidobacteria; c__Acidobacteriia; o__Acidobacteriales; f__Acidobacteriaceae; g__Acidobacterium; s__Acidobacterium_ailaaui
ASV1669	0	0	0	0	0	0	0	0	0	0	0	0	50	0	0	0	0	0	0	0	k__Bacteria; p__Verrucomicrobia; c__Verrucomicrobiae; o__Verrucomicrobiales; f__Verrucomicrobia_subdivision_3; g__Limisphaera; s__Limisphaera_ngatamarikiensis
ASV1670	0	0	0	0	0	0	0	0	0	0	0	0	50	0	0	0	0	0	0	0	k__Bacteria; p__Proteobacteria; c__Betaproteobacteria; o__uncultured_bacterium_c_Betaproteobacteria; f__uncultured_bacterium_c_Betaproteobacteria; g__uncultured_bacterium_c_Betaproteobacteria; s__uncultured_bacterium_c_Betaproteobacteria
ASV1671	0	0	0	0	0	0	0	0	0	0	0	0	0	0	50	0	0	0	0	0	k__Bacteria; p__uncultured_bacterium_k_Bacteria; c__uncultured_bacterium_k_Bacteria; o__uncultured_bacterium_k_Bacteria; f__uncultured_bacterium_k_Bacteria; g__uncultured_bacterium_k_Bacteria; s__uncultured_bacterium_k_Bacteria
ASV1672	0	0	0	0	0	0	0	0	0	0	0	0	0	0	0	12	38	0	0	0	k__Bacteria; p__Proteobacteria; c__Gammaproteobacteria; o__Xanthomonadales; f__Rhodanobacteraceae; g__Dyella; s__uncultured_bacterium_g_Dyella
ASV1673	0	0	0	0	0	0	0	0	0	0	0	0	0	0	0	0	0	34	0	16	k__Bacteria; p__uncultured_bacterium_k_Bacteria; c__uncultured_bacterium_k_Bacteria; o__uncultured_bacterium_k_Bacteria; f__uncultured_bacterium_k_Bacteria; g__uncultured_bacterium_k_Bacteria; s__uncultured_bacterium_k_Bacteria
ASV1674	0	0	0	0	0	0	0	0	0	0	0	0	0	0	0	0	0	39	0	11	k__Bacteria; p__Bacteroidetes; c__Chitinophagia; o__Chitinophagales; f__Chitinophagaceae; g__uncultured_bacterium_f_Chitinophagaceae; s__uncultured_bacterium_f_Chitinophagaceae
ASV1675	21	0	17	0	0	6	0	0	0	0	0	0	0	0	0	0	0	0	0	5	k__Bacteria; p__Proteobacteria; c__Deltaproteobacteria; o__Myxococcales; f__Kofleriaceae; g__uncultured_bacterium_f_Kofleriaceae; s__uncultured_bacterium_f_Kofleriaceae
ASV1676	9	0	0	0	0	7	0	0	0	0	0	0	0	10	16	0	0	0	0	7	k__Bacteria; p__Proteobacteria; c__Alphaproteobacteria; o__Rhizobiales; f__Rhodobiaceae; g__Parvibaculum; s__Parvibaculum_lavamentivorans
[truncated: 102 more rows]
